# Supplementary material for: Evidence for an efferent-based prediction contributing to implicit motor adaptation
Source: PLoS One. 2025 Apr 29;20(4):e0322627. doi: 10.1371/journal.pone.0322627 (PMC12040108; doi:10.1371/journal.pone.0322627)
Supplement: S1 Data — (CSV) [file pone.0322627.s001.csv]

	X	Y	resultant	cursor mvmt	cursorX	cursorY	trial_num	row_num	new_row_num	time	new_time
0	-0.0439360437812284	0.010812129388414471	0.04524685718431541	0.329156262156457	-0.03162174224850034	-0.10327148438000222	3	114	1	0	-100
1	-0.0495021307761781	-0.005275477837920539	0.04978244286694085	0.331670407512469	-0.034896659851101575	-0.1064453125	3	115	2	2	-98
2	-0.04132191601675	-0.0023238168518615043	0.04138720657469329	0.331367850943546	-0.03730468750000071	-0.10656738280999889	3	116	3	4	-96
3	-0.046289860305842	-0.005396327078491525	0.046603342295080376	0.331122085557813	-0.038751411438001426	-0.10656738280999889	3	117	4	6	-94
4	-0.0397157783308066	-0.0023842415643485215	0.03978728008118843	0.32808415244583	-0.038927841186501055	-0.103515625	3	118	5	8	-92
5	-0.045990788040217	0.0011112412808834682	0.04600421113055311	0.323361561895386	-0.039109992981000374	-0.09875488280999889	3	119	6	10	-90
6	-0.0424794437661767	0.00749794044796348	0.04313608992067982	0.319277896167612	-0.0419376373291005	-0.09509277344000111	3	120	7	12	-88
7	-0.0409480765974149	0.005810623737834475	0.04135829209784228	0.316835480600546	-0.04516105651860158	-0.09313964844000111	3	121	8	14	-86
8	-0.0379601069628261	0.0008091179950534544	0.03796872914069047	0.321512226757647	-0.046138572692900226	-0.09802246094000111	3	122	9	16	-84
9	-0.0397905463972129	-0.0040111336541925335	0.03999220893849886	0.328333216519444	-0.04655055999760016	-0.10498046875	3	123	10	18	-82
10	-0.0397905463972129	-0.0040111336541925335	0.03999220893849886	0.332210086097689	-0.0464694976807003	-0.10888671875	3	124	11	20	-80
11	-0.0400148496837355	-0.008891790064200544	0.04099087856777118	0.334169924969429	-0.04628162384030077	-0.11083984375	3	125	12	22	-78
12	-0.0360549003747292	0.007256241874620484	0.036777831463731564	0.324458021533295	-0.04581050872800141	-0.10095214844000111	3	126	13	24	-76
13	-0.0408733085310087	0.007437515827678487	0.04154448208797405	0.314892157549418	-0.04525070190430114	-0.09118652344000111	3	127	14	26	-74
14	-0.0364287397940643	-0.000878198715075551	0.03643932375836308	0.321691929632318	-0.04495315551760015	-0.09802246094000111	3	128	15	28	-72
15	-0.0413966840831563	-0.003950708941705516	0.0415847755100676	0.328498374218874	-0.0446231842041005	-0.10485839844000111	3	129	16	30	-70
16	-0.0508091961964965	0.0012925152339414714	0.05082563343200009	0.326109678256535	-0.04368000030520136	-0.10229492188000222	3	130	17	32	-68
17	-0.0427785151191056	0.0009903919481114576	0.04278997817253978	0.322846528856854	-0.042964744567900226	-0.09887695313000222	3	131	18	34	-66
18	-0.0348973701745272	-0.0025655155174065247	0.03499154633576565	0.321481922112687	-0.043973731994601195	-0.09765625	3	132	19	36	-64
19	-0.0410976127302274	0.002556839558146451	0.04117707129762693	0.320722559124311	-0.04498176574710122	-0.09704589844000111	3	133	20	38	-62
20	-0.0332164668729529	-0.0009990480478475061	0.033231487606243046	0.321106045145437	-0.044064331054700645	-0.09729003905999889	3	134	21	40	-60
21	-0.0461403241730295	-0.0021425428988035566	0.04619004226957866	0.322030170020357	-0.04204635620120101	-0.09790039063000222	3	135	22	42	-58
22	-0.0426289798989892	0.0042441562682764555	0.042839733772024956	0.322965573389389	-0.040027427673301474	-0.09851074219000111	3	136	23	44	-56
23	-0.045990788040217	0.0011112412808834682	0.04600421113055311	0.323361561895386	-0.039109992981000374	-0.09875488280999889	3	137	24	46	-54
24	-0.0351216734610498	-0.0074461719274145355	0.03590233172200973	0.321417614695296	-0.03993110656740129	-0.09692382813000222	3	138	25	48	-52
25	-0.0442351151341572	0.004304580888561449	0.04444406403062519	0.31927655590676	-0.041216659545900924	-0.09497070313000222	3	139	26	50	-50
26	-0.0345982988215983	0.003942032982446442	0.034822146765863045	0.322031562821536	-0.04203777313230006	-0.09790039063000222	3	140	27	52	-48
27	-0.0428532831855118	-0.0006365001417325544	0.042858009895562044	0.324789135699137	-0.042875099182101195	-0.10083007813000222	3	141	28	54	-46
28	-0.0426289798989892	0.0042441562682764555	0.042839733772024956	0.322040332149682	-0.044258880615201335	-0.09826660155999889	3	142	29	56	-44
29	-0.0409480765974149	0.005810623737834475	0.04135829209784228	0.316835480600546	-0.04516105651860158	-0.09313964844000111	3	143	30	58	-42
30	-0.0347478340417147	0.0006882686622814438	0.03475464982332617	0.309341464326406	-0.04162101745610158	-0.0849609375	3	144	31	60	-40
31	-0.0468492453494109	0.017440527221038477	0.04999023684237836	0.304323733422464	-0.03808002471919991	-0.07922363280999889	3	145	32	62	-38
32	-0.0412471479503438	-0.0006969247620175478	0.041253035259983764	0.311807041774554	-0.040567207336399846	-0.08728027344000111	3	146	33	64	-36
33	-0.0427037479653955	0.0026172641784324435	0.04278387736135805	0.320904074746283	-0.04305438995360156	-0.09692382813000222	3	147	34	66	-34
34	-0.0508091961964965	0.0012925152339414714	0.05082563343200009	0.323881021946859	-0.04103736877440056	-0.099609375	3	148	35	68	-32
35	-0.0460655561066233	-0.0005156508089605438	0.046068442074474816	0.325301422482172	-0.03902034759520134	-0.10070800780999889	3	149	36	70	-30
36	-0.0375115003897809	0.010570430815070475	0.038972383415807714	0.320470816273515	-0.03913574218750071	-0.09582519530999889	3	150	37	72	-28
37	-0.0456917166872881	0.00761878978073649	0.04632255316316725	0.315604010355758	-0.039468574523899846	-0.09094238280999889	3	151	38	74	-26
38	-0.0348973701745272	-0.0025655155174065247	0.03499154633576565	0.318703473193621	-0.04556255340580151	-0.09509277344000111	3	152	39	76	-24
39	-0.0347478340417147	0.0006882686622814438	0.03475464982332617	0.321818166160398	-0.05260162353520137	-0.09924316405999889	3	153	40	78	-22
40	-0.0394167069778778	0.004123306935504445	0.039631785842480775	0.312085879349356	-0.053913879394499986	-0.08959960938000222	3	154	41	80	-20
41	-0.0323940208805725	0.016896705361865466	0.03653588976467742	0.302206729311138	-0.055426406860400235	-0.07983398438000222	3	155	42	82	-18
42	0.0054055652183014	-0.0008223475363665078	0.0054677592119512656	0.311578818480671	-0.08419589996340093	-0.09155273438000222	3	156	43	84	-16
43	0.0308794358102605	-0.006669818145371542	0.03159154997863077	0.330102911499128	-0.13135414123540023	-0.10815429688000222	3	157	44	86	-14
44	0.067072886986658	-0.024328466328941534	0.07134876623070253	0.345188343813568	-0.1715229034424013	-0.11657714844000111	3	158	45	88	-12
45	0.0994946728460491	-0.019029410603605523	0.10129811643196014	0.362984515027234	-0.21369247436520133	-0.12292480469000111	3	159	46	90	-10
46	0.140431772377342	-0.03849620524715652	0.14561263857053341	0.383358111267021	-0.2571275711060004	-0.12719726563000222	3	160	47	92	-8
47	0.176364900059998	-0.02681045026253953	0.17839108222232744	0.410884145978303	-0.3059366226196012	-0.13232421875	3	161	48	94	-6
48	0.23679992569983	-0.04212168393950955	0.2405170286473391	0.445211463542623	-0.35336570739750073	-0.1422119140599989	3	162	49	96	-4
49	0.286141544815153	-0.05375618113871655	0.29114723196317827	0.515528776092828	-0.4376686096191005	-0.1646728515599989	3	163	50	98	-2
50	0.347249461621046	-0.054425424988530535	0.3514887131634364	3.12181604245757	-2.421181488037101	-1.861328125	3	164	51	100	0
51	0.40551895717904	-0.04683937937688054	0.4082150806768258	6.15074926611839	-4.9605262756348	-3.5419921875	3	165	52	102	2
52	0.46662689267844	-0.047508643823824526	0.46903915423844456	6.87743529835599	-5.901833343505899	-3.464111328130002	3	166	53	104	4
53	0.547830918423831	-0.031007211323045514	0.5487077203166821	7.48168889327	-6.668270874023399	-3.35205078125	3	167	54	106	6
54	0.62712973176688	-0.02095292237695351	0.6274796613613333	8.27992793302263	-7.5883911132813004	-3.300903320309999	3	168	55	108	8
55	0.702692929409444	-0.022165990206561514	0.7030424483371278	9.11679443736064	-8.5266139984131	-3.245971679690001	3	169	56	110	10
56	0.783672611743212	-0.010545232500098534	0.7837435577565587	9.93897035130844	-9.4501560211182	-3.134399414059999	3	170	57	112	12
57	0.856546903751791	-0.00024924581047153227	0.856546940015697	10.7659937301356	-10.3728626251221	-2.98291015625	3	171	58	114	14
58	0.928114049464464	0.01661473699364846	0.9282627528338587	11.6238500264883	-11.3158786773682	-2.811645507809999	3	172	59	116	16
59	1.01084948649257	0.03142885112468147	1.0113379539131861	12.4542744738359	-12.224493789672902	-2.602783203130002	3	173	60	118	18
60	1.08906549512595	0.05293177126053747	1.0903510558910412	13.1986427491397	-13.0501792907715	-2.299926757809999	3	174	61	120	20
61	1.14341378478892	0.08022174671556848	1.1462245032677585	13.902155991155	-13.8152645111084	-2.017333984380002	3	175	62	122	22
62	1.20519463197328	0.09419449121769546	1.208870010841931	14.5744685853009	-14.5169857025146	-1.878051757809999	3	176	63	124	24
63	1.25711441301927	0.10364911525774748	1.2613801118277144	15.2116617810126	-15.179671096801801	-1.736206054690001	3	177	64	126	26
64	1.3042904632967	0.11491190875213547	1.309342720382933	15.8116735133458	-15.818394470214802	-1.442016601559999	3	178	65	128	28
65	1.36252402197383	0.15672301080714945	1.3715078609224958	16.4034125138776	-16.444586563110402	-1.099243164059999	3	179	66	130	30
66	1.42101782104652	0.1691897177936882	1.4310544393344746	17.0105280230155	-17.0724914550781	-0.8284912109400011	3	180	67	132	32
67	1.46755971331242	0.20166247368216517	1.4813504870317635	17.6279785411174	-17.7050159454346	-0.56005859375	3	181	68	134	34
68	1.52497074723011	0.22557781783057376	1.541564507831172	18.2531992380406	-18.3411281585693	-0.2623291015599989	3	182	69	136	36
69	1.57610675627738	0.25298863544765865	1.5962818538243404	18.9139921780699	-19.0075805664063	0.05590820311999778	3	183	70	138	38
70	1.6435284705488	0.28467587384007875	1.6680006554708215	19.6522604789927	-19.745682525634802	0.4055175781199978	3	184	71	140	40
71	1.70269518039376	0.3117845699161664	1.7310056312369257	20.4395188518815	-20.5266407012939	0.7614746093699978	3	185	72	142	42
72	1.76981782308407	0.33696425484385345	1.8016104007105727	21.2532168956633	-21.3297374725342	1.088989257809999	3	186	73	144	44
73	1.83877090919763	0.36696417137686144	1.875030975633679	22.0980602823142	-22.159550476074198	1.4235839843699978	3	187	74	146	46
74	1.91911651194468	0.39979488852698347	1.9603173567846146	22.9709097725364	-23.010075378417998	1.810424804690001	3	188	75	148	48
75	1.98325117810443	0.4299760894038155	2.0293261622793928	23.8685289302978	-23.878014373779298	2.230224609369998	3	189	76	150	50
76	2.06337232071534	0.4579261560447885	2.113575571935899	24.783174822678	-24.759095001220704	2.639282226559999	3	190	77	152	52
77	2.12956173449755	0.49780826479647344	2.1869719361564495	25.7048521896529	-25.6490409851074	2.993774414059999	3	191	78	154	54
78	2.21420238210261	0.5190694827631485	2.274230708799104	26.6395257284906	-26.560063171386698	3.257568359369998	3	192	79	156	56
79	2.28125025809556	0.5426223053902764	2.3448969500530548	27.5745860924253	-27.469303894042998	3.531494140619998	3	193	80	158	58
80	2.36174539606273	0.5787067868605624	2.4316132219129707	28.5047645909494	-28.353211212158204	3.95556640625	3	194	81	160	60
81	2.42617913448811	0.6153955560967694	2.5030095651213813	29.4133848507841	-29.208447265625	4.40478515625	3	195	82	162	62
82	2.49505729614198	0.6437685963705555	2.5767710252764493	30.262671064195	-30.015667724609404	4.752075195309999	3	196	83	164	64
83	2.55911719423532	0.6723229051575434	2.645958975991566	31.092849008562	-30.8037040710449	5.087890625	3	197	84	166	66
84	2.63572714115679	0.6938862471476575	2.7255340186119863	31.938905347497	-31.5974815368652	5.4775390625	3	198	85	168	68
85	2.69074834113568	0.7358182017624755	2.789543880524086	32.77613473621	-32.3832786560059	5.849853515619998	3	199	86	170	70
86	2.76048527778685	0.7478619242504615	2.8599958787770214	33.7580578121879	-33.3156898498535	6.21533203125	3	200	87	172	72
87	2.81841953074932	0.7831655065164345	2.9252071485462974	34.3842827763527	-33.9153335571289	6.41796875	3	201	88	174	74
88	2.87926730541885	0.8118406590119374	2.991532294941651	34.3824119358128	-33.976399230957	6.06396484375	3	202	89	176	76
89	2.9450827229321	0.8435883330747855	3.0635197927568623	34.38323235777	-34.036389160156304	5.7099609375	3	203	90	178	78
90	3.01627626176178	0.8523178068593515	3.134384809042622	34.8667481276581	-34.5144012451172	5.782836914059999	3	204	91	180	80
91	3.07267914265394	0.8893087060198566	3.1987852519828937	35.6080322076501	-35.245476531982405	5.905517578119998	3	205	92	182	82
92	3.14103424154222	0.9062934898630155	3.269168701108707	36.2382801021787	-35.8676460266113	6.006103515619998	3	206	93	184	84
93	3.19026488487422	0.9272572467819225	3.322287771607257	36.8808118543058	-36.5019233703613	6.108764648440001	3	207	94	186	86
94	3.26089903649688	0.9588236346289885	3.398941789520589	37.5360786920232	-37.148785400390594	6.21337890625	3	208	95	188	88
95	3.30751553678513	0.9929232189998405	3.453339766791567	38.2037304001772	-37.8078773498535	6.319946289059999	3	209	96	190	90
96	3.38248075039685	0.9786950879887124	3.521224233424857	38.8834393581171	-38.4788673400879	6.428466796869998	3	210	97	192	92
97	3.42947109101713	1.0209291328087824	3.578207408513363	39.5755526778323	-39.1620872497559	6.5390625	3	211	98	194	94
98	3.49300777314603	1.0380952705040944	3.644001247790889	40.2807889558057	-39.858284759521496	6.651611328119998	3	212	99	196	96
99	3.55202478978038	1.0619501833364744	3.707373504126975	40.9975741067555	-40.5658653259277	6.76611328125	3	213	100	198	98
100	3.60424371923506	1.0779123231366654	3.7619765767499485	41.7241393414425	-41.2831161499023	6.882080078119998	3	214	101	200	100
101	3.64940361917019	1.1153261959299814	3.816031878658789	42.4613144510782	-42.010838317871105	6.999755859369998	3	215	102	202	102
102	3.71809380471706	1.1045934688792005	3.878704457955771	43.2097666367288	-42.7496879577637	7.119262695309999	3	216	103	204	104
103	3.75813652567565	1.1356810359254854	3.9259854254668634	43.9682405770319	-43.49843292236331	7.240356445309999	3	217	104	206	106
104	3.80837516461313	1.1435692313209544	3.9763641660776097	44.7354816131106	-44.255821990966794	7.362915039059999	3	218	105	208	108
105	3.84666220930219	1.1714634389922394	4.021086512544729	45.5120395452045	-45.022412109375	7.486938476559999	3	219	106	210	110
106	3.89895559312403	1.1890524826839934	4.076236073110845	46.2982909487144	-45.79858474731451	7.612426757809999	3	220	107	212	112
107	3.93825063706934	1.2038712082699314	4.118145695149501	47.0935624162061	-46.58363800048831	7.739501953119998	3	221	108	214	114
108	3.99737874986231	1.1951279221371194	4.172213755324929	47.8972908624292	-47.3770606994629	7.867797851559999	3	222	109	216	116
109	4.02696187122166	1.2086823162630576	4.204442276202646	48.7092397075325	-48.1785934448242	7.997436523440001	3	223	110	218	118
110	4.0758189842701	1.2215115214929355	4.254925474044938	49.529039244974	-48.9878814697266	8.128295898440001	3	224	111	220	120
111	4.10241444325447	1.2400674296960605	4.285740483792256	50.3564108089367	-49.804642486572305	8.260375976559999	3	225	112	222	122
112	4.14462237785757	1.2482576696768775	4.32851497224451	51.191158580133	-50.6286781311035	8.393676757809999	3	226	113	224	124
113	4.17274920891225	1.2651262609854714	4.360318843469235	52.0326040602152	-51.4593208312988	8.528076171869998	3	227	114	226	126
114	4.2220909447521	1.2534917395010965	4.40423585730319	52.8800687508564	-52.2959030151367	8.663452148440001	3	228	115	228	128
115	4.23845141838491	1.2593950598135966	4.4215999754265365	53.7332582605365	-53.138146209716794	8.799682617190001	3	229	116	230	130
116	4.27378618769348	1.2580657259121915	4.455106929001204	54.5919391124982	-53.98581390380859	8.936767578119998	3	230	117	232	132
117	4.29205187007785	1.2704161103412834	4.476121797812638	55.4552671151929	-54.83807067871089	9.074584960940001	3	231	118	234	134
118	4.32226946406066	1.2627605501309416	4.502952090231276	56.3223980770521	-55.694081115722696	9.213012695309999	3	232	119	236	136
119	4.33112260982394	1.2803541596576935	4.516406739375994	57.1930232061809	-56.553532409667994	9.35205078125	3	233	120	238	138
120	4.35659654781222	1.2745066865131636	4.539196049343553	58.0668518769228	-57.416149902343804	9.491577148440001	3	234	121	240	140
121	4.36324541255832	1.2791456635639435	4.546880706465221	58.9429005647796	-58.28095703125	9.631469726559999	3	235	122	242	142
122	4.37441362544894	1.2770957978412836	4.557024055606598	59.8875832734939	-59.213513183593804	9.782348632809999	3	236	123	244	144
123	4.37777544185519	1.2802287324116035	4.561129621771632	60.6983973013354	-60.01393585205079	9.911743164059999	3	237	124	246	146
124	4.39170701292157	1.2682966763422234	4.571177851119471	61.2017843409266	-60.510853576660196	9.9921875	3	238	125	248	148
125	4.38229447630048	1.2735399014398836	4.563596033565329	61.5787579877724	-60.88299255371089	10.052368164059999	3	239	126	250	150
126	4.39323838499188	1.2666093594476955	4.572181402438727	61.9555810044549	-61.25497894287109	10.112548828119998	3	240	127	252	152
127	4.39585252438486	1.2534734525576605	4.571073737362762	62.4584621077859	-61.7514236450195	10.192749023440001	3	241	128	254	154
128	4.39226640377939	1.2454598417178175	4.565432551150099	63.2676674958866	-62.550236511230494	10.322021484369998	3	242	129	256	156
129	4.37299303583801	1.2461849275723476	4.547091923987928	64.2091874237183	-63.4796875	10.472290039059999	3	243	130	258	158
130	4.37224535882473	1.2299160861120004	4.541940450582929	65.0807703796459	-64.3400695800781	10.611572265619998	3	244	131	260	160
131	4.34684618525207	1.2373903719082844	4.519536114551116	65.9492131492147	-65.1973693847656	10.750244140619998	3	245	132	262	162
132	4.34389422357082	1.2081668185338754	4.508778558210439	66.813980995269	-66.05104522705079	10.888305664059999	3	246	133	264	164
133	4.31774737663567	1.1993723423079026	4.481231574460011	67.6749232876567	-66.900944519043	11.025756835940001	3	247	134	266	166
134	4.3074376232177	1.1850928623274344	4.467489672092234	68.5323638812738	-67.747395324707	11.16259765625	3	248	135	268	168
135	4.27845233269036	1.1845536167219655	4.439405549619529	69.3844154705176	-68.5885055541992	11.298706054690001	3	249	136	270	170
136	4.25951373770833	1.1575612034842744	4.414001044578257	70.2289590511159	-69.4222076416016	11.43359375	3	250	137	272	172
137	4.21301075550914	1.1609404031083366	4.370039158360603	71.0669856790093	-70.24948577880859	11.5673828125	3	251	138	274	174
138	4.19515492419899	1.1224993204370515	4.342732960062439	71.8993552714348	-71.0711715698242	11.700317382809999	3	252	139	276	176
139	4.15500142078102	1.1240099405542385	4.304350723762765	72.7244126743821	-71.8856475830078	11.83203125	3	253	140	278	178
140	4.12306448227167	1.0942471297726404	4.265798577756083	73.5407450674162	-72.69150238037109	11.96240234375	3	254	141	280	180
141	4.07734488143027	1.0796701828435435	4.217870195471529	74.3486492824987	-73.4890563964844	12.09130859375	3	255	142	282	182
142	4.04499777449667	1.0759980026677625	4.185663471593007	75.148088987277	-74.2782333374023	12.218994140619998	3	256	143	284	184
143	3.99270439067483	1.0584089589760084	4.13060744633943	75.9388444428511	-75.0588500976563	12.34521484375	3	257	144	286	186
144	3.96368034647405	1.0220177420273795	4.093321652893087	76.720724258278	-75.8306930541992	12.470092773440001	3	258	145	288	188
145	3.90877250955999	1.0175646170273795	4.039051903766276	77.4938068518651	-76.5938613891602	12.593505859369998	3	259	146	290	190
146	3.87239099097252	0.9961175411090624	3.998457470409095	78.2581644354908	-77.34840850830079	12.715576171869998	3	260	147	292	192
147	3.82360864233971	0.9849151485309375	3.9484225837137337	79.0136946712417	-78.0942504882813	12.836181640619998	3	261	148	294	194
148	3.78255792577565	0.9669031430080905	3.904183160381581	79.7607829911994	-78.83173828125	12.95556640625	3	262	149	296	196
149	3.73952754244208	0.9408170900389925	3.856060559378229	80.4981689830543	-79.5596740722656	13.0732421875	3	263	150	298	198
150	3.69358363375068	0.9213593874022734	3.8067654485488296	81.4024514529971	-80.4523513793945	13.217651367190001	3	264	151	300	200
151	3.63669582001865	0.9088323061958326	3.74853740119081	81.9408935908782	-80.9838912963867	13.303588867190001	3	265	152	302	202
152	3.5976253939718	0.8988942450777064	3.7082232051461745	81.9408935908782	-80.9838912963867	13.303588867190001	3	266	153	304	204
153	3.55029965299368	0.8843777229532974	3.6587910001670094	81.9408935908782	-80.9838912963867	13.303588867190001	3	267	154	306	206
154	3.49778196132183	0.8619079235539215	3.602410847978534	81.9408935908782	-80.9838912963867	13.303588867190001	3	268	155	308	208
155	3.4351424959898	0.8642644909367334	3.54219664587515	81.9408935908782	-80.9838912963867	13.303588867190001	3	269	156	310	210
156	3.38867521813512	0.8334187025472894	3.4896570702231915	81.9408935908782	-80.9838912963867	13.303588867190001	3	270	157	312	212
157	3.33974364706874	0.8189625139877574	3.438689754463632	81.9408935908782	-80.9838912963867	13.303588867190001	3	271	158	314	214
158	3.28095061910898	0.7999882495075834	3.3770724251016304	81.9408935908782	-80.9838912963867	13.303588867190001	3	272	159	316	216
159	3.22428742145002	0.7923417930499095	3.32021609133116	81.9408935908782	-80.9838912963867	13.303588867190001	3	273	160	318	218
160	3.17132081133127	0.7601107323512805	3.261141520053741	81.9408935908782	-80.9838912963867	13.303588867190001	3	274	161	320	220
161	3.11364961624146	0.7655397976979985	3.2063788164501217	81.9408935908782	-80.9838912963867	13.303588867190001	3	275	162	322	222
162	3.05011293593794	0.7483736997217314	3.140581493356151	81.9408935908782	-80.9838912963867	13.303588867190001	3	276	163	324	224
163	2.99912661998719	0.7242166628659145	3.0853282252441843	81.9408935908782	-80.9838912963867	13.303588867190001	3	277	164	326	226
164	2.94582492503524	0.7197031527802724	3.0324671666945946	81.9408935908782	-80.9838912963867	13.303588867190001	3	278	165	328	228
165	2.8811310248673	0.7123587806269904	2.967889993714267	81.9408935908782	-80.9838912963867	13.303588867190001	3	279	166	330	230
166	2.82211369453371	0.6885038795963305	2.9048861074220973	81.9408935908782	-80.9838912963867	13.303588867190001	3	280	167	332	232
167	2.77785069587082	0.6706126839638125	2.857652158756056	81.9408935908782	-80.9838912963867	13.303588867190001	3	281	168	334	234
168	2.70665746891499	0.6618831586584825	2.7864105888668003	81.9408935908782	-80.9838912963867	13.303588867190001	3	282	169	336	236
169	2.64962027407438	0.6461022476524485	2.7272579106508315	81.9408935908782	-80.9838912963867	13.303588867190001	3	283	170	338	238
170	2.57353370179236	0.6359271105721964	2.6509392683012925	81.9408935908782	-80.9838912963867	13.303588867190001	3	284	171	340	240
171	2.5212401592955	0.6183380330622565	2.59595721535924	81.9408935908782	-80.9838912963867	13.303588867190001	3	285	172	342	242
172	2.44048470273614	0.6115979545757544	2.515952631177772	81.9408935908782	-80.9838912963867	13.303588867190001	3	286	173	344	244
173	2.39226190181077	0.5775587214723605	2.4609939218949872	81.9408935908782	-80.9838912963867	13.303588867190001	3	287	174	346	246
174	2.31647439996898	0.5738911130324374	2.3865046941770838	81.9408935908782	-80.9838912963867	13.303588867190001	3	288	175	348	248
175	2.25439448234439	0.5534108398899804	2.321326784348245	81.9408935908782	-80.9838912963867	13.303588867190001	3	289	176	350	250
176	2.17524532277137	0.5466103306979315	2.2428720578455703	81.9408935908782	-80.9838912963867	13.303588867190001	3	290	177	352	252
177	2.11140972705185	0.5229366584614294	2.175204308622979	81.9408935908782	-80.9838912963867	13.303588867190001	3	291	178	354	254
178	2.02606015336886	0.5212585107989984	2.0920397176319185	81.9408935908782	-80.9838912963867	13.303588867190001	3	292	179	356	256
179	1.96506300032884	0.48932958808247046	2.0250718607087363	81.9408935908782	-80.9838912963867	13.303588867190001	3	293	180	358	258
180	1.89715666395053	0.48210609129894544	1.9574549013551885	81.9408935908782	-80.9838912963867	13.303588867190001	3	294	181	360	260
181	1.83025832500309	0.4618070727110285	1.8876205414884226	81.9408935908782	-80.9838912963867	13.303588867190001	3	295	182	362	262
182	1.75906494028494	0.4530775334470345	1.81647700658558	81.9408935908782	-80.9838912963867	13.303588867190001	3	296	183	364	264
183	1.69676071846113	0.4277165840350465	1.749839538921023	81.9408935908782	-80.9838912963867	13.303588867190001	3	297	184	366	266
184	1.62411088658869	0.42230124785456846	1.678116359456467	81.9408935908782	-80.9838912963867	13.303588867190001	3	298	185	368	268
185	1.55758638706058	0.41013666985634745	1.6106791862805223	81.9408935908782	-80.9838912963867	13.303588867190001	3	299	186	370	270
186	1.49184558076411	0.3800158937842025	1.5394854063530485	81.9408935908782	-80.9838912963867	13.303588867190001	3	300	187	372	272
187	1.42057742889225	0.3696594822898885	1.4678856782205294	81.9408935908782	-80.9838912963867	13.303588867190001	3	301	188	374	274
188	1.36085132887401	0.36538763573285193	1.409050908819338	81.9408935908782	-80.9838912963867	13.303588867190001	3	302	189	376	276
189	1.29724003826641	0.3465946596254037	1.3427433019614308	81.9408935908782	-80.9838912963867	13.303588867190001	3	303	190	378	278
190	1.24121076243185	0.3177382297654078	1.2812344591959386	81.9408935908782	-80.9838912963867	13.303588867190001	3	304	191	380	280
191	1.17024175988138	0.31388935389075434	1.2116073221370958	81.9408935908782	-80.9838912963867	13.303588867190001	3	305	192	382	282
192	1.11596816008817	0.2882262784408779	1.1525880972465634	81.9408935908782	-80.9838912963867	13.303588867190001	3	306	193	384	284
193	1.05127418263629	0.2808819340624288	1.0881507560812749	81.9408935908782	-80.9838912963867	13.303588867190001	3	307	194	386	286
194	1.00066147026001	0.26485933423539637	1.035120207992551	81.9408935908782	-80.9838912963867	13.303588867190001	3	308	195	388	288
195	0.940076909057796	0.27691679614488035	0.9800140340478828	81.9408935908782	-80.9838912963867	13.303588867190001	3	309	196	390	290
196	0.901042263954878	0.23275370434377346	0.930618852333586	81.9408935908782	-80.9838912963867	13.303588867190001	3	310	197	392	292
197	0.844677980271576	0.23161479080552466	0.8758574665295467	81.9408935908782	-80.9838912963867	13.303588867190001	3	311	198	394	294
198	0.80698915678449	0.21673567873504018	0.835587131066821	81.9408935908782	-80.9838912963867	13.303588867190001	3	312	199	396	296
199	0.754546079067513	0.19589283690493559	0.7795599970411651	81.9408935908782	-80.9838912963867	13.303588867190001	3	313	200	398	298
200	0.722124283176847	0.19059377658352256	0.7468530431256505	81.9408935908782	-80.9838912963867	13.303588867190001	3	314	201	400	300
201	0.6674409075398	0.19102132691707469	0.6942380804844343	81.9408935908782	-80.9838912963867	13.303588867190001	3	315	202	402	302
202	0.634271433038637	0.16945339038114998	0.656517099762491	81.9408935908782	-80.9838912963867	13.303588867190001	3	316	203	404	304
203	0.601774869309738	0.16252744293477348	0.6233363161565899	81.9408935908782	-80.9838912963867	13.303588867190001	3	317	204	406	306
204	0.569054001837969	0.15072082914862747	0.5886758236474953	81.9408935908782	-80.9838912963867	13.303588867190001	3	318	205	408	308
205	0.539545415095985	0.13879337568286848	0.5571111703103292	81.9408935908782	-80.9838912963867	13.303588867190001	3	319	206	410	310
206	0.50828115208447	0.12367256284210848	0.5231105355125735	81.9408935908782	-80.9838912963867	13.303588867190001	3	320	207	412	312
207	0.476158427774906	0.12488105598542848	0.49226225376836086	81.9408935908782	-80.9838912963867	13.303588867190001	3	321	208	414	314
208	0.445118468506262	0.11464090948443847	0.4596444159704101	81.9408935908782	-80.9838912963867	13.303588867190001	3	322	209	416	316
209	0.420203998431563	0.09765151526484647	0.4314014588888099	81.9408935908782	-80.9838912963867	13.303588867190001	3	323	210	418	318
210	0.388156041732058	0.10048689056824847	0.40095227634866254	81.9408935908782	-80.9838912963867	13.303588867190001	3	324	211	420	320
211	0.360702202156186	0.09826033504758047	0.37384645522458126	81.9408935908782	-80.9838912963867	13.303588867190001	3	325	212	422	322
212	0.330894544061273	0.07982533308196846	0.340386960812492	81.9408935908782	-80.9838912963867	13.303588867190001	3	326	213	424	324
213	0.309267082657665	0.06434197288829846	0.3158892494067209	81.9408935908782	-80.9838912963867	13.303588867190001	3	327	214	426	326
214	0.277293893568218	0.06880423035178346	0.285702512282485	81.9408935908782	-80.9838912963867	13.303588867190001	3	328	215	428	328
215	0.250848050966859	0.05350214309696147	0.25649020252212296	81.9408935908782	-80.9838912963867	13.303588867190001	3	329	216	430	330
216	0.220630539059639	0.061157779794968475	0.2289500137479724	81.9408935908782	-80.9838912963867	13.303588867190001	3	330	217	432	332
217	0.196688031047583	0.06531791397262346	0.20725011807743324	81.9408935908782	-80.9838912963867	13.303588867190001	3	331	218	434	334
218	0.164714842870831	0.06978019129563146	0.17888614971321135	81.9408935908782	-80.9838912963867	13.303588867190001	3	332	219	436	336
219	0.157168783672154	0.04561856800768546	0.16365537054449564	81.9408935908782	-80.9838912963867	13.303588867190001	3	333	220	438	338
220	0.126801734719425	0.05002040066648247	0.13631111624035241	81.9408935908782	-80.9838912963867	13.303588867190001	3	334	221	440	340
221	0.113803117617965	0.047250033308602474	0.12322221888617498	81.9408935908782	-80.9838912963867	13.303588867190001	3	335	222	442	342
222	0.0929233448561281	0.048035553925521474	0.10460479176492152	81.9408935908782	-80.9838912963867	13.303588867190001	3	336	223	444	344
223	0.0876563267633319	0.038455495291240455	0.09572072262438595	81.9408935908782	-80.9838912963867	13.303588867190001	3	337	224	446	346
224	0.0575135869113728	0.04773800403516748	0.07474442928187826	81.9408935908782	-80.9838912963867	13.303588867190001	3	338	225	448	348
225	-0.0283232906502672	8.868552653656936e-05	0.028323429495421815	0.324251921969668	-0.05970554351810087	-0.1025390625	6	136	1	0	-100
226	-0.0349721382409334	-0.004550292169650416	0.0352669195135064	0.327663365385962	-0.0523326873779002	-0.10510253905999889	6	137	2	2	-98
227	-0.0403499338915572	0.018467836175138586	0.044375422680181804	0.327240642773527	-0.054755973815900916	-0.10498046875	6	138	3	4	-96
228	-0.0219735153252259	-0.0017799051366503837	0.02204548566131878	0.326153731375693	-0.060087013244601195	-0.1044921875	6	139	4	6	-94
229	-0.0316850997041911	-0.0030442493203783894	0.031831006851640045	0.325151336300012	-0.06541805267330147	-0.10400390625	6	140	5	8	-92
230	-0.0220482833916321	-0.0034067972264943958	0.022309932045171493	0.324701727715766	-0.06784133911130041	-0.10375976563000222	6	141	6	10	-90
231	-0.0318346358370036	-0.006298033500065414	0.03245164502521529	0.326781795511632	-0.06486015319820027	-0.10559082030999889	6	142	7	12	-88
232	-0.0270162276807241	-0.006479307453123417	0.027782332212555945	0.328885831862708	-0.06187992095950001	-0.107421875	6	143	8	14	-86
233	-0.0224968908773735	-0.013168129906033388	0.0260674077033107	0.323851932710391	-0.06499462127690059	-0.10266113280999889	6	144	9	16	-84
234	-0.0218239801051095	0.0014738591835146142	0.021873691241330203	0.318839991746664	-0.06811027526860158	-0.09790039063000222	6	145	10	18	-82
235	-0.0265676201949827	0.003282025226416574	0.026769574752163836	0.319815139575159	-0.06808738708500073	-0.09887695313000222	6	146	11	20	-80
236	-0.0218987472588196	-0.00015301304680642724	0.021899281826081692	0.320793888270056	-0.06802062988280078	-0.09985351563000222	6	147	12	22	-78
237	-0.0235048824939877	-9.258842652043464e-05	0.02350506485149307	0.320588174093113	-0.06226139068600034	-0.09912109375	6	148	13	24	-76
238	-0.0314607964176685	0.001836407089630565	0.031514347561592146	0.319633816361439	-0.056546020507800776	-0.09753417969000111	6	149	14	26	-74
239	-0.0332164668729529	-0.0013569326102483847	0.03324417148359593	0.314855172769011	-0.06250743865970065	-0.09338378905999889	6	150	15	28	-72
240	-0.0215249078394845	0.007981427542889608	0.022957021651788763	0.311024567117446	-0.06846885681150106	-0.09008789063000222	6	151	16	30	-70
241	-0.0299294271108229	0.00014911019292357386	0.029929798546460256	0.318901226694876	-0.06597118377690059	-0.09777832030999889	6	152	17	32	-68
242	-0.0269414596143179	-0.004852415363279405	0.027374955360835063	0.326933398583516	-0.06196956634520134	-0.10546875	6	153	18	34	-66
243	-0.0289962023352273	-0.014553323422534403	0.03244347349631863	0.325969341860402	-0.058415222168001435	-0.10412597655999889	6	154	19	36	-64
244	-0.0316103316377848	-0.0014173572305344329	0.03164209170977303	0.323534023810608	-0.056366729736300414	-0.10144042969000111	6	155	20	38	-62
245	-0.0299294271108229	0.00014911019292357386	0.029929798546460256	0.318421487543261	-0.0632913589478008	-0.09704589844000111	6	156	21	40	-60
246	-0.0200683075117413	0.004667218696816577	0.020603880623555518	0.314900642634098	-0.07021694183350036	-0.09411621094000111	6	157	22	42	-58
247	-0.0280989873637445	0.004969341936545579	0.0285350214674912	0.31783204671097	-0.07008247375490129	-0.09704589844000111	6	158	23	44	-56
248	-0.0202926107982639	-0.00021343771319243254	0.020293733236327646	0.320763475792716	-0.06994800567630044	-0.09997558594000111	6	159	24	46	-54
249	-0.0236544186268002	-0.003346372606208403	0.02388995040161227	0.31978799796632	-0.0699708938599013	-0.09899902344000111	6	160	25	48	-52
250	-0.0202178436445538	0.001413434517128609	0.02026719020411648	0.318809186993961	-0.070037651062	-0.09802246094000111	6	161	26	50	-50
251	-0.0170803391025402	-0.00033428699986443045	0.01708361002996855	0.320796312322196	-0.07114868164060084	-0.10009765625	6	162	27	52	-48
252	-0.0172298752353527	-0.0035880711795513998	0.017599512931196354	0.324525437956333	-0.07362346649169993	-0.10400390625	6	163	28	54	-46
253	-0.0205169149974827	-0.005094113982723414	0.02113986277824217	0.330243729154076	-0.08084754943850037	-0.11010742188000222	6	164	29	56	-44
254	-0.0063607624942669	-0.012145484318699384	0.01371029134789794	0.334207233158353	-0.08666591644290023	-0.1142578125	6	165	30	58	-42
255	-0.0095730344963376	-0.012024635020502383	0.015369932883534724	0.329276292926842	-0.08399944305419993	-0.10925292969000111	6	166	31	60	-40
256	-0.0108053310780379	-0.003829769781708403	0.01146395726993513	0.324369538237677	-0.08133296966550141	-0.10424804688000222	6	167	32	62	-38
257	0.0001385495762806	-0.01076029082524943	0.010761182770914849	0.330215528125493	-0.09323196411130041	-0.1103515625	6	168	33	64	-36
258	0.0127633333853446	-0.016124364287568416	0.020564479151771963	0.339226735021472	-0.10961513519290023	-0.11901855469000111	6	169	34	66	-34
259	0.0158260710863397	-0.019498977940505424	0.025113236883249332	0.345105297576852	-0.11675434112550143	-0.12451171875	6	170	35	68	-32
260	0.0237072135801427	-0.023054885313821383	0.03306901438761003	0.348345157811276	-0.12274723052980008	-0.1273193359400011	6	171	36	70	-30
261	0.0328954257704318	-0.033178746132155434	0.046721924527142585	0.348145569537144	-0.12862567901610156	-0.1265869140599989	6	172	37	72	-28
262	0.0350249356450513	-0.021850965842580394	0.04128208843062085	0.348262169203841	-0.13632850646970063	-0.1258544921900011	6	173	38	74	-26
263	0.0455949764205143	-0.036915927458530395	0.05866589788719451	0.364323291764087	-0.15692501068120102	-0.1390380859400011	6	174	39	76	-24
264	0.0709193154685199	-0.04601716252600241	0.08454069170209082	0.384310682021007	-0.17940216064449999	-0.1549072265599989	6	175	40	78	-22
265	0.0663252081479877	-0.040955232070734426	0.07795103764441887	0.390530169011413	-0.19123058319090092	-0.15844726563000222	6	176	41	80	-20
266	0.0883625046703964	-0.05156248994355439	0.10230651299308843	0.395945741192615	-0.20033435821530077	-0.16162109375	6	177	42	82	-18
267	0.0963184176813811	-0.053491505319228416	0.11017521829323519	0.405029489685484	-0.20693855285639984	-0.16918945313000222	6	178	43	84	-16
268	0.100613452736288	-0.06506100413387039	0.11981653112331686	0.415524136919113	-0.21503524780270133	-0.177734375	6	179	44	86	-14
269	0.126236859148368	-0.06765467065756542	0.1432232490534569	0.430242814966749	-0.23869876861570027	-0.1854248046900011	6	180	45	88	-12
270	0.146817550754175	-0.0749477394055334	0.16484100476354327	0.445733937792312	-0.27047996521000073	-0.1895751953099989	6	181	46	90	-10
271	0.167921626802534	-0.07085260361244339	0.182257411884048	0.456597923142819	-0.2961471557616999	-0.18969726563000222	6	182	47	92	-8
272	0.193470274951309	-0.07507316259478541	0.20752524432395733	0.470892077682852	-0.3264635086060004	-0.1898193359400011	6	183	48	94	-6
273	0.230261863932014	-0.07971671359424842	0.24367043400403088	0.494844881853353	-0.3761222839355014	-0.1868896484400011	6	184	49	96	-4
274	0.285543402109295	-0.06712916270082242	0.2933280739599673	0.526819505701665	-0.4369514465332003	-0.1802978515599989	6	185	50	98	-2
275	0.326220182135701	-0.0572515742201114	0.33120590270001354	0.548700684929481	-0.4880970001221012	-0.1622314453099989	6	186	51	100	0
276	0.392968946650624	-0.0402063184771444	0.3950204312148759	0.598043862755361	-0.5658615112305014	-0.14794921875	6	187	52	102	2
277	0.449183733798563	-0.042321182215561415	0.4511730368421201	1.67547277700915	-1.5742118835449013	-0.5656738281300022	6	188	53	104	4
278	0.507378461290151	-0.03636202869375543	0.5086797618461804	4.01674596785494	-3.7314670562744006	-1.4846191406300022	6	189	54	106	6
279	0.563706730052829	-0.0009980473834774184	0.5637076135776709	6.5300354043132	-6.0741279602051	-2.403686523440001	6	190	55	108	8
280	0.628699857510626	0.012853847509274596	0.6288312430451218	8.13432795573763	-7.638697433471702	-2.821411132809999	6	191	56	110	10
281	0.674568916972726	0.030684601428011576	0.6752664426065851	8.6689490649876	-8.2979610443115	-2.58203125	6	192	57	112	12
282	0.729440581731498	0.0693627917226646	0.7327310278351449	9.06667670412397	-8.84758644104	-2.143310546880002	6	193	58	114	14
283	0.788197437535971	0.1225621214974916	0.7976695269121398	9.59491537545252	-9.4962337493896	-1.69482421875	6	194	59	116	16
284	0.840939586605877	0.14991251182744858	0.8541973715267908	10.1874621645008	-10.185574340820299	-1.1767578125	6	195	60	118	18
285	0.901526885947678	0.20793207569003688	0.9251953708202851	10.8711100133388	-10.934340286254901	-0.6014404296900011	6	196	61	120	20
286	0.96947197520081	0.2510075264396391	1.001439308709772	11.6351111138042	-11.7279632568359	0.03637695311999778	6	197	62	122	22
287	1.03771613592096	0.300590528171534	1.0803746777748773	12.4623789656604	-12.5447166442871	0.7657470703099989	6	198	63	124	24
288	1.11021932733431	0.3728291149381796	1.1711483696493088	13.3838289291431	-13.4169300079346	1.4982910156199978	6	199	64	126	26
289	1.19445004270226	0.42018097451890457	1.2662002037036193	14.4173447025445	-14.3873699188232	2.108764648440001	6	200	65	128	28
290	1.27744845826551	0.4757277193535366	1.3631549532192755	15.5340255050029	-15.423680114746102	2.733032226559999	6	201	66	130	30
291	1.36295030553639	0.5507366620730856	1.4700151041105471	16.7431347488974	-16.5141304016113	3.494262695309999	6	202	67	132	32
292	1.46055343912542	0.6089933509361246	1.5824314361214837	18.0026411083998	-17.6209400177002	4.332275390619998	6	203	68	134	34
293	1.5461300553754	0.6856292056050396	1.6913324793528135	19.2569752073149	-18.684849548339802	5.242065429690001	6	204	69	136	36
294	1.63805646410584	0.7603964689653616	1.805943456926024	20.5314452571061	-19.7509773254395	6.149047851559999	6	205	70	138	38
295	1.7250147594437	0.8320912284609175	1.915215844958527	21.8190225466482	-20.8486030578613	6.952514648440001	6	206	71	140	40
296	1.82269281977415	0.8919748432319856	2.0292432668891545	23.1251103664752	-21.966614532470704	7.72802734375	6	207	72	142	42
297	1.91394615723193	0.9521000439655276	2.137682012485026	24.4673906890111	-23.113995361328097	8.51123046875	6	208	73	144	44
298	2.01375373233855	1.0233114388417697	2.2588427115166416	25.8161249871527	-24.259342956542998	9.304077148440001	6	209	74	146	46
299	2.0926065607518	1.0936814699899646	2.361173728445429	27.1448316381982	-25.367314147949198	10.125244140619998	6	210	75	148	48
300	2.19708301648498	1.1614577268343664	2.485187685578293	28.4693172081038	-26.459294128417998	10.961791992190001	6	211	76	150	50
301	2.28396654558182	1.2315256339591247	2.5948330521317504	29.7965706751007	-27.5455444335938	11.80712890625	6	212	77	152	52
302	2.37734956014156	1.3029787280541125	2.7110043336126894	31.1225933380299	-28.622494506835903	12.660034179690001	6	213	78	154	54
303	2.47233855433762	1.3743713238071926	2.8286665520997287	32.6841799783937	-29.8540580749512	13.733276367190001	6	214	79	156	56
304	2.55447858794034	1.4462473915349925	2.935471405714497	33.765973534893	-30.748043823242202	14.379272460940001	6	215	80	158	58
305	2.64449978244305	1.5145674716215827	3.047506148547617	33.7704147120632	-31.0051162719727	13.819946289059999	6	216	81	160	60
306	2.72962763527036	1.5814420193713428	3.154651468524688	33.7619882731368	-31.2361305236816	13.260498046869998	6	217	82	162	62
307	2.82155388897657	1.6562093283515624	3.271726713482888	34.3144529652792	-31.7585380554199	13.443237304690001	6	218	83	164	64
308	2.91471275618672	1.7227817402761625	3.385783125911426	35.0356237914817	-32.4109237670898	13.75244140625	6	219	84	166	66
309	2.99166037219763	1.7867046278696725	3.4845868061835636	35.7012920252649	-33.024895477294905	14.009643554690001	6	220	85	168	68
310	3.06599384516478	1.8637633429151226	3.5880262062842387	36.3869841975059	-33.657406616210906	14.2744140625	6	221	86	170	70
311	3.15519275143743	1.9141876835506624	3.6904411371244428	37.0941809568505	-34.309704589843804	14.547607421869998	6	222	87	172	72
312	3.24513902467489	1.9808809568863626	3.8019490599984276	37.8216472567049	-34.980706024169905	14.82861328125	6	223	88	174	74
313	3.3193229688108	2.054686046628303	3.903798114847128	38.5685695848878	-35.6696823120117	15.117065429690001	6	224	89	176	76
314	3.40837233895063	2.1018566030841526	4.0043480344311035	39.3348367522099	-36.3764617919922	15.4130859375	6	225	90	178	78
315	3.48341474255919	2.1593323471229726	4.0984014510550715	40.1195810591915	-37.1003082275391	15.716186523440001	6	226	91	180	80
316	3.56794445085526	2.2131917581539824	4.198624222617399	40.9235949060899	-37.841927337646496	16.02673339844	6	227	92	182	82
317	3.65269877704978	2.2719318336528023	4.3016139543926935	41.7479697783969	-38.6023490905762	16.34509277344	6	228	93	184	84
318	3.74006693258882	2.3175360935014027	4.399894794756585	42.5909653514593	-39.379891204833996	16.67077636719	6	229	94	186	86
319	3.81014169335365	2.3719393159728726	4.4881260947181145	43.4509531934775	-40.1731460571289	17.0029296875	6	230	95	188	88
320	3.88932960477471	2.4145917567890427	4.577896692426621	44.3277151481776	-40.981877136230494	17.341552734369998	6	231	96	190	90
321	3.96018774324656	2.4510387532692626	4.657325190684888	45.220488372063	-41.8053596496582	17.68640136719	6	232	97	192	92
322	4.03156957188249	2.4988739825766824	4.7431976970950105	46.1290920064413	-42.643448638916	18.037353515619998	6	233	98	194	94
323	4.08950382849574	2.5341776442807427	4.811039170080993	47.0534028985819	-43.49601058959961	18.39440917969	6	234	99	196	96
324	4.18064395791292	2.5568239697795625	4.900523718468581	47.9924301962518	-44.362175750732405	18.757080078119998	6	235	100	198	98
325	4.22946475017071	2.6038784249406524	4.966744902328687	48.9449416680365	-45.24076156616211	19.125	6	236	101	200	100
326	4.3030868742168	2.6304432074707225	5.043390537603227	49.9115945979336	-46.1323783874512	19.49841308594	6	237	102	202	102
327	4.36598908007145	2.6688192200642327	5.117075011829258	50.8922397950364	-47.0369155883789	19.877197265619998	6	238	103	204	104
328	4.43624939501286	2.6922512269001726	5.189270214924007	51.88795818884	-47.9553916931152	20.26171875	6	239	104	206	106
329	4.50878844168782	2.7302646906655523	5.2710073508763715	52.9766674893291	-48.959603118896496	20.68225097656	6	240	105	208	108
330	4.60056241998076	2.7317011648696123	5.350454731542846	53.9281965537905	-49.8372772216797	21.0498046875	6	241	106	210	110
331	4.66316586726904	2.7635695973020327	5.42055650508277	54.5339491996253	-50.396004486083996	21.28381347656	6	242	107	212	112
332	4.74575161314011	2.7751299728732826	5.497590812343314	54.9932851506109	-50.819714355468804	21.461181640619998	6	243	108	214	114
333	4.79916683530807	2.8171224655490623	5.564906225537149	55.4580862703315	-51.248429107666	21.64074707031	6	244	109	216	116
334	4.87065913635492	2.8323595989328125	5.6343217267231465	56.0801070467482	-51.8221862792969	21.88098144531	6	245	110	218	118
335	4.92149623352289	2.8532629192453123	5.688781456772643	57.0906171453697	-52.7542961120605	22.271240234369998	6	246	111	220	120
336	5.00027155458927	2.8519290077071924	5.756406403706772	58.280455992007	-53.851788330078094	22.73083496094	6	247	112	222	122
337	5.04621544867754	2.8713863925915426	5.8059581612367595	59.3954010574998	-54.8802001953125	23.16149902344	6	248	113	224	124
338	5.10104820382595	2.8742126373034225	5.855065419121348	60.5198464804794	-55.91737823486329	23.59582519531	6	249	114	226	126
339	5.14684257638454	2.8904165557604524	5.902922697435463	61.6537641117455	-56.9632919311523	24.03381347656	6	250	115	228	128
340	5.19838828319311	2.8917367579918625	5.948561357198957	62.7962595102142	-58.0171249389648	24.47509765625	6	251	116	230	130
341	5.23249106639624	2.8986022975426424	5.981710293823661	63.9465627951167	-59.07814483642579	24.91943359375	6	252	117	232	132
342	5.29438285106421	2.8799768092613927	6.027002256140794	65.1041926149468	-60.14593200683589	25.36657714844	6	253	118	234	134
343	5.3259459528923	2.9016052390318623	6.0650649836837704	66.2686253944087	-61.2200210571289	25.81628417969	6	254	119	236	136
344	5.36572561597824	2.8919601584654524	6.095444605942752	67.4391876638384	-62.2997329711914	26.26843261719	6	255	120	238	138
345	5.39990285354853	2.9004526019078023	6.1295657369568435	68.6149167202622	-63.384228515625	26.72253417969	6	256	121	240	140
346	5.42690816360712	2.8929178118687324	6.149821597611834	69.795873788251	-64.4735229492188	27.1787109375	6	257	122	242	142
347	5.45559438186884	2.8869494891148326	6.172356714592834	70.9822629495248	-65.5678375244141	27.636962890619998	6	258	123	244	144
348	5.49500020462275	2.8691699480992026	6.198964707100665	72.1725465536175	-66.6657608032227	28.0966796875	6	259	124	246	146
349	5.50616841751337	2.8671200823765526	6.207919797225848	73.3655416301352	-67.7661636352539	28.55749511719	6	260	125	248	148
350	5.53448079544306	2.8530172991734224	6.226570917006476	74.5605015213167	-68.8683898925781	29.01904296875	6	261	126	250	150
351	5.54512563186884	2.8395791888218627	6.229897931972805	75.7565015257937	-69.9715393066406	29.48107910156	6	262	127	252	152
352	5.5590575312376	2.8276474387031323	6.2368830895900125	76.953034253932	-71.07521514892579	29.94323730469	6	263	128	254	154
353	5.56634055125713	2.8110763937812524	6.235887877780015	78.1494072352613	-72.17876892089839	30.4052734375	6	264	129	256	156
354	5.57369833934307	2.7961322409492224	6.235741229947842	79.3455831722114	-73.2821090698242	30.86730957031	6	265	130	258	158
355	5.58710684764385	2.7728119284492223	6.237327065140892	80.5411792354778	-74.3849227905273	31.3291015625	6	266	131	260	160
356	5.59364218699932	2.7399719626289123	6.228665930371533	81.7363199853565	-75.4872940063477	31.790771484369998	6	267	132	262	162
357	5.59823630321026	2.7349100119453125	6.230568391408602	83.2293877236658	-76.8645065307617	32.36743164062	6	268	133	264	164
358	5.60331504586339	2.7053844139855623	6.222237887660279	84.1250448338386	-77.6906555175781	32.71337890625	6	269	134	266	166
359	5.59576897162199	2.6812228907328324	6.2049646714189395	84.1250448338386	-77.6906555175781	32.71337890625	6	270	135	268	168
360	5.61040915232897	2.6497077165823724	6.20464679412558	84.1250448338386	-77.6906555175781	32.71337890625	6	271	136	270	170
361	5.59468346136808	2.6225943506937726	6.178874020498913	84.1250448338386	-77.6906555175781	32.71337890625	6	272	137	272	172
362	5.59341241154075	2.5949373440426124	6.166032940642228	84.1250448338386	-77.6906555175781	32.71337890625	6	273	138	274	174
363	5.57768609318137	2.5678240017574523	6.140382908098689	84.1250448338386	-77.6906555175781	32.71337890625	6	274	139	276	176
364	5.58063531923294	2.5269705839734726	6.1260975260386905	84.1250448338386	-77.6906555175781	32.71337890625	6	275	140	278	178
365	5.54615869569778	2.5119705839734725	6.088503304804239	84.1250448338386	-77.6906555175781	32.71337890625	6	276	141	280	180
366	5.54100245299935	2.4697923981230923	6.066513222104723	84.1250448338386	-77.6906555175781	32.71337890625	6	277	142	282	182
367	5.52381953063607	2.4459932648223126	6.041147677270653	84.1250448338386	-77.6906555175781	32.71337890625	6	278	143	284	184
368	5.51377009946108	2.4023694612961526	6.014402691729198	84.1250448338386	-77.6906555175781	32.71337890625	6	279	144	286	186
369	5.48299038264155	2.3627849644106127	5.970421787795615	84.1250448338386	-77.6906555175781	32.71337890625	6	280	145	288	188
370	5.46558315607905	2.3341051548403025	5.943117541313406	84.1250448338386	-77.6906555175781	32.71337890625	6	281	146	290	190
371	5.42568997490406	2.3062714514117926	5.895506739150713	84.1250448338386	-77.6906555175781	32.71337890625	6	282	147	292	192
372	5.40271664726734	2.261503995357103	5.856940113376249	84.1250448338386	-77.6906555175781	32.71337890625	6	283	148	294	194
373	5.37996763113141	2.2216173744481327	5.820621570800796	84.1250448338386	-77.6906555175781	32.71337890625	6	284	149	296	196
374	5.34612548387051	2.1854074995499326	5.7755574300996075	84.1250448338386	-77.6906555175781	32.71337890625	6	285	150	298	198
375	5.3043270829916	2.1511264936905627	5.723917451817036	84.1250448338386	-77.6906555175781	32.71337890625	6	286	151	300	200
376	5.2705597037971	2.1165435108822126	5.679661611816973	84.1250448338386	-77.6906555175781	32.71337890625	6	287	152	302	202
377	5.25569185221195	2.0731009817701125	5.649782697239185	84.1250448338386	-77.6906555175781	32.71337890625	6	288	153	304	204
378	5.21579866373539	2.0452671194654224	5.6024702846682075	84.1250448338386	-77.6906555175781	32.71337890625	6	289	154	306	206
379	5.18662508705258	2.0056221977751925	5.560899225291875	84.1250448338386	-77.6906555175781	32.71337890625	6	290	155	308	208
380	5.13877627965808	1.9797173397820726	5.506932212930384	84.1250448338386	-77.6906555175781	32.71337890625	6	291	156	310	210
381	5.1032529104948	1.9419410094004328	5.460249550383647	84.1250448338386	-77.6906555175781	32.71337890625	6	292	157	312	212
382	5.05211674106121	1.9145301207285628	5.402713128464981	84.1250448338386	-77.6906555175781	32.71337890625	6	293	158	314	214
383	5.02906865265965	1.8681359314602126	5.3648358196292145	84.1250448338386	-77.6906555175781	32.71337890625	6	294	159	316	216
384	4.97800756499171	1.8423519230764627	5.307995848300772	84.1250448338386	-77.6906555175781	32.71337890625	6	295	160	318	218
385	4.93124121487141	1.8049985663276424	5.251205551460665	84.1250448338386	-77.6906555175781	32.71337890625	6	296	161	320	220
386	4.88675422388315	1.7822266429048326	5.201605391734328	84.1250448338386	-77.6906555175781	32.71337890625	6	297	162	322	222
387	4.84465675804019	1.7414382275622624	5.148136187363314	84.1250448338386	-77.6906555175781	32.71337890625	6	298	163	324	224
388	4.78425759541988	1.7225245070439126	5.084900334981963	84.1250448338386	-77.6906555175781	32.71337890625	6	299	164	326	226
389	4.74055429583788	1.6817963458281224	5.030039162931816	84.1250448338386	-77.6906555175781	32.71337890625	6	300	165	328	228
390	4.68964243790507	1.6592662923019628	4.974526190922077	84.1250448338386	-77.6906555175781	32.71337890625	6	301	166	330	230
391	4.6509815492332	1.6232375447433727	4.92610693123608	84.1250448338386	-77.6906555175781	32.71337890625	6	302	167	332	232
392	4.58553997570276	1.5996244105678326	4.8565394185214386	84.1250448338386	-77.6906555175781	32.71337890625	6	303	168	334	234
393	4.53899792248011	1.5671515712123627	4.801923175919429	84.1250448338386	-77.6906555175781	32.71337890625	6	304	169	336	236
394	4.47056837287545	1.5485399629157324	4.731168734393364	84.1250448338386	-77.6906555175781	32.71337890625	6	305	170	338	238
395	4.41569654670358	1.5098616792243225	4.666696720696558	84.1250448338386	-77.6906555175781	32.71337890625	6	306	171	340	240
396	4.36052596926689	1.4646759742480024	4.599941568997402	84.1250448338386	-77.6906555175781	32.71337890625	6	307	172	342	242
397	4.2866795373708	1.4332304360103127	4.519930413050608	84.1250448338386	-77.6906555175781	32.71337890625	6	308	173	344	244
398	4.20726732175052	1.3856973189246125	4.429588623827799	84.1250448338386	-77.6906555175781	32.71337890625	6	309	174	346	246
399	4.12983508294821	1.3462381580453626	4.343719027576165	84.1250448338386	-77.6906555175781	32.71337890625	6	310	175	348	248
400	4.06977100333571	1.2996068471949824	4.272237584319045	84.1250448338386	-77.6906555175781	32.71337890625	6	311	176	350	250
401	3.99316120961308	1.2780434198659125	4.192699778069157	84.1250448338386	-77.6906555175781	32.71337890625	6	312	177	352	252
402	3.91886617296934	1.2368366085272526	4.109413203589602	84.1250448338386	-77.6906555175781	32.71337890625	6	313	178	354	254
403	3.8422563828975	1.2152732606362795	4.0298664010031535	84.1250448338386	-77.6906555175781	32.71337890625	6	314	179	356	256
404	3.77453543928266	1.1770784548204636	3.9538122706071004	84.1250448338386	-77.6906555175781	32.71337890625	6	315	180	358	258
405	3.68858788065612	1.1623852241169907	3.8674048097618012	84.1250448338386	-77.6906555175781	32.71337890625	6	316	181	360	260
406	3.64114861428738	1.1103897591214875	3.806695239770158	84.1250448338386	-77.6906555175781	32.71337890625	6	317	182	362	262
407	3.56696740943193	1.1066617199760176	3.734696328004435	84.1250448338386	-77.6906555175781	32.71337890625	6	318	183	364	264
408	3.50275813570619	1.0748537005465726	3.663963023125993	84.1250448338386	-77.6906555175781	32.71337890625	6	319	184	366	266
409	3.42973414888978	1.0613038958590726	3.590186943799215	84.1250448338386	-77.6906555175781	32.71337890625	6	320	185	368	268
410	3.3688866879195	1.0326287315618496	3.523594700485323	84.1250448338386	-77.6906555175781	32.71337890625	6	321	186	370	270
411	3.28301358366013	1.0195624047499396	3.437686094988373	84.1250448338386	-77.6906555175781	32.71337890625	6	322	187	372	272
412	3.22507933069766	0.9842588224839666	3.3719285459408526	84.1250448338386	-77.6906555175781	32.71337890625	6	323	188	374	274
413	3.15366148401797	0.9706485929917786	3.2996574741714246	84.1250448338386	-77.6906555175781	32.71337890625	6	324	189	376	276
414	3.08463378623128	0.9390217685383055	3.224395676238933	84.1250448338386	-77.6906555175781	32.71337890625	6	325	190	378	278
415	3.01351532916725	0.9319191750418636	3.154322112267025	84.1250448338386	-77.6906555175781	32.71337890625	6	326	191	380	280
416	2.93813752520084	0.9021609536987046	3.073523467190689	84.1250448338386	-77.6906555175781	32.71337890625	6	327	192	382	282
417	2.85263857132196	0.8972289960962035	2.99041246152259	84.1250448338386	-77.6906555175781	32.71337890625	6	328	193	384	284
418	2.78398440016806	0.8737366438936686	2.917873345993908	84.1250448338386	-77.6906555175781	32.71337890625	6	329	194	386	286
419	2.71028781810403	0.8455448780339456	2.8391206733304846	84.1250448338386	-77.6906555175781	32.71337890625	6	330	195	388	288
420	2.63674061532319	0.8206069022547696	2.761484521144937	84.1250448338386	-77.6906555175781	32.71337890625	6	331	196	390	290
421	2.56707860358804	0.8101900659557676	2.691895335998956	84.1250448338386	-77.6906555175781	32.71337890625	6	332	197	392	292
422	2.48542608708143	0.7839272764902806	2.6061244807511357	84.1250448338386	-77.6906555175781	32.71337890625	6	333	198	394	294
423	2.41852774904668	0.7636282777618866	2.536218566982425	84.1250448338386	-77.6906555175781	32.71337890625	6	334	199	396	296
424	2.34382301270217	0.7485120396074156	2.460442356225711	84.1250448338386	-77.6906555175781	32.71337890625	6	335	200	398	298
425	2.28465630308539	0.7214033484962086	2.3958458244322287	84.1250448338386	-77.6906555175781	32.71337890625	6	336	201	400	300
426	2.2049088421315	0.7015877084862686	2.313838437490545	84.1250448338386	-77.6906555175781	32.71337890625	6	337	202	402	302
427	2.14122278437018	0.6811678601484986	2.2469589818252738	84.1250448338386	-77.6906555175781	32.71337890625	6	338	203	404	304
428	2.07286784050614	0.6641830306854346	2.1766764073823825	84.1250448338386	-77.6906555175781	32.71337890625	6	339	204	406	306
429	2.02946346181631	0.6299625628870226	2.1249881819639906	84.1250448338386	-77.6906555175781	32.71337890625	6	340	205	408	308
430	1.95498302784562	0.6197269612830376	2.050858392406832	84.1250448338386	-77.6906555175781	32.71337890625	6	341	206	410	310
431	1.90239041490853	0.5956303551327686	1.993455495036555	84.1250448338386	-77.6906555175781	32.71337890625	6	342	207	412	312
432	1.84075910385698	0.5849113948103286	1.9314542236903562	84.1250448338386	-77.6906555175781	32.71337890625	6	343	208	414	314
433	1.79313444563746	0.5638872587066386	1.8797074188988159	84.1250448338386	-77.6906555175781	32.71337890625	6	344	209	416	316
434	1.7217915256992	0.5519039551224806	1.8080829720036125	84.1250448338386	-77.6906555175781	32.71337890625	6	345	210	418	318
435	1.68014282236621	0.5208768268395456	1.7590317144062888	84.1250448338386	-77.6906555175781	32.71337890625	6	346	211	420	320
436	1.61727921059728	0.5183527319114896	1.69831728475873	84.1250448338386	-77.6906555175781	32.71337890625	6	347	212	422	322
437	1.56132478034124	0.4911231713313856	1.6367458688282122	84.1250448338386	-77.6906555175781	32.71337890625	6	348	213	424	324
438	1.50772401312366	0.4801020928863686	1.582317831329593	84.1250448338386	-77.6906555175781	32.71337890625	6	349	214	426	326
439	1.46484300816059	0.4572698101382946	1.5345555440650815	84.1250448338386	-77.6906555175781	32.71337890625	6	350	215	428	328
440	1.3971609759815	0.45492698962430156	1.4693595062795923	84.1250448338386	-77.6906555175781	32.71337890625	6	351	216	430	330
441	1.36260974305496	0.43830013135264256	1.4313672893468148	84.1250448338386	-77.6906555175781	32.71337890625	6	352	217	432	332
442	1.32324001129344	0.4218545504454766	1.3888575842106412	84.1250448338386	-77.6906555175781	32.71337890625	6	353	218	434	334
443	1.27722141569853	0.40077001234705256	1.3386228548458352	84.1250448338386	-77.6906555175781	32.71337890625	6	354	219	436	336
444	1.21420826779678	0.3949921332393086	1.2768400459364504	84.1250448338386	-77.6906555175781	32.71337890625	6	355	220	438	338
445	1.16856359050237	0.3820420427099116	1.2294295374057647	84.1250448338386	-77.6906555175781	32.71337890625	6	356	221	440	340
446	1.1439481917806	0.3715601969901716	1.202777803862991	84.1250448338386	-77.6906555175781	32.71337890625	6	357	222	442	342
447	1.09180410699174	0.3572249066103495	1.1487583914587103	84.1250448338386	-77.6906555175781	32.71337890625	6	358	223	444	344
448	1.05702849235386	0.3357173948791123	1.1090605947703183	84.1250448338386	-77.6906555175781	32.71337890625	6	359	224	446	346
449	1.00891921271197	0.3391570152789599	1.0643991069106897	84.1250448338386	-77.6906555175781	32.71337890625	6	360	225	448	348
450	-0.021674443972297	0.010423673403722133	0.024050665037285476	0.32411002526308	-0.06226806640630045	-0.10266113280999889	12	154	1	0	-100
451	-0.0238039547596127	-0.0009041267453758772	0.023821118936132955	0.328771471896049	-0.06573467254639986	-0.10766601563000222	12	155	2	2	-98
452	-0.0140176030801085	0.0019871095570081487	0.014157747013667833	0.325589909846401	-0.07052307128910051	-0.10485839844000111	12	156	3	4	-96
453	-0.0171551071689464	0.003734850950811164	0.017556959121750305	0.322570571410134	-0.07371311187740126	-0.10205078125	12	157	4	6	-94
454	-0.0297798918907065	0.009098904553607123	0.031138914963399402	0.324624661897948	-0.06880455017090092	-0.10375976563000222	12	158	5	8	-92
455	-0.0253353231537621	0.0007831900108531409	0.02534742562665199	0.326869976168853	-0.06389694213870101	-0.10559082030999889	12	159	6	10	-90
456	-0.0221978195244446	-0.0009645513656618698	0.022218765739275753	0.325233015867629	-0.06587104797360155	-0.10412597655999889	12	160	7	12	-88
457	-0.0219735153252259	0.003916124903869167	0.022319753807124348	0.32274780035339	-0.06793098449710122	-0.10180664063000222	12	161	8	14	-86
458	-0.0235796505603939	0.00397654952415516	0.0239126089473387	0.320303732574237	-0.06806354522710123	-0.09936523438000222	12	162	9	16	-84
459	-0.0218239801051095	0.007169889224034165	0.022971578507214877	0.318839991746664	-0.06811027526860158	-0.09790039063000222	12	163	10	18	-82
460	-0.0264180840621702	0.01223183944662315	0.029112421090727876	0.322964036059351	-0.06407623291020137	-0.10168457030999889	12	164	11	20	-80
461	-0.0285475948494859	0.0009040392975251388	0.0285619057267169	0.327129613251067	-0.060042190551801156	-0.10546875	12	165	12	22	-78
462	-0.0267171554150991	0.005724290946771127	0.027323504539459153	0.326054102130572	-0.06105022430419993	-0.1044921875	12	166	13	24	-76
463	-0.0268666915479116	0.002470506767083158	0.026980039258993456	0.324980998345799	-0.062059211731000374	-0.103515625	12	167	14	26	-74
464	-0.0183126355310669	0.013556608273687154	0.022784517725418216	0.327903214903102	-0.06198959350590094	-0.1064453125	12	168	15	28	-72
465	-0.0270909948344342	-0.0024101496429248526	0.027197992985156665	0.330838297598396	-0.06179027557370098	-0.109375	12	169	16	30	-70
466	-0.0325435561006889	0.018981086519819168	0.037674456720058314	0.329169028717377	-0.05800514221190056	-0.10729980469000111	12	170	17	32	-68
467	-0.0332912349393591	0.002712205340427154	0.03340153262346274	0.325593844619125	-0.054349708557101195	-0.10327148438000222	12	171	18	34	-66
468	-0.0267171554150991	0.005724290946771127	0.027323504539459153	0.32054142588351	-0.06035594940190059	-0.09887695313000222	12	172	19	36	-64
469	-0.0232805792074651	0.010484098024007127	0.025532365335237672	0.315097278054147	-0.0663621902466005	-0.09399414063000222	12	173	20	38	-62
470	-0.0238787219133228	-0.0025309989756978624	0.02401248250449724	0.309420893116021	-0.058876800537101204	-0.08752441405999889	12	174	21	40	-60
471	-0.0357558290218003	0.019101935852591123	0.040538417117010415	0.306498510537014	-0.05139236450200002	-0.08361816405999889	12	175	22	42	-58
472	-0.0297051238243002	0.010725796643451135	0.03158222751887008	0.312944454262492	-0.05199699401860158	-0.09020996094000111	12	176	23	44	-56
473	-0.0347478340417147	0.006026414140400116	0.035266551262948316	0.321818166160398	-0.05260162353520137	-0.09924316405999889	12	177	24	46	-54
474	-0.026642388261389	0.007351163177092168	0.027637953113912653	0.326687342235126	-0.05145816802980008	-0.10400390625	12	178	25	48	-52
475	-0.0366530439932831	-0.00042072950648885943	0.03665545862884785	0.329863383373044	-0.05031566619870098	-0.10705566405999889	12	179	26	50	-50
476	-0.0347478340417147	0.006026414140400116	0.035266551262948316	0.330836601318891	-0.05508880615230005	-0.10864257813000222	12	180	27	52	-48
477	-0.0286971300696023	-0.002349725022639859	0.02879316727825705	0.331033241587027	-0.05986289978030079	-0.109375	12	181	28	54	-46
478	-0.0277999160108156	0.017172920476918152	0.032676360383539604	0.323897711906844	-0.056366729736300414	-0.10180664063000222	12	182	29	56	-44
479	-0.034523530755192	0.010907070550409126	0.036205501844281764	0.315973720947997	-0.05287055969240129	-0.09338378905999889	12	183	30	58	-42
480	-0.0251110189545434	0.005663866280385121	0.025741846363023797	0.314564223463392	-0.054413604736300414	-0.09216308594000111	12	184	31	60	-40
481	-0.0312364922184497	0.012413113399681153	0.03361255465427483	0.313783979137292	-0.05681495666500069	-0.09167480469000111	12	185	32	62	-38
482	-0.0270162276807241	-0.0007832774126038666	0.027027580017489884	0.322355088717889	-0.0581882476807003	-0.10046386719000111	12	186	33	64	-36
483	-0.0286971300696023	-0.002349725022639859	0.02879316727825705	0.331033241587027	-0.05986289978030079	-0.109375	12	187	34	66	-34
484	-0.0298546599571127	0.007472012463764166	0.030775504730442285	0.329767277390562	-0.06411247253419994	-0.10852050780999889	12	188	35	68	-32
485	-0.0205916830638889	-0.0010249760320478751	0.020617176995649078	0.328580737167193	-0.06958942413330149	-0.10778808594000111	12	189	36	70	-30
486	-0.0125610032118857	-0.0013270992717778762	0.012630914225271116	0.330477823739026	-0.07389907836910048	-0.10998535155999889	12	190	37	72	-28
487	-0.0127853064984083	-0.006207755681785887	0.014212680706432073	0.334228246739417	-0.07895641326900105	-0.11401367188000222	12	191	38	74	-26
488	-0.0094234983635251	-0.0030748208002958632	0.009912459047143263	0.338829392647795	-0.08737926483150105	-0.11889648438000222	12	192	39	76	-24
489	0.0029769818526692	-0.013319550661097856	0.013648181225521373	0.342439471740857	-0.09787158966060083	-0.12255859375	12	193	40	78	-22
490	0.0235576783600263	-0.020612619593466885	0.031302464698796904	0.34331890147933	-0.10835151672360155	-0.12316894530999889	12	194	41	80	-20
491	0.0222506144777872	-0.01404464647332887	0.026312391362244187	0.344312210938743	-0.1210000991821012	-0.12341308594000111	12	195	42	82	-18
492	0.0402171807698905	-0.008201769073220844	0.04104498318928261	0.345394296495996	-0.1385887145996012	-0.12268066405999889	12	196	43	84	-16
493	0.0561290067918599	-0.01205979982456884	0.05740996581822119	0.347425523467463	-0.161654281616201	-0.12097167969000111	12	197	44	86	-14
494	0.0854880583137274	-0.003386110678973875	0.08555509254148182	0.346691211467563	-0.1911123275757003	-0.11303710938000222	12	198	45	88	-12
495	0.10513553035818	0.004023234098491146	0.10521248099112125	0.343348476693508	-0.22730045318600034	-0.0966796875	12	199	46	90	-10
496	0.146969834145159	0.004079085323301146	0.1470264298884058	0.344796288886992	-0.26901035308840093	-0.07739257813000222	12	200	47	92	-8
497	0.183949712019414	0.038541269987163146	0.18794394388819438	0.356676788405494	-0.3150384902954002	-0.06030273438000222	12	201	48	94	-6
498	0.23388947475329	0.03992188964718213	0.23727208785141937	0.384605097445573	-0.3703153610229002	-0.04797363280999889	12	202	49	96	-4
499	0.283120311409235	0.06088557961144714	0.2895931016738556	0.423783146922551	-0.4340436935425007	-0.03344726563000222	12	203	50	98	-2
500	0.340755648955703	0.08968158761718514	0.352359474759458	0.449252663393758	-0.48648529052730005	0.0007324218699977791	12	204	51	100	0
501	0.401229427356273	0.11022230542385214	0.4160937514426186	0.51912915090632	-0.5757740020752014	0.02575683594000111	12	205	52	102	2
502	0.477839335978031	0.13178566874870315	0.4956792243936279	3.19810729900892	-3.2322605133057003	-0.3974609375	12	206	53	104	4
503	0.528565530083142	0.18528711610687204	0.5601007364637851	6.42755047077149	-6.437084960937501	-0.8205566406300022	12	207	54	106	6
504	0.600506553743035	0.21028552313083085	0.636261048883824	7.27000168609024	-7.3270385742188004	-0.5152587890599989	12	208	55	108	8
505	0.658964337966405	0.25697729944092457	0.7072986152534536	7.90962557671642	-8.0018718719482	0.03967285155999889	12	209	56	110	10
506	0.728440799403936	0.29836543577843583	0.7871771919355268	8.7319700923563	-8.8175170898438	0.6107177734400011	12	210	57	112	12
507	0.797058799315244	0.35608287313514625	0.8729820972425718	9.61779429289978	-9.6590049743652	1.22900390625	12	211	58	114	14
508	0.882746119599789	0.4001205435910191	0.9691940781247363	10.5503499043105	-10.526268768310501	1.7958984375	12	212	59	116	16
509	0.944790023744106	0.45482591584631515	1.0485679771439844	11.547832055198	-11.431778717041002	2.413940429690001	12	213	60	118	18
510	1.03159893979877	0.5232668852613241	1.156721490163053	12.6636220986398	-12.396700668335	3.222900390619998	12	214	61	120	20
511	1.10892047274113	0.5953241906345752	1.2586165050638431	13.8611618160432	-13.4013450622559	4.099853515619998	12	215	62	122	22
512	1.19296571692079	0.6736473621980221	1.3700248064705571	15.0749360910718	-14.423252868652302	4.9033203125	12	216	63	124	24
513	1.28253822825104	0.7322061721340681	1.4768311296273997	16.3512989402272	-15.484757232666002	5.742431640619998	12	217	64	126	26
514	1.3856327714473	0.8049235727221642	1.602460650135453	17.7615156981495	-16.621506500244102	6.725463867190001	12	218	65	128	28
515	1.47363781788945	0.8993947817564871	1.726418081394185	19.2196828512906	-17.7779529571533	7.748779296869998	12	219	66	130	30
516	1.57628383293748	0.9623508665741352	1.8468323996443377	20.6408189357503	-18.9027088165283	8.722045898440001	12	220	67	132	32
517	1.6596199914515	1.0602570547641181	1.9693865893223095	22.0477101733103	-20.0097396850586	9.679077148440001	12	221	68	134	34
518	1.75935279849172	1.1298415575505163	2.090900335914848	23.4242568301471	-21.0825126647949	10.621337890619998	12	222	69	136	36
519	1.83895346076787	1.216480424258199	2.2048978328878492	24.8078230203837	-22.161740112304702	11.5537109375	12	223	70	138	38
520	1.95407459972799	1.2708186560899881	2.3309628049302864	26.244338336595	-23.297444152832004	12.482788085940001	12	224	71	140	40
521	2.02945498612523	1.3706539339304822	2.448954827535139	27.6930935379633	-24.447758483886698	13.40380859375	12	225	72	142	42
522	2.12918763631582	1.440238442617742	2.5705498949123955	29.1318782586779	-25.599953460693403	14.295654296869998	12	226	73	144	44
523	2.21820083521306	1.521634084227772	2.6899414922305667	30.5517781546272	-26.712708282470704	15.215576171869998	12	227	74	146	46
524	2.30385206085443	1.5998967971683422	2.8048893168702262	32.2157538693868	-27.8900039672852	16.50646972656	12	228	75	148	48
525	2.38390133517981	1.696297095853172	2.925817734116735	33.3237877099219	-28.701115417480498	17.3115234375	12	229	76	150	50
526	2.48213862404227	1.7333437627435622	3.0274564817358587	33.3283954991331	-28.906132507324198	16.97277832031	12	230	77	152	52
527	2.55822793743014	1.8135959901393321	3.135866801268436	33.3207969637352	-29.0917213439941	16.634033203119998	12	231	78	154	54
528	2.64656822007895	1.8803495235026721	3.246542418338098	33.848802642791	-29.568661499023403	16.86328125	12	232	79	156	56
529	2.72280691275001	1.963855540978992	3.357142545372944	34.5743630730307	-30.182617950439504	17.25158691406	12	233	80	158	58
530	2.80419942253828	2.0194626819075023	3.455685738747241	35.2301781103101	-30.753376770019504	17.57458496094	12	234	81	160	60
531	2.8690455981195	2.100137888836942	3.555559280368894	35.9046621999924	-31.340336608886698	17.90686035156	12	235	82	162	62
532	2.95167040771246	2.1475501445115524	3.650250651524773	36.5969606577546	-31.942791748046904	18.24792480469	12	236	83	164	64
533	3.0142375305593	2.2136437474370823	3.739765571690225	37.306740753993	-32.560498046875	18.59753417969	12	237	84	166	66
534	3.08468581795692	2.276181442159502	3.833573861703445	38.0335937829169	-33.1930549621582	18.95556640625	12	238	85	168	68
535	3.14818648204207	2.327572579670042	3.915184828248122	38.7769944699653	-33.839997100830104	19.32177734375	12	239	86	170	70
536	3.22207135391235	2.394870101052612	4.014616620627468	39.5362644548346	-34.50075225830081	19.69580078125	12	240	87	172	72
537	3.26921154436469	2.4403579182506423	4.079594451777771	40.3110680659581	-35.175003814697305	20.07751464844	12	241	88	174	74
538	3.33883738303184	2.484999799984782	4.162097917667881	41.1008597326553	-35.862332153320295	20.466552734369998	12	242	89	176	76
539	3.38948892602324	2.536874335932822	4.233717819594118	41.9051842727011	-36.562283325195295	20.86279296875	12	243	90	178	78
540	3.44764780053496	2.577058662104692	4.304359035264411	42.7238587226425	-37.274716186523406	21.26611328125	12	244	91	180	80
541	3.49837379789352	2.630560101944292	4.377038459932594	43.5550641622976	-37.998093414306595	21.675537109369998	12	245	92	182	82
542	3.5514899404943	2.6660448673845223	4.440819297420191	44.3966231396638	-38.7304656982422	22.090087890619998	12	246	93	184	84
543	3.58395056551695	2.7071958315552123	4.491504305514933	45.2494799720601	-39.4726417541504	22.51025390625	12	247	94	186	86
544	3.63983007359505	2.7327985655249023	4.551543800116825	46.11395667428	-40.224991607666	22.93603515625	12	248	95	188	88
545	3.68782872352004	2.7619570370198123	4.607438265279602	46.9894685942708	-40.986912536621105	23.36730957031	12	249	96	190	90
546	3.7295520426333	2.794611162591062	4.6604087791511155	47.9428843471428	-41.816586303710906	23.83703613281	12	250	97	192	92
547	3.77295657634735	2.8288315847695724	4.715664265190287	48.7717758476306	-42.537926483154294	24.245361328119998	12	251	98	194	94
548	3.81292453289032	2.858292339164102	4.7653151616279334	49.2952800898419	-42.993546295166	24.503173828119998	12	252	99	196	96
549	3.84997896772623	2.8943815233291024	4.816615248753343	49.6907130056447	-43.337654876708996	24.697998046869998	12	253	100	198	98
550	3.89218721967936	2.9025718309462922	4.85531096705847	50.089553944095	-43.68471221923831	24.89453125	12	254	101	200	100
551	3.92666382861137	2.9175715131939324	4.891923175758756	50.6232320802183	-44.14918975830081	25.15734863281	12	255	102	202	102
552	3.97238311940432	2.9321485513628422	4.937339645455598	51.4892185889045	-44.9027908325195	25.583984375	12	256	103	204	104
553	4.00211609059572	2.9489567178667424	4.9712452088442145	52.5060547197422	-45.78772048950201	26.08483886719	12	257	104	206	106
554	4.03890777760744	2.9443131631792423	4.9981752709252225	53.4557998127578	-46.614212799072305	26.552734375	12	258	105	208	108
555	4.0531027238965	2.973113822358932	5.026633813115788	54.4107648312781	-47.4452522277832	27.023193359369998	12	259	106	210	110
556	4.09135070121288	2.9651560704887823	5.052850787691202	55.3703909255842	-48.280403900146496	27.495849609369998	12	260	107	212	112
557	4.11574187552929	2.9707572667778424	5.075896957592689	56.3353136771382	-49.1201217651367	27.97119140625	12	261	108	214	114
558	4.15145079886913	2.9775623815239323	5.108857159022711	57.3064504676032	-49.9652526855469	28.44958496094	12	262	109	216	116
559	4.17277922904491	2.9865382116020625	5.131422510737922	58.2819727954017	-50.8141792297363	28.93017578125	12	263	110	218	118
560	4.20482726371288	2.9837028234184624	5.155875760347455	59.2596592963282	-51.66503982543951	29.41174316406	12	264	111	220	120
561	4.21140136039257	2.9867149083794025	5.162980472774633	60.2413259484794	-52.519299316406304	29.89538574219	12	265	112	222	122
562	4.24315000909567	2.977371963638152	5.183537962583769	61.2281789509361	-53.378136444091794	30.38146972656	12	266	113	224	124
563	4.2692220916152	2.984539627212372	5.209005092523546	62.2192681024232	-54.2405975341797	30.86975097656	12	267	114	226	126
564	4.29760923761129	2.9720637360990922	5.2251897583377005	63.2137781776877	-55.106091308593804	31.359619140619998	12	268	115	228	128
565	4.31572538751364	2.9811604157865923	5.245264821253799	64.211865960105	-55.9746597290039	31.851318359369998	12	269	116	230	130
566	4.34418698787689	2.970311428564872	5.262576419236302	65.213511153428	-56.8463485717773	32.3447265625	12	270	117	232	132
567	4.35449674129486	2.9845909085453424	5.27915000367664	66.2179822815153	-57.720524597167994	32.83947753906	12	271	118	234	134
568	4.37608548641205	2.9642222562015923	5.285521522853449	67.2247013317175	-58.5965927124023	33.33544921875	12	272	119	236	136
569	4.39834714412689	2.9584956326664322	5.300769190292624	68.2334484457053	-59.4744384765625	33.83239746094	12	273	120	238	138
570	4.42053403377533	2.951142117041432	5.31510686051953	69.2432726666178	-60.35324554443359	34.32983398437	12	274	121	240	140
571	4.4282656621933	2.944332424658622	5.317765527160481	70.2559228222892	-61.2345397949219	34.82861328125	12	275	122	242	142
572	4.46307705503702	2.9316148461283125	5.339796101466595	71.2741654698809	-62.120671081542994	35.33020019531	12	276	123	244	144
573	4.48242550474405	2.9325166405619023	5.356471996823321	72.2942834731393	-63.008404541015594	35.83276367187	12	277	124	246	146
574	4.48089413267374	2.934203957456432	5.356114738519231	73.3124995627997	-63.89450531005859	36.33435058594	12	278	125	248	148
575	4.49560970884562	2.904315651792372	5.352154338162639	74.3314604076014	-64.7812545776367	36.83630371094	12	279	126	250	150
576	4.5116711102128	2.9037114037455023	5.36532535108268	75.3532206292323	-65.6704605102539	37.33959960937	12	280	127	252	152
577	4.52399685484171	2.891839760679092	5.3692908976942375	76.3757857390803	-66.5603149414063	37.84338378906	12	281	128	254	154
578	4.53135465753078	2.876895925599422	5.367467298368613	77.3973331195528	-67.4493453979492	38.34655761719	12	282	129	256	156
579	4.53266172540188	2.8703279324353623	5.3650540311018124	78.4187941867781	-68.33827667236329	38.84973144531	12	283	130	258	158
580	4.54162565362453	2.8553233547986423	5.364628136051838	79.6958866666721	-69.44964294433589	39.47888183594	12	284	131	260	160
581	4.55058958184719	2.8403187771619223	5.36425915652057	80.4621420035111	-70.1164901733398	39.85632324219	12	285	132	262	162
582	4.55458555352688	2.8222416897595823	5.358105795877194	80.4621420035111	-70.1164901733398	39.85632324219	12	286	133	264	164
583	4.54345335137844	2.790066396790832	5.331738820933875	80.4621420035111	-70.1164901733398	39.85632324219	12	287	134	266	166
584	4.55929044854641	2.7845814724744224	5.342379935108916	80.4621420035111	-70.1164901733398	39.85632324219	12	288	135	268	168
585	4.56941160210967	2.7597552881718523	5.338143089135675	80.4621420035111	-70.1164901733398	39.85632324219	12	289	136	270	170
586	4.56040923026204	2.7389078032256022	5.319675582404373	80.4621420035111	-70.1164901733398	39.85632324219	12	290	137	272	172
587	4.5690737798214	2.717395827907412	5.316077058412531	80.4621420035111	-70.1164901733398	39.85632324219	12	291	138	274	174
588	4.55999663990736	2.694921450871312	5.296807621797563	80.4621420035111	-70.1164901733398	39.85632324219	12	292	139	276	176
589	4.56354400318861	2.6670830109299124	5.2857606506755195	80.4621420035111	-70.1164901733398	39.85632324219	12	293	140	278	178
590	4.54658539232612	2.6481647127748422	5.261579142776352	80.4621420035111	-70.1164901733398	39.85632324219	12	294	141	280	180
591	4.56346618944406	2.5953792389214922	5.249877813437546	80.4621420035111	-70.1164901733398	39.85632324219	12	295	142	282	182
592	4.54673218917847	2.5813414463580524	5.228393372996864	80.4621420035111	-70.1164901733398	39.85632324219	12	296	143	284	184
593	4.5419497795105	2.547297562080712	5.2074977358975225	80.4621420035111	-70.1164901733398	39.85632324219	12	297	144	286	186
594	4.53141572919488	2.5281375647068924	5.188950573755435	80.4621420035111	-70.1164901733398	39.85632324219	12	298	145	288	188
595	4.52502717939019	2.4941541052342324	5.166882587680575	80.4621420035111	-70.1164901733398	39.85632324219	12	299	146	290	190
596	4.50156923991442	2.473850614208072	5.136541879821612	80.4621420035111	-70.1164901733398	39.85632324219	12	300	147	292	192
597	4.49816866618395	2.4348656288565023	5.114889244160216	80.4621420035111	-70.1164901733398	39.85632324219	12	301	148	294	194
598	4.49245303627849	2.4155243570686222	5.100675661396204	80.4621420035111	-70.1164901733398	39.85632324219	12	302	149	296	196
599	4.48109652993083	2.3784683878303423	5.073198003475361	80.4621420035111	-70.1164901733398	39.85632324219	12	303	150	298	198
600	4.47523136389256	2.3558733318627723	5.057453402271727	80.4621420035111	-70.1164901733398	39.85632324219	12	304	151	300	200
601	4.45920597326755	2.3222524212182423	5.0276609093970315	80.4621420035111	-70.1164901733398	39.85632324219	12	305	152	302	202
602	4.44400303137302	2.3065273235619923	5.006918337379854	80.4621420035111	-70.1164901733398	39.85632324219	12	306	153	304	204
603	4.43003239658475	2.282607499528022	4.983521248243253	80.4621420035111	-70.1164901733398	39.85632324219	12	307	154	306	206
604	4.41927434846759	2.2585666552067623	4.9629738164769215	80.4621420035111	-70.1164901733398	39.85632324219	12	308	155	308	208
605	4.40537848174572	2.236273723262632	4.940473634458861	80.4621420035111	-70.1164901733398	39.85632324219	12	309	156	310	210
606	4.38573095977306	2.2288643604696623	4.919600836336598	80.4621420035111	-70.1164901733398	39.85632324219	12	310	157	312	212
607	4.36854803740978	2.205065227168882	4.8935186329701645	80.4621420035111	-70.1164901733398	39.85632324219	12	311	158	314	214
608	4.37822089627385	2.170477678525532	4.88669536287526	80.4621420035111	-70.1164901733398	39.85632324219	12	312	159	316	216
609	4.35061744168401	2.164997331845842	4.859535530355214	80.4621420035111	-70.1164901733398	39.85632324219	12	313	160	318	218
610	4.3438190408051	2.157104570615382	4.849934431291903	80.4621420035111	-70.1164901733398	39.85632324219	12	314	161	320	220
611	4.3208844704926	2.1481891653419423	4.825428405586039	80.4621420035111	-70.1164901733398	39.85632324219	12	315	162	322	222
612	4.31150794461369	2.119207231748192	4.804179435404219	80.4621420035111	-70.1164901733398	39.85632324219	12	316	163	324	224
613	4.28778999659419	2.1282480524660023	4.786917883953989	80.4621420035111	-70.1164901733398	39.85632324219	12	317	164	326	226
614	4.28147622215748	2.095891643959372	4.7669487540898325	80.4621420035111	-70.1164901733398	39.85632324219	12	318	165	328	228
615	4.2654895888567	2.098122784096092	4.7535797721073365	80.4621420035111	-70.1164901733398	39.85632324219	12	319	166	330	230
616	4.26040811422467	2.057571490335552	4.731244840165543	80.4621420035111	-70.1164901733398	39.85632324219	12	320	167	332	232
617	4.24442147362232	2.0598024715960923	4.717827876018755	80.4621420035111	-70.1164901733398	39.85632324219	12	321	168	334	234
618	4.23067514303327	2.040763323831642	4.697161601411639	80.4621420035111	-70.1164901733398	39.85632324219	12	322	169	336	236
619	4.21001962545514	2.046429522562112	4.681040379822762	80.4621420035111	-70.1164901733398	39.85632324219	12	323	170	338	238
620	4.1961237514317	2.0241364317418022	4.6588177504205595	80.4621420035111	-70.1164901733398	39.85632324219	12	324	171	340	240
621	4.18719583395124	2.0049158506871123	4.642445101473473	80.4621420035111	-70.1164901733398	39.85632324219	12	325	172	342	242
622	4.17251626852155	2.000578997659772	4.627332745432771	80.4621420035111	-70.1164901733398	39.85632324219	12	326	173	344	244
623	4.1541761354208	1.986601788777202	4.6047547199902485	80.4621420035111	-70.1164901733398	39.85632324219	12	327	174	346	246
624	4.13247386491299	1.9694914982498521	4.577798270551833	80.4621420035111	-70.1164901733398	39.85632324219	12	328	175	348	248
625	4.1164124635458	1.9700957462967321	4.5635653626974255	80.4621420035111	-70.1164901733398	39.85632324219	12	329	176	350	250
626	4.09639110124111	1.954551923054542	4.538798659804549	80.4621420035111	-70.1164901733398	39.85632324219	12	330	177	352	252
627	4.07577160170674	1.9259931219697823	4.507922321330974	80.4621420035111	-70.1164901733398	39.85632324219	12	331	178	354	254
628	4.04831768324971	1.9237665594697821	4.482159506292308	80.4621420035111	-70.1164901733398	39.85632324219	12	332	179	356	256
629	4.02829663464427	1.9082227244258823	4.457408186682221	80.4621420035111	-70.1164901733398	39.85632324219	12	333	180	358	258
630	3.99236340710521	1.896536933410252	4.419934152697513	80.4621420035111	-70.1164901733398	39.85632324219	12	334	181	360	260
631	3.98123121225834	1.864361799317682	4.396139998250178	80.4621420035111	-70.1164901733398	39.85632324219	12	335	182	362	262
632	3.94346754038334	1.847855756837212	4.354940543811529	80.4621420035111	-70.1164901733398	39.85632324219	12	336	183	364	264
633	3.92023389780521	1.832432783204402	4.327359901656351	80.4621420035111	-70.1164901733398	39.85632324219	12	337	184	366	266
634	3.88575759527087	1.817432930278862	4.289775582156631	80.4621420035111	-70.1164901733398	39.85632324219	12	338	185	368	268
635	3.86383102056384	1.7954419634819923	4.260610519597336	80.4621420035111	-70.1164901733398	39.85632324219	12	339	186	370	270
636	3.8133677637279	1.7826731036187122	4.209477057284515	80.4621420035111	-70.1164901733398	39.85632324219	12	340	187	372	272
637	3.79566147220135	1.7474858845652022	4.178606577354268	80.4621420035111	-70.1164901733398	39.85632324219	12	341	188	374	274
638	3.75360307008028	1.7425493493259823	4.138358882764098	80.4621420035111	-70.1164901733398	39.85632324219	12	342	189	376	276
639	3.71624925658107	1.6999527674795023	4.0866059204063925	80.4621420035111	-70.1164901733398	39.85632324219	12	343	190	378	278
640	3.67374193236232	1.6852548915029422	4.041839164901521	80.4621420035111	-70.1164901733398	39.85632324219	12	344	191	380	280
641	3.63231768551469	1.659108334291072	3.9932909026787526	80.4621420035111	-70.1164901733398	39.85632324219	12	345	192	382	282
642	3.57864215570688	1.646460482913342	3.9392273100695294	80.4621420035111	-70.1164901733398	39.85632324219	12	346	193	384	284
643	3.53676930046082	1.6105525731624022	3.8862085218889315	80.4621420035111	-70.1164901733398	39.85632324219	12	347	194	386	286
644	3.49358907094598	1.5812128272534323	3.834761870273562	80.4621420035111	-70.1164901733398	39.85632324219	12	348	195	388	288
645	3.44084676137567	1.553862363386242	3.775435694011714	80.4621420035111	-70.1164901733398	39.85632324219	12	349	196	390	290
646	3.37984976792336	1.5219334943474223	3.706705547376018	80.4621420035111	-70.1164901733398	39.85632324219	12	350	197	392	292
647	3.3333077147007	1.489460654991952	3.650949652303118	80.4621420035111	-70.1164901733398	39.85632324219	12	351	198	394	294
648	3.28538414289057	1.4619289843470722	3.5959679255564656	80.4621420035111	-70.1164901733398	39.85632324219	12	352	199	396	296
649	3.22614250835776	1.4331934070468821	3.530161303146862	80.4621420035111	-70.1164901733398	39.85632324219	12	353	200	398	298
650	3.17440820169449	1.3927675405324322	3.4665067218954024	80.4621420035111	-70.1164901733398	39.85632324219	12	354	201	400	300
651	3.10851801611483	1.359392974379742	3.392761930242598	80.4621420035111	-70.1164901733398	39.85632324219	12	355	202	402	302
652	3.0557757101953	1.3320425899506523	3.333482061217974	80.4621420035111	-70.1164901733398	39.85632324219	12	356	203	404	304
653	2.98689754854143	1.303669549676862	3.2590046425615102	80.4621420035111	-70.1164901733398	39.85632324219	12	357	204	406	306
654	2.94603238250315	1.254686249080386	3.2020843808976354	80.4621420035111	-70.1164901733398	39.85632324219	12	358	205	408	308
655	2.87095396085084	1.2314355048567922	3.1239094173722495	80.4621420035111	-70.1164901733398	39.85632324219	12	359	206	410	310
656	2.81768828211725	1.1926969552368791	3.059721111835551	80.4621420035111	-70.1164901733398	39.85632324219	12	360	207	412	312
657	2.73794097983837	1.1728813490451242	2.978585481065837	80.4621420035111	-70.1164901733398	39.85632324219	12	361	208	414	314
658	2.67664459677041	1.1344448440105581	2.9071276892359528	80.4621420035111	-70.1164901733398	39.85632324219	12	362	209	416	316
659	2.59981050249934	1.1080008198500542	2.8260715606109947	80.4621420035111	-70.1164901733398	39.85632324219	12	363	210	418	318
660	2.54165178848803	1.0678165672154092	2.756850745895414	80.4621420035111	-70.1164901733398	39.85632324219	12	364	211	420	320
661	2.47568667799234	1.0328151148737341	2.682486083673202	80.4621420035111	-70.1164901733398	39.85632324219	12	365	212	422	322
662	2.40957203501463	0.9945599577904611	2.606757929222564	80.4621420035111	-70.1164901733398	39.85632324219	12	366	213	424	324
663	2.34588597360253	0.9741400300146011	2.540104289044436	80.4621420035111	-70.1164901733398	39.85632324219	12	367	214	426	326
664	2.28130270269513	0.9341975560367971	2.465170804433078	80.4621420035111	-70.1164901733398	39.85632324219	12	368	215	428	328
665	2.20842840886116	0.9239015296281251	2.3938985094431686	80.4621420035111	-70.1164901733398	39.85632324219	12	369	216	430	330
666	2.14888785891235	0.8886583780676991	2.3253887294581133	80.4621420035111	-70.1164901733398	39.85632324219	12	370	217	432	332
667	2.09278389526159	0.8581750928864741	2.261903826938047	80.4621420035111	-70.1164901733398	39.85632324219	12	371	218	434	334
668	2.03018060117215	0.8263065751151112	2.191897768933163	80.4621420035111	-70.1164901733398	39.85632324219	12	372	219	436	336
669	1.9594718401581	0.7931133289963871	2.113896554944045	80.4621420035111	-70.1164901733398	39.85632324219	12	373	220	438	338
670	1.90336787468195	0.7626300040961171	2.0504667248016797	80.4621420035111	-70.1164901733398	39.85632324219	12	374	221	440	340
671	1.84375255666673	0.7257599604458481	1.9814517431422505	80.4621420035111	-70.1164901733398	39.85632324219	12	375	222	442	342
672	1.76874874988198	0.7041361936510471	1.9037541646490106	80.4621420035111	-70.1164901733398	39.85632324219	12	376	223	444	344
673	1.70760205979645	0.6689534668953092	1.8339584334145451	80.4621420035111	-70.1164901733398	39.85632324219	12	377	224	446	346
674	1.63756620955467	0.6504022098661331	1.7620006030855944	80.4621420035111	-70.1164901733398	39.85632324219	12	378	225	448	348
675	-0.0283980587166734	-0.0001543349448436815	0.028398478095680236	0.323226147711562	-0.060221481323200265	-0.1015625	14	151	1	0	-100
676	-0.0126357703655958	-0.0072661299241557065	0.0145759849343631	0.320318211069823	-0.059051322936999995	-0.09851074219000111	14	152	2	2	-98
677	-0.0297798918907065	0.004786746131550279	0.030162143484011184	0.317461072730266	-0.058563041686999995	-0.09558105469000111	14	153	3	4	-96
678	-0.0182018573605455	-0.023353737150489717	0.029609198744103293	0.320034651857076	-0.06421070098880044	-0.09875488280999889	14	154	4	6	-94
679	-0.0203673788646702	-0.0004564581845736826	0.020372493119185944	0.322717775402316	-0.06985836029050141	-0.10192871094000111	14	155	5	8	-92
680	-0.0191350824361434	-0.008651323417605716	0.0209999232549554	0.320619813019329	-0.06866817474370102	-0.09973144530999889	14	156	6	10	-90
681	-0.0233553472738713	0.00454504751210727	0.02379348026604011	0.317050670521276	-0.06627254486080147	-0.09594726563000222	14	157	7	12	-88
682	-0.0143914424994437	-0.01045948945474473	0.01779085542824489	0.31247896718504	-0.06199436187740126	-0.09094238280999889	14	158	8	14	-86
683	-0.0294808205377776	0.011294294631403301	0.03157023710398126	0.309658305900486	-0.05892162323000072	-0.08776855469000111	14	159	9	16	-84
684	-0.0176037146546878	-0.010338640150785727	0.02041514755790682	0.315865431935142	-0.06095485687260016	-0.09423828125	14	160	10	18	-82
685	-0.0251857870209496	-0.0002751842315156794	0.025187290331155278	0.322964036059351	-0.06407623291020137	-0.10168457030999889	14	161	11	20	-80
686	-0.020666450217599	-0.006964006684425705	0.02180824508522462	0.324205463230109	-0.06650238037110157	-0.10314941405999889	14	162	12	22	-78
687	-0.0220482833916321	-0.0020229256080316893	0.022140890418710587	0.324701727715766	-0.06784133911130041	-0.10375976563000222	14	163	13	24	-76
688	-0.015997578500479	-0.01039906480564673	0.01908043675367596	0.316395492869548	-0.060535240173301474	-0.0947265625	14	164	14	26	-74
689	-0.0342244594022632	0.013102460628204304	0.03664680198722402	0.308182247294707	-0.053230094909700654	-0.08557128905999889	14	165	15	28	-72
690	-0.0210402896369342	-0.015098447274121685	0.025897044196114608	0.318272879706658	-0.06115036010740127	-0.0966796875	14	166	16	30	-70
691	-0.018985547216027	-0.005397559097440718	0.019737898756006317	0.328441419882923	-0.07151679992680116	-0.10778808594000111	14	167	17	32	-68
692	-0.0140923711465148	-0.003951940954892708	0.014636009081784595	0.318556086217214	-0.07559947967530078	-0.09814453125	14	168	18	34	-66
693	-0.0134194603742508	0.010690048134656294	0.017156894994647367	0.308783421225607	-0.07819538116460123	-0.08850097655999889	14	169	19	36	-64
694	-0.0139428350137023	-0.0006981567752046836	0.01396030340293817	0.321497904656105	-0.0800188064575007	-0.10131835938000222	14	170	20	38	-62
695	-0.011179170497373	-0.010580338752941731	0.01539212204786382	0.334145318375276	-0.08088378906250071	-0.11401367188000222	14	171	21	40	-60
696	-0.0158480423676665	-0.007145280625958705	0.017384345892527946	0.331990075067666	-0.07992248535160051	-0.11181640625	14	172	22	42	-58
697	-0.0201430755781475	0.004424198225435272	0.020623215648509007	0.326621314643921	-0.0774314880371012	-0.10632324219000111	14	173	23	44	-56
698	-0.0155489710147376	-0.0006377321261066826	0.015562043628065646	0.320237673867794	-0.07400016784669994	-0.09973144530999889	14	174	24	46	-54
699	-0.0200683075117413	0.006051090315279284	0.020960740931309632	0.314900642634098	-0.07021694183350036	-0.09411621094000111	14	175	25	48	-52
700	-0.0192098505025497	-0.010278215507449728	0.02178669480090748	0.310244685761807	-0.06367378234860155	-0.0888671875	14	176	26	50	-50
701	-0.0294060524713714	0.012921186721247313	0.032119666689341374	0.30770764729589	-0.05901222229000069	-0.08581542969000111	14	177	27	52	-48
702	-0.0255596264402848	-0.008409624821211714	0.026907550862173352	0.31831444419095	-0.06075363159180114	-0.0966796875	14	178	28	54	-46
703	-0.0254100912201684	-0.005155860501046716	0.025927892959581828	0.328822985643871	-0.0638072967529002	-0.10754394530999889	14	179	29	56	-44
704	-0.0238039547596127	-0.0052162851674327215	0.024368789324578	0.328634818135887	-0.06735305786130041	-0.10766601563000222	14	180	30	58	-42
705	-0.0205916830638889	-0.005337134454104719	0.021272104164488305	0.328580737167193	-0.06958942413330149	-0.10778808594000111	14	181	31	60	-40
706	-0.0108800991444441	-0.0040727902530887095	0.01161740839596283	0.324701727715766	-0.06784133911130041	-0.10375976563000222	14	182	32	62	-38
707	-0.0235048824939877	0.0012912831919422718	0.02354032525981665	0.320957520804657	-0.06609325408940059	-0.09985351563000222	14	183	33	64	-36
708	-0.0202178436445538	0.0027973061355913154	0.020410441525156708	0.321968672401105	-0.07178573608400107	-0.10131835938000222	14	184	34	66	-34
709	-0.0140176030801085	-0.0023250488650486956	0.01420911849258537	0.324424574589656	-0.07747821807860156	-0.10412597655999889	14	185	35	68	-32
710	-0.0126357703655958	-0.0072661299241557065	0.0145759849343631	0.327601107174257	-0.07734375000000071	-0.10729980469000111	14	186	36	70	-30
711	-0.0142419063666312	-0.007205705275056706	0.015961017682681464	0.330290063682478	-0.07720832824710122	-0.10998535155999889	14	187	37	72	-28
712	-0.0077425950556062	-0.005820531646892724	0.00968640112980963	0.331684229277622	-0.07859878540040022	-0.11145019530999889	14	188	38	74	-26
713	-0.0111044024309667	-0.00895344666309772	0.01426435979978754	0.332190169199944	-0.08097343444820027	-0.11206054688000222	14	189	39	76	-24
714	-0.0078921302757225	-0.009074295967056722	0.012026161797793908	0.330049243563746	-0.08276348114010013	-0.10998535155999889	14	190	40	78	-22
715	-0.0076678269891999	-0.004193639557048712	0.008739690124412084	0.326315226510522	-0.08509807586669993	-0.10632324219000111	14	191	41	80	-20
716	-0.0029241868993267	-0.006001805599949728	0.00667626688215666	0.323523060268345	-0.09043102264400105	-0.10363769530999889	14	192	42	82	-18
717	0.0021932935225777	0.0003244888063673179	0.0022171669900210456	0.320825188586673	-0.09693126678470065	-0.10095214844000111	14	193	43	84	-16
718	-0.0069949162169359	0.01044834953250029	0.012573657416808041	0.318327428624633	-0.1012781143188004	-0.09838867188000222	14	194	44	86	-14
719	0.0104482754357159	0.004903022022746284	0.011541494033968019	0.315570402246212	-0.10683708190919994	-0.09545898438000222	14	195	45	88	-12
720	0.0284148441785946	0.010745899330653286	0.030378902582521742	0.312663612547948	-0.12081699371340093	-0.09167480469000111	14	196	46	90	-10
721	0.0413386990278959	0.011889394273810305	0.043014482834471866	0.310881667011047	-0.14390544891360157	-0.08703613280999889	14	197	47	92	-8
722	0.0641236734762788	0.017550997720860273	0.06648220078404493	0.313950286194567	-0.18003921508790022	-0.08215332030999889	14	198	48	94	-6
723	0.11421296162717	0.022185382069848297	0.1163477192781816	0.324892704965181	-0.23135452270510015	-0.07470703125	14	199	49	96	-4
724	0.165049928616732	0.04308864759822931	0.17058168274534263	0.340809995518865	-0.3025424957275007	-0.04992675780999889	14	200	50	98	-2
725	0.24655300610885	0.06609762933646929	0.2552592435646786	0.382201840145802	-0.39016227722169994	-0.02209472655999889	14	201	51	100	0
726	0.328540725085884	0.06464286376332529	0.334839824207758	0.434116451400678	-0.4649694442749013	-0.006103515630002221	14	202	52	102	2
727	0.41639357499592	0.0857832450008173	0.42513806512796887	0.545267160796886	-0.593971061706501	0.0015869140599988896	14	203	53	104	4
728	0.499801883583888	0.11523934969661428	0.5129152274523548	3.52843429901281	-3.519367980957	-0.6279296875	14	204	54	106	6
729	0.58642243277654	0.1445745963284893	0.6039810291450397	7.19043897486279	-7.1313674926758	-1.25732421875	14	205	55	108	8
730	0.679168510603719	0.1671605987314283	0.6994372963775406	8.29575783523412	-8.311028289794901	-0.9224853515599989	14	206	56	110	10
731	0.758730341694318	0.21794751690590408	0.7894129790756077	9.12430369302051	-9.199063110351602	-0.376953125	14	207	57	112	12
732	0.837469804646913	0.2508386663080345	0.8742286372628915	10.0604557258471	-10.152596282959	0.01147460936999778	14	208	58	114	14
733	0.916283957012929	0.2853567057855579	0.9596899183674154	10.9974545332611	-11.089707183837902	0.4320068359400011	14	209	59	116	16
734	0.998833764862269	0.331142112975769	1.0522946302319476	11.99715579719	-12.065575408935501	1.007446289059999	14	210	60	118	18
735	1.07701383798383	0.3868701193442723	1.144389486342002	13.0030688812165	-13.018465805053701	1.6501464843699978	14	211	61	120	20
736	1.14656506680325	0.42988513287698527	1.224505075482419	13.9366423122962	-13.879339981079102	2.269897460940001	14	212	62	122	22
737	1.22022571289912	0.4923019750395943	1.3157933063547826	14.8887499796445	-14.7370079040527	2.915405273440001	14	213	63	124	24
738	1.29015078159422	0.5434514390917643	1.3999387507670062	15.9448883522428	-15.675553131103502	3.605712890619998	14	214	64	126	26
739	1.3785658377856	0.6118319837020862	1.5082380930709658	17.0505055077923	-16.6370895385742	4.349731445309999	14	215	65	128	28
740	1.45521438153088	0.6692473029362194	1.6017305793115475	18.1767809966415	-17.577494430542	5.193115234369998	14	216	66	130	30
741	1.53634641770273	0.7541988924684153	1.7114836501084651	19.3384835578513	-18.5304553985596	6.05810546875	14	217	67	132	32
742	1.61131421009451	0.8100477385165323	1.8034718801046616	20.5320250944421	-19.5249603271484	6.854125976559999	14	218	68	134	34
743	1.70331538689137	0.8864418939666974	1.9201725283422224	21.7466718709854	-20.5340831756592	7.64501953125	14	219	69	136	36
744	1.78254205198586	0.9649463061260213	2.0269626392225915	22.9665430056144	-21.5320919036865	8.458984375	14	220	70	138	38
745	1.87058326967061	1.0251924300061692	2.133096642750521	24.2177510031344	-22.541298675537103	9.31005859375	14	221	71	140	40
746	1.95982077276707	1.1114687478857264	2.253055755833836	25.5459080690794	-23.591938781738303	10.242553710940001	14	222	72	142	42
747	2.0451729297936	1.1832239719050153	2.362784645381635	26.8889909839789	-24.636372375488303	11.206420898440001	14	223	73	144	44
748	2.12548251906037	1.2502797881679764	2.4659431233369062	28.1785047672183	-25.618935394287103	12.158081054690001	14	224	74	146	46
749	2.20851976580918	1.3416784815358154	2.5841170065974346	29.4698204529592	-26.596535491943403	13.10791015625	14	225	75	148	48
750	2.29592666772008	1.4231345538513853	2.701220320876106	30.9735771258796	-27.7199180603027	14.2265625	14	226	76	150	50
751	2.38434172208607	1.4915150587426653	2.8124193531791275	32.6178682204636	-28.933670806884802	15.45849609375	14	227	77	152	52
752	2.46379284822941	1.5749001412706554	2.924138446442083	34.038108704808	-30.011490631103502	16.45422363281	14	228	78	154	54
753	2.55273112586141	1.6546689761297952	3.0420988842422734	34.8623915725633	-30.727070617675803	16.86376953125	14	229	79	156	56
754	2.630426579386	1.7348607787208754	3.151013473643731	34.8634802893173	-31.056744384765597	16.24450683594	14	230	80	158	58
755	2.72825401717424	1.7979981438534454	3.267440482629762	34.857336017754	-31.3626831054688	15.625122070309999	14	231	81	160	60
756	2.79676138782501	1.8883136830346854	3.3745522408113486	35.4327329697063	-31.898903656005903	15.838623046869998	14	232	82	162	62
757	2.87654744377732	1.9439812605695954	3.4718278093459056	36.159003881343	-32.5303085327148	16.200439453119998	14	233	83	164	64
758	2.95263660031557	2.0242334938662254	3.579886050031894	36.8415289167772	-33.1425636291504	16.50207519531	14	234	84	166	66
759	3.02428148317337	2.1128012913482452	3.6892015106507983	37.5440890090549	-33.772763061523406	16.81262207031	14	235	85	168	68
760	3.09532791510224	2.188354122789405	3.7907715136553093	38.2652654447476	-34.419686126708996	17.13134765625	14	236	86	170	70
761	3.18538528084755	2.222449117721815	3.884064812577501	39.005249050375	-35.083485412597696	17.45837402344	14	237	87	172	72
762	3.25658124890924	2.3012557333426753	3.9876182591855254	39.7638592652536	-35.764019775390594	17.79357910156	14	238	88	174	74
763	3.32512463760376	2.3573462727086754	4.075970474016344	40.5406546604704	-36.460797119140594	18.136962890619998	14	239	89	176	76
764	3.39236064472795	2.4200048170404656	4.16707740009687	41.3350772457485	-37.173435974121105	18.488037109369998	14	240	90	178	78
765	3.45653422141075	2.486037983359595	4.2577005153592316	42.1463689558926	-37.9012115478516	18.84655761719	14	241	91	180	80
766	3.51476754298806	2.5278490545468553	4.329389301485344	42.973584321067	-38.6432502746582	19.212158203119998	14	242	92	182	82
767	3.60321846219897	2.5620046449618554	4.4212047099334395	43.8164606542804	-39.399319458007795	19.584716796869998	14	243	93	184	84
768	3.65607428985834	2.626833892823955	4.501903543330512	44.6742106959338	-40.168782043457	19.96374511719	14	244	94	186	86
769	3.71912603184581	2.6684636895971554	4.577400671063396	45.5470860658114	-40.951798248291	20.34948730469	14	245	95	188	88
770	3.78385899573565	2.7116599418537852	4.6551786796925505	46.4353152315565	-41.748562622070295	20.74206542969	14	246	96	190	90
771	3.83794680950046	2.7682943162636953	4.732154808753898	47.3379774784651	-42.5582893371582	21.14099121094	14	247	97	192	92
772	3.8865436039567	2.8104679244773654	4.79624344044095	48.2546082256468	-43.380520629882795	21.546142578119998	14	248	98	194	94
773	3.96927888596058	2.8252820842282955	4.872103624718367	49.1840856660563	-44.214306640625	21.95690917969	14	249	99	196	96
774	4.00876222336292	2.8792066447751754	4.935585625513871	50.1251434700597	-45.0584762573242	22.372802734369998	14	250	100	198	98
775	4.07353120529652	2.8881778972165852	4.993518603799823	51.0777576841428	-45.91300277709961	22.79382324219	14	251	101	200	100
776	4.12059630668163	2.932038675250315	5.057288276913026	52.0416074485165	-46.77758865356451	23.21984863281	14	252	102	202	102
777	4.16668975150585	2.954750162066725	5.108018403014737	53.0161510809532	-47.651810455322305	23.65051269531	14	253	103	204	104
778	4.20482726371288	2.9793906649964055	5.1533815162794685	53.999525017342	-48.5339515686035	24.08508300781	14	254	104	206	106
779	4.27112730401754	2.986674612345005	5.211789873656682	54.9956661410366	-49.427498626708996	24.525390625	14	255	105	208	108
780	4.30612728941441	3.0130625392215453	5.255594932821562	56.0077146116443	-50.3353507995605	24.97265625	14	256	106	210	110
781	4.35139797180891	3.0178782248513953	5.295493677561603	57.0310944465401	-51.253369140625	25.42492675781	14	257	107	212	112
782	4.38538997620344	3.0573420310037354	5.3459316810007635	58.0610319927275	-52.177254486083996	25.880126953119998	14	258	108	214	114
783	4.42177181214094	3.0787891745584255	5.388043127149441	59.0926962259245	-53.1027038574219	26.33605957031	14	259	109	216	116
784	4.44915096253157	3.0793888449685753	5.410876079334334	60.1262950822966	-54.029888916015594	26.79284667969	14	260	110	218	118
785	4.49572871279716	3.0776365374343655	5.448249564366503	61.1654214334472	-54.9620330810547	27.25207519531	14	261	111	220	120
786	4.51612391543388	3.1013148211257655	5.478460444256961	62.2104364008126	-55.8994186401367	27.71398925781	14	262	112	222	122
787	4.55437220644951	3.0933570574538956	5.505557563024802	63.2609043820163	-56.841740417480494	28.17822265625	14	263	113	224	124
788	4.56856715273857	3.1221577166335854	5.533504733585799	64.3167835124265	-57.7888916015625	28.64489746094	14	264	114	226	126
789	4.59624504709244	3.1292646494524754	5.56037460781508	65.3776852951301	-58.740559387207	29.11376953125	14	265	115	228	128
790	4.6078618683815	3.1369761362688755	5.574317023421313	66.4436302616956	-59.696766662597696	29.58483886719	14	266	116	230	130
791	4.65260948801041	3.1304035654680953	5.607691283462371	67.5134034114655	-60.656399536132795	30.0576171875	14	267	117	232	132
792	4.65903404855728	3.1301618662493453	5.612887988775263	68.5859608402017	-61.6185348510742	30.53161621094	14	268	118	234	134
793	4.68196861886978	3.1390772715227855	5.636899525862806	69.6606882036953	-62.5826080322266	31.006591796869998	14	269	119	236	136
794	4.68861748361588	3.1437162485735652	5.6450053816815755	70.7362823326358	-63.547467041015594	31.48193359375	14	270	120	238	138
795	4.69963616037369	3.1384125986712252	5.651213469635547	71.8137392242159	-64.513981628418	31.95812988281	14	271	121	240	140
796	4.70766686105728	3.1381104746477853	5.657726100280134	72.8940214579261	-65.4830444335938	32.435546875	14	272	122	242	142
797	4.72847160106897	3.1356980718987253	5.673715368277222	73.9758729698846	-66.4534957885742	32.91369628906	14	273	123	244	144
798	4.73605369335413	3.1256345953362255	5.674486426972572	75.1419674482036	-67.4995162963867	33.42907714844	14	274	124	246	146
799	4.74561576610804	3.1236451544182553	5.6813755420895955	76.1413095246995	-68.39597015380859	33.87072753906	14	275	125	248	148
800	4.74860374218225	3.1186436285393455	5.681124499788429	76.7597669497063	-68.9507568359375	34.14404296875	14	276	126	250	150
801	4.75304833686352	3.1103282114284254	5.680282570028416	77.2221308201628	-69.3655136108398	34.34838867187	14	277	127	252	152
802	4.73553033149242	3.1142466684596752	5.667784384792429	77.6841053922186	-69.7798965454102	34.55261230469	14	278	128	254	154
803	4.75192681586742	3.0859248300807756	5.666016283092464	78.3012801794758	-70.33355407714839	34.82531738281	14	279	129	256	156
804	4.73396020209789	3.0800819345729553	5.647768047532527	79.2962071040178	-71.22604827880859	35.26501464844	14	280	130	258	158
805	4.73993615424633	3.0700788828151455	5.647333803932523	80.4540719349097	-72.2646987915039	35.77673339844	14	281	131	260	160
806	4.7180095795393	3.0480879160182752	5.616979111266236	81.791033638767	-73.4639709472656	36.36767578125	14	282	132	262	162
807	4.71726189887524	3.0318189951198353	5.6075383406401675	82.5916391262044	-74.1821792602539	36.72143554687	14	283	133	264	164
808	4.6892101495862	3.016577284099365	5.575699986362837	82.5916391262044	-74.1821792602539	36.72143554687	14	284	134	266	166
809	4.6875652667284	2.980785975875165	5.555029537618369	82.5916391262044	-74.1821792602539	36.72143554687	14	285	135	268	168
810	4.66515407288075	2.983258815230635	5.537462928306351	82.5916391262044	-74.1821792602539	36.72143554687	14	286	136	270	170
811	4.64875484192371	2.9415034441368855	5.501214783316344	82.5916391262044	-74.1821792602539	36.72143554687	14	287	137	272	172
812	4.63041438782215	2.9275260881798455	5.478243003000503	82.5916391262044	-74.1821792602539	36.72143554687	14	288	138	274	174
813	4.60613399231434	2.8893266252892253	5.437341142760758	82.5916391262044	-74.1821792602539	36.72143554687	14	289	139	276	176
814	4.56874447447062	2.8809550314562555	5.40123392997183	82.5916391262044	-74.1821792602539	36.72143554687	14	290	140	278	178
815	4.55256956231594	2.8440806543843955	5.367931108757742	82.5916391262044	-74.1821792602539	36.72143554687	14	291	141	280	180
816	4.52758024346828	2.8254643213765855	5.33687469334032	82.5916391262044	-74.1821792602539	36.72143554687	14	292	142	282	182
817	4.49885526788235	2.7955805933492455	5.296694211983895	82.5916391262044	-74.1821792602539	36.72143554687	14	293	143	284	184
818	4.47151213553548	2.760755923123855	5.255111230535898	82.5916391262044	-74.1821792602539	36.72143554687	14	294	144	286	186
819	4.44782988455892	2.7355715969519854	5.221737511980648	82.5916391262044	-74.1821792602539	36.72143554687	14	295	145	288	188
820	4.41481018602848	2.7172575350420654	5.184017504831914	82.5916391262044	-74.1821792602539	36.72143554687	14	296	146	290	190
821	4.38470337450504	2.6923149080889455	5.145306914724706	82.5916391262044	-74.1821792602539	36.72143554687	14	297	147	292	192
822	4.35728547409177	2.6558633457737155	5.1028959242919605	82.5916391262044	-74.1821792602539	36.72143554687	14	298	148	294	194
823	4.32602113083005	2.6407424961643455	5.068331062138345	82.5916391262044	-74.1821792602539	36.72143554687	14	299	149	296	196
824	4.29460756513476	2.6223678505735655	5.031944681952947	82.5916391262044	-74.1821792602539	36.72143554687	14	300	150	298	198
825	4.26640597331524	2.603872526051305	4.998236895252641	82.5916391262044	-74.1821792602539	36.72143554687	14	301	151	300	200
826	4.25897067788243	2.547112736197015	4.9625209849389424	82.5916391262044	-74.1821792602539	36.72143554687	14	302	152	302	202
827	4.21989993813634	2.5371746868806153	4.923901997362543	82.5916391262044	-74.1821792602539	36.72143554687	14	303	153	304	204
828	4.19957950356603	2.515123295279045	4.8951315811964875	82.5916391262044	-74.1821792602539	36.72143554687	14	304	154	306	206
829	4.16525272986293	2.5033770676570155	4.859652975933737	82.5916391262044	-74.1821792602539	36.72143554687	14	305	155	308	208
830	4.14661321079731	2.4828923022167952	4.833131004262785	82.5916391262044	-74.1821792602539	36.72143554687	14	306	156	310	210
831	4.10899907505512	2.4696400439160056	4.794058337704839	82.5916391262044	-74.1821792602539	36.72143554687	14	307	157	312	212
832	4.09536352327466	2.4180026295500054	4.755916221326799	82.5916391262044	-74.1821792602539	36.72143554687	14	308	158	314	214
833	4.05804877349734	2.4112579278068753	4.720373358379057	82.5916391262044	-74.1821792602539	36.72143554687	14	309	159	316	216
834	4.02962287017703	2.3878817681389055	4.683998272252452	82.5916391262044	-74.1821792602539	36.72143554687	14	310	160	318	218
835	4.00478309476376	2.3725193781869653	4.654797077851866	82.5916391262044	-74.1821792602539	36.72143554687	14	311	161	320	220
836	3.97874702298641	2.3311265559213354	4.611353260448053	82.5916391262044	-74.1821792602539	36.72143554687	14	312	162	322	222
837	3.93743630152941	2.3424589415805555	4.581541064051733	82.5916391262044	-74.1821792602539	36.72143554687	14	313	163	324	224
838	3.91438821312785	2.2960647523122053	4.538099649620395	82.5916391262044	-74.1821792602539	36.72143554687	14	314	164	326	226
839	3.88405709740519	2.266241449089545	4.496859997984718	82.5916391262044	-74.1821792602539	36.72143554687	14	315	165	328	228
840	3.84935617697239	2.2463609316961954	4.456868902340127	82.5916391262044	-74.1821792602539	36.72143554687	14	316	166	330	230
841	3.81764322531223	2.221478729547765	4.416940971034764	82.5916391262044	-74.1821792602539	36.72143554687	14	317	167	332	232
842	3.7807383339107	2.1886434884386254	4.368540107288321	82.5916391262044	-74.1821792602539	36.72143554687	14	318	168	334	234
843	3.73808147355914	2.1706918282823753	4.32263300736229	82.5916391262044	-74.1821792602539	36.72143554687	14	319	169	336	236
844	3.68978375136852	2.1350257884280954	4.262961323905738	82.5916391262044	-74.1821792602539	36.72143554687	14	320	170	338	238
845	3.65418592053652	2.095622395278715	4.212446790814221	82.5916391262044	-74.1821792602539	36.72143554687	14	321	171	340	240
846	3.60939955088496	2.066343074174425	4.159030995089742	82.5916391262044	-74.1821792602539	36.72143554687	14	322	172	342	242
847	3.56483747813106	2.0419442704634854	4.108235953443579	82.5916391262044	-74.1821792602539	36.72143554687	14	323	173	344	244
848	3.51807144171	2.0045909019129553	4.049100067052884	82.5916391262044	-74.1821792602539	36.72143554687	14	324	174	346	246
849	3.48217423221469	1.9586801110820953	3.99524281628145	82.5916391262044	-74.1821792602539	36.72143554687	14	325	175	348	248
850	3.42745225587487	1.9232555997686653	3.930183337751976	82.5916391262044	-74.1821792602539	36.72143554687	14	326	176	350	250
851	3.3825163500905	1.8907224944846854	3.875080439136709	82.5916391262044	-74.1821792602539	36.72143554687	14	327	177	352	252
852	3.32641222411394	1.8602390960471853	3.811234416720795	82.5916391262044	-74.1821792602539	36.72143554687	14	328	178	354	254
853	3.28868488398194	1.8095080419497753	3.7536339219497976	82.5916391262044	-74.1821792602539	36.72143554687	14	329	179	356	256
854	3.23317890253663	1.7920397802310253	3.6966001122299432	82.5916391262044	-74.1821792602539	36.72143554687	14	330	180	358	258
855	3.18835377556086	1.7269084083454853	3.6259912367444476	82.5916391262044	-74.1821792602539	36.72143554687	14	331	181	360	260
856	3.1293367625773	1.7030535749511952	3.5627433324296356	82.5916391262044	-74.1821792602539	36.72143554687	14	332	182	362	262
857	3.07707907944918	1.6512394638078454	3.492135081582646	82.5916391262044	-74.1821792602539	36.72143554687	14	333	183	364	264
858	3.01974296736717	1.6289509388225354	3.43108273727905	82.5916391262044	-74.1821792602539	36.72143554687	14	334	184	366	266
859	2.9721541685164	1.5737017690854254	3.363069678054859	82.5916391262044	-74.1821792602539	36.72143554687	14	335	185	368	268
860	2.90510644754767	1.5501489008383953	3.2928111221801846	82.5916391262044	-74.1821792602539	36.72143554687	14	336	186	370	270
861	2.85628534889221	1.5030946163552052	3.227639914862297	82.5916391262044	-74.1821792602539	36.72143554687	14	337	187	372	272
862	2.80623195043206	1.4642352171259154	3.1652681609458466	82.5916391262044	-74.1821792602539	36.72143554687	14	338	188	374	274
863	2.75909207002819	1.4187473086880653	3.102488191242969	82.5916391262044	-74.1821792602539	36.72143554687	14	339	189	376	276
864	2.71232571990788	1.3813939519392453	3.043839690477822	82.5916391262044	-74.1821792602539	36.72143554687	14	340	190	378	278
865	2.65080518949032	1.3380767647342953	2.969379999419173	82.5916391262044	-74.1821792602539	36.72143554687	14	341	191	380	280
866	2.60067717981338	1.2975904675142953	2.906417522481249	82.5916391262044	-74.1821792602539	36.72143554687	14	342	192	382	282
867	2.54588028220832	1.2605391494499674	2.8408564480862393	82.5916391262044	-74.1821792602539	36.72143554687	14	343	193	384	284
868	2.49392182454467	1.2152325213270414	2.774245149194839	82.5916391262044	-74.1821792602539	36.72143554687	14	344	194	386	286
869	2.43583788225055	1.1766752402203313	2.705156337359159	82.5916391262044	-74.1821792602539	36.72143554687	14	345	195	388	288
870	2.38163912552595	1.1526389794366583	2.645899004337239	82.5916391262044	-74.1821792602539	36.72143554687	14	346	196	390	290
871	2.33061374220252	1.0926299830394013	2.5740242219489535	82.5916391262044	-74.1821792602539	36.72143554687	14	347	197	392	292
872	2.29785420176387	1.0449714446084724	2.524301735651067	82.5916391262044	-74.1821792602539	36.72143554687	14	348	198	394	294
873	2.22927495552599	1.0231059785949224	2.452837677216346	82.5916391262044	-74.1821792602539	36.72143554687	14	349	199	396	296
874	2.17739126592875	0.9794262425618403	2.3875318824178264	82.5916391262044	-74.1821792602539	36.72143554687	14	350	200	398	298
875	2.12046485537291	0.9310471841113792	2.315862703597384	82.5916391262044	-74.1821792602539	36.72143554687	14	351	201	400	300
876	2.06779747436941	0.9053236858712663	2.257298688966094	82.5916391262044	-74.1821792602539	36.72143554687	14	352	202	402	302
877	2.00403664854169	0.8832769454436533	2.1900550337949225	82.5916391262044	-74.1821792602539	36.72143554687	14	353	203	404	304
878	1.96234903377295	0.8163978318588963	2.125398586198254	82.5916391262044	-74.1821792602539	36.72143554687	14	354	204	406	306
879	1.89974573968351	0.7845293140875322	2.0553637439899295	82.5916391262044	-74.1821792602539	36.72143554687	14	355	205	408	308
880	1.84924388784915	0.7359085166992774	1.9902925166160803	82.5916391262044	-74.1821792602539	36.72143554687	14	356	206	410	310
881	1.79291561999917	0.7005445552485212	1.9249179448291702	82.5916391262044	-74.1821792602539	36.72143554687	14	357	207	412	312
882	1.74163007493317	0.6698799559341893	1.8660156680141007	82.5916391262044	-74.1821792602539	36.72143554687	14	358	208	414	314
883	1.67488127120584	0.6528347016664373	1.7976152036339694	82.5916391262044	-74.1821792602539	36.72143554687	14	359	209	416	316
884	1.62673323834687	0.6204223606528863	1.7410298487793352	82.5916391262044	-74.1821792602539	36.72143554687	14	360	210	418	318
885	1.58026595684141	0.5895764928253523	1.6866656263895756	82.5916391262044	-74.1821792602539	36.72143554687	14	361	211	420	320
886	1.54358520913869	0.5616218544485203	1.6425816281895789	82.5916391262044	-74.1821792602539	36.72143554687	14	362	212	422	322
887	1.48669755043089	0.5490947276221743	1.5848579199283694	82.5916391262044	-74.1821792602539	36.72143554687	14	363	213	424	324
888	1.44672959753871	0.5196340526657333	1.5372202435189084	82.5916391262044	-74.1821792602539	36.72143554687	14	364	214	426	326
889	1.40859224583209	0.4949936232732763	1.493034092745205	82.5916391262044	-74.1821792602539	36.72143554687	14	365	215	428	328
890	1.35775530825183	0.4740903566384843	1.4381450355731258	82.5916391262044	-74.1821792602539	36.72143554687	14	366	216	430	330
891	1.31670466828719	0.45607830844616126	1.3934556350757603	82.5916391262044	-74.1821792602539	36.72143554687	14	367	217	432	332
892	1.27778354401141	0.4493940602185353	1.3545057425888085	82.5916391262044	-74.1821792602539	36.72143554687	14	368	218	434	334
893	1.24177570708096	0.4360814109312523	1.316120778521565	82.5916391262044	-74.1821792602539	36.72143554687	14	369	219	436	336
894	1.19407620328292	0.4134304055476713	1.2636228390931628	82.5916391262044	-74.1821792602539	36.72143554687	14	370	220	438	338
895	1.18316830898449	0.3861358682865433	1.2445835271939847	82.5916391262044	-74.1821792602539	36.72143554687	14	371	221	440	340
896	1.13177198145911	0.3880694561356833	1.1964554821644326	82.5916391262044	-74.1821792602539	36.72143554687	14	372	222	442	342
897	1.10846365106478	0.3710196271816423	1.1689085633555207	82.5916391262044	-74.1821792602539	36.72143554687	14	373	223	444	344
898	1.0727548075188	0.36421453927440217	1.1328967771485463	82.5916391262044	-74.1821792602539	36.72143554687	14	374	224	446	346
899	1.0492221733816	0.3422840439805912	1.1036419418812045	82.5916391262044	-74.1821792602539	36.72143554687	14	375	225	448	348
900	-0.0281737554301508	-0.002673800606725618	0.028300348137831766	0.31737126778564	-0.060490417480501435	-0.095703125	17	149	1	0	-100
901	-0.0221978195244446	-0.012676831859608606	0.02556257533263426	0.324547975956288	-0.060350227356000374	-0.10290527344000111	17	150	2	2	-98
902	-0.0286223629158922	-0.01243513328626561	0.031206925493169495	0.32908140743157	-0.05995254516600035	-0.107421875	17	151	3	4	-96
903	-0.0281737554301508	-0.002673800606725618	0.028300348137831766	0.327432364752865	-0.05417613983150105	-0.10510253905999889	17	152	4	6	-94
904	-0.0380348750292324	-0.007191909110618622	0.03870885267151075	0.324165673841178	-0.04865722656250071	-0.10107421875	17	153	5	8	-92
905	-0.0174541785218753	-0.014484978042987595	0.022681775432697632	0.319073699466854	-0.05230216979980007	-0.09643554688000222	17	154	6	10	-90
906	-0.031311260284856	-0.0009260591841095955	0.031324951815421435	0.31573386012425	-0.05672531127930114	-0.09362792969000111	17	155	7	12	-88
907	-0.0273900671000592	-0.020629998496246582	0.03429012414239531	0.315575676331268	-0.05807857513430115	-0.09362792969000111	17	156	8	14	-86
908	-0.0297051238243002	-0.0009864838504956008	0.029721499487816827	0.31551029765587	-0.0586526870728008	-0.09362792969000111	17	157	9	16	-84
909	-0.0261937807756476	0.005400215362685423	0.02674465324669717	0.317574597176465	-0.05085353851320029	-0.0947265625	17	158	10	18	-82
910	-0.0427037479653955	-0.0037568708373956206	0.04286868517672188	0.320904074746283	-0.04305438995360156	-0.09692382813000222	17	159	11	20	-80
911	-0.0156237390811439	-0.009664746287839587	0.018371405599027318	0.326573113922862	-0.05049495697020134	-0.10375976563000222	17	160	12	22	-78
912	-0.030303266530158	-0.01400158085020059	0.033381615130225466	0.331117953580812	-0.05793552398680113	-0.10925292969000111	17	161	13	24	-76
913	-0.0274648342537694	-0.022256870726568623	0.03535088987743041	0.32399613347761	-0.05761795043950002	-0.10205078125	17	162	14	26	-74
914	-0.0312364922184497	0.0007008329057344165	0.031244353295836174	0.313783979137292	-0.05681495666500069	-0.09167480469000111	17	163	15	28	-72
915	-0.0329921635864303	-0.002492526653667615	0.033086183630528024	0.30757645899296	-0.05323677062990129	-0.0849609375	17	164	16	30	-70
916	-0.0372871961905621	0.009076972068774392	0.03837611785591111	0.304708319739119	-0.04955463409419991	-0.08154296875	17	165	17	32	-68
917	-0.0208159863504115	-0.01761791293600362	0.027270792873716043	0.30703863540698	-0.04849224090580151	-0.08374023438000222	17	166	18	34	-66
918	-0.0313860283512622	-0.0025529512739526083	0.03148968618251714	0.31174549419357	-0.04768733978270134	-0.08837890625	17	167	19	36	-64
919	-0.0270909948344342	-0.014122430136871589	0.030551023454054027	0.316408365648191	-0.04717712402340091	-0.09301757813000222	17	168	20	38	-62
920	-0.0394167069778778	-0.002250828080323619	0.03948091964515333	0.318607722660621	-0.04699878692630044	-0.09521484375	17	169	21	40	-60
921	-0.0275008446578868	0.01196818848282341	0.029992232201982032	0.310629739251942	-0.049529838561999995	-0.08752441405999889	17	170	22	42	-58
922	-0.0340001561157405	0.010582994966323395	0.03560913363663812	0.302339731310667	-0.05349903106690057	-0.07971191405999889	17	171	23	44	-56
923	-0.0239534899797291	-0.01587017155948761	0.02873381331352579	0.308454448251631	-0.05679492950440057	-0.08630371094000111	17	172	24	46	-54
924	-0.0297051238243002	-0.0009864838504956008	0.029721499487816827	0.31551029765587	-0.0586526870728008	-0.09362792969000111	17	173	25	48	-52
925	-0.0217492120387033	-0.0029154991800686147	0.02194375445937767	0.316968380463142	-0.05862979888919995	-0.09509277344000111	17	174	26	50	-50
926	-0.0297798918907065	-0.002613375940339613	0.029894342187573097	0.317461072730266	-0.058563041686999995	-0.09558105469000111	17	175	27	52	-48
927	-0.0218987472588196	-0.006169263500233613	0.022751152578297514	0.314876167105308	-0.054820823669400554	-0.09252929688000222	17	176	28	54	-46
928	-0.0359801323083229	0.0025089989486364317	0.03606750610520057	0.312338459394012	-0.05112247467040021	-0.08947753905999889	17	177	29	56	-44
929	-0.0155489710147376	-0.008037854197996575	0.017503645326771254	0.316595749529078	-0.057644653320300776	-0.09460449219000111	17	178	30	58	-42
930	-0.0251110189545434	-0.006048414213561615	0.025829180928443166	0.321011106384169	-0.06416587829590092	-0.09973144530999889	17	179	31	60	-40
931	-0.0251110189545434	-0.006048414213561615	0.025829180928443166	0.320196046929957	-0.05691986083980005	-0.09814453125	17	180	32	62	-38
932	-0.0378105717427097	-0.0023112527006096117	0.03788114603013843	0.318327292423597	-0.04892616271970063	-0.09521484375	17	181	33	64	-36
933	-0.0235048824939877	-0.00610883887994762	0.02428574506819441	0.314999368358312	-0.04772357940669991	-0.09167480469000111	17	182	34	66	-34
934	-0.039192402778659	0.0026298481892074177	0.0392805363642468	0.312773935080653	-0.04726772308350036	-0.08935546875	17	183	35	68	-32
935	-0.0214141290562693	-0.03063300993570861	0.037375743751259044	0.315847909128319	-0.054797935485801474	-0.09350585938000222	17	184	36	70	-30
936	-0.026642388261389	-0.004361117316854568	0.026996966431841324	0.31912400194588	-0.06232814788820029	-0.09765625	17	185	37	72	-28
937	-0.0312364922184497	0.0007008329057344165	0.031244353295836174	0.315930031457106	-0.054146575927701335	-0.09350585938000222	17	186	38	74	-26
938	-0.040649005244486	0.005944037221858378	0.04108129995339837	0.309062935349324	-0.045520591735801474	-0.08532714844000111	17	187	39	76	-24
939	-0.0350081501831301	0.0236585365380374	0.04225277423277959	0.29664834152788	-0.044827270507800776	-0.07263183594000111	17	188	40	78	-22
940	-0.0414326935745776	0.023900235111380397	0.0478318861767347	0.288028789773918	-0.0445793151855014	-0.06384277344000111	17	189	41	80	-20
941	-0.0328038697913289	0.0366132088252554	0.04915913886316786	0.287542360968354	-0.048225212097200654	-0.06396484375	17	190	42	82	-18
942	-0.0334020124971867	0.02359811182555041	0.04089700869982301	0.286885157612289	-0.05421619415280077	-0.06420898438000222	17	191	43	84	-16
943	-0.0284340703461785	0.026670602238758417	0.038984835259745464	0.272990601904799	-0.058578300476101575	-0.05078125	17	192	44	86	-14
944	-0.0257811836940236	0.04938660725161639	0.0557109182161845	0.254949372858112	-0.06336193084720065	-0.033203125	17	193	45	88	-12
945	-0.0099441272765398	0.04390170436214841	0.045013834686610556	0.248771554076582	-0.06869201660160051	-0.02758789063000222	17	194	46	90	-10
946	-0.0140896246605553	0.05872496740475541	0.06039155006923496	0.242425213212219	-0.07739143371580148	-0.02197265625	17	195	47	92	-8
947	0.0194149291468784	0.05257539332334141	0.056045619426341974	0.230341753533796	-0.11241989135740127	-0.009765625	17	196	48	94	-6
948	0.067562995404005	0.0849877131865574	0.10857103545901246	0.22542519093361	-0.1753747940063004	0.00952148436999778	17	197	49	96	-4
949	0.166099417176098	0.1285419859425374	0.21002870883831792	0.253901682503429	-0.2772644042969006	0.04382324219000111	17	198	50	98	-2
950	0.253877519538626	0.1480554942121004	0.2938949204962119	0.333085835802729	-0.39895229339600036	0.08520507811999778	17	199	51	100	0
951	0.34464357836917	0.1625674773403653	0.381060862330306	0.399287526088219	-0.4793346405029002	0.11413574219000111	17	200	52	102	2
952	0.427118657478597	0.2067259934479581	0.4745165791975706	0.516550775176753	-0.6068418502808015	0.1556396484400011	17	201	53	104	4
953	0.533012849327642	0.23533614886367932	0.5826541002261629	3.65206077190811	-3.7445800781250007	0.3338623046900011	17	202	54	106	6
954	0.633977877405472	0.2967257618992799	0.699981518909075	7.62029538428836	-7.702032852172902	0.6572265625	17	203	55	108	8
955	0.741702513134107	0.3301561588500836	0.8118655721337688	9.05530136538	-9.099970626831102	1.166625976559999	17	204	56	110	10
956	0.841210936637595	0.3948599684578574	0.9292740363365588	10.2229012084672	-10.1888301849365	1.834838867190001	17	205	57	112	12
957	0.951438887577504	0.4477525925436264	1.0515314265033913	11.5457488714132	-11.3931377410889	2.594848632809999	17	206	58	114	14
958	1.04183384581283	0.5242071757489094	1.1662808089768946	12.8969249370534	-12.5963047027588	3.386962890619998	17	207	59	116	16
959	1.14847575502843	0.5690861959741664	1.2817393098194616	14.2768655141646	-13.841893005371102	4.071166992190001	17	208	60	118	18
960	1.24828324988484	0.6402975540817923	1.4029226741720955	15.6581817317095	-15.0736988067627	4.780151367190001	17	209	61	120	20
961	1.34939773601294	0.7049409616948314	1.5224375223410918	17.0446521796597	-16.249722290039102	5.6533203125	17	210	62	122	22
962	1.44016661117971	0.7895299626798584	1.642387722167366	18.412046372527	-17.376297760009802	6.570922851559999	17	211	63	124	24
963	1.53937588490546	0.8477262267382093	1.7573610529792305	19.6898162834292	-18.419400024414102	7.422607421869998	17	212	64	126	26
964	1.61400859063864	0.9312925836802675	1.8634187954062278	20.9752671105945	-19.4624011993408	8.272094726559999	17	213	65	128	28
965	1.71672921690345	0.9958755664886183	1.984673108624934	22.3704878847081	-20.607388305664102	9.144653320309999	17	214	66	130	30
966	1.8058171838671	1.0788981001884883	2.103567639069406	23.7924596064697	-21.764105606079102	10.043334960940001	17	215	67	132	32
967	1.90058203436434	1.1454100932092615	2.219048523798915	25.2006157703032	-22.8680503845215	11.010009765619998	17	216	68	134	34
968	1.98690617260337	1.2383148349584294	2.3412004974387597	26.5749236958261	-23.937172698974603	11.956298828119998	17	217	69	136	36
969	2.07020373794436	1.3003691253424854	2.44472971486477	27.8526038891582	-24.9592788696289	12.769775390619998	17	218	70	138	38
970	2.15563081623614	1.3737511561126654	2.556156578699312	29.1146988910523	-25.961869049072302	13.58154296875	17	219	71	140	40
971	2.23399902185798	1.4685849139751153	2.673479620123877	30.6175437671822	-27.0821464538574	14.679809570309999	17	220	72	142	42
972	2.32394545194507	1.5352781814099454	2.7852830301299014	32.2777357996912	-28.2751968383789	15.9580078125	17	221	73	144	44
973	2.40186520966887	1.6203506602705653	2.897325102168713	33.7060386829725	-29.316654968261698	17.01721191406	17	222	74	146	46
974	2.49065394386649	1.6968655520738354	3.013753435487472	34.5031395548138	-29.9821479797363	17.45886230469	17	223	75	148	48
975	2.58228128215671	1.7651252867938254	3.127913665409563	34.5040256006548	-30.2630546569824	16.96423339844	17	224	76	150	50
976	2.6445882396102	1.8605632073641953	3.233503116695872	34.4989388860014	-30.5265625	16.46960449219	17	225	77	152	52
977	2.72691367053986	1.9014680653573253	3.3244005429777714	35.0577152351096	-31.0398490905762	16.694580078119998	17	226	78	154	54
978	2.80905386099219	1.9733441271842653	3.432909937392439	35.7854297576409	-31.6614082336426	17.07556152344	17	227	79	156	56
979	2.88461963376403	2.0422079569758154	3.534351959133705	36.4585347252368	-32.255184936523406	17.392578125	17	228	80	158	58
980	2.97389300170541	2.0942593603790955	3.6373014521933524	37.1515562398355	-32.866520690917994	17.718994140619998	17	229	81	160	60
981	3.0496086243093	2.1663769625486053	3.7407622091390653	37.8649491646317	-33.49580078125	18.05505371094	17	230	82	162	62
982	3.12218642830849	2.2402424770952454	3.842750896076347	38.5971433510695	-34.1417015075684	18.39990234375	17	231	83	164	64
983	3.19756423592567	2.2700007778764952	3.9213926830184715	39.3469026649097	-34.803082275390594	18.75305175781	17	232	84	166	66
984	3.27918073621392	2.330488606876245	4.022959538391661	40.1134758282272	-35.47928695678711	19.11413574219	17	233	85	168	68
985	3.34843273454905	2.3669960281611653	4.10056971348255	40.8957714030733	-36.169338989257795	19.482666015619998	17	234	86	170	70
986	3.41215770283341	2.4232678419412355	4.185098233350312	41.6931219450034	-36.8727424621582	19.858154296869998	17	235	87	172	72
987	3.47812265282869	2.4582692207456756	4.259157751220966	42.5052518138599	-37.589119720458996	20.24072265625	17	236	88	174	74
988	3.53643106347322	2.5017073310972453	4.331845361640236	43.330243678811	-38.316883850097696	20.62927246094	17	237	89	176	76
989	3.58741737577319	2.525864288514965	4.387431347838347	44.1664741350747	-39.054520416259805	21.023193359369998	17	238	90	178	78
990	3.64023445340991	2.5548416444719955	4.4473051058051905	45.0128178022828	-39.8010795593262	21.421875	17	239	91	180	80
991	3.67751349884272	2.5958113342286255	4.501371126343641	45.8673374514685	-40.554886627197305	21.82434082031	17	240	92	182	82
992	3.72095373690128	2.5958067683936354	4.536927318240597	46.7305824588911	-41.316368865966794	22.23095703125	17	241	93	184	84
993	3.75509527012706	2.6385241998494853	4.589395433052374	47.6032903501699	-42.0862319946289	22.64196777344	17	242	94	186	86
994	3.78949712559581	2.6518973077596355	4.625240296006437	48.4827361875021	-42.8619735717773	23.05627441406	17	243	95	188	88
995	3.81825811192393	2.6475558770955754	4.646358480747716	49.3656077651144	-43.6408164978027	23.47204589844	17	244	96	190	90
996	3.84731785681844	2.649722026592605	4.671496709792704	50.2535868618403	-44.424080657958996	23.890380859369998	17	245	97	192	92
997	3.86580784705281	2.6669531667293254	4.6964997076400055	51.1479766203407	-45.2130477905273	24.31164550781	17	246	98	194	94
998	3.8966983499825	2.6739395558894854	4.725908460741363	52.0458058714023	-46.0050666809082	24.73449707031	17	247	99	196	96
999	3.90932316687703	2.6685754811824554	4.7332972357384895	52.9441744035883	-46.797501373291	25.15771484375	17	248	100	198	98
1000	3.92493595984578	2.6582098805965155	4.74037994871629	53.8442709485074	-47.59150390625	25.58166503906	17	249	101	200	100
1001	3.93670231726766	2.669175151592605	4.756271767325746	54.7467525633062	-48.3876235961914	26.00671386719	17	250	102	202	102
1002	3.95354741004109	2.6506146657527654	4.759862942327883	55.6506997186359	-49.185013580322305	26.43249511719	17	251	103	204	104
1003	3.96150302895904	2.6486856614412053	4.765400505894115	56.5553678666328	-49.983025360107405	26.858642578119998	17	252	104	206	106
1004	3.96325870522857	2.6518790208162053	4.768635224633475	57.4606624943017	-50.78161697387701	27.28503417969	17	253	105	208	108
1005	3.97879673013091	2.6398865281404253	4.774916156453193	58.3667656053958	-51.5809295654297	27.71179199219	17	254	106	210	110
1006	3.97857242593169	2.6350058518708854	4.772032521659694	59.2723804951481	-52.379753875732405	28.138427734369998	17	255	107	212	112
1007	3.98630405434966	2.628196159488075	4.774728795070187	60.1759871982353	-53.176888275146496	28.56396484375	17	256	108	214	114
1008	3.99541751870513	2.616445366031045	4.775892325231086	61.0785835161753	-53.9730728149414	28.98913574219	17	257	109	216	116
1009	3.98480870032311	2.5956584765673854	4.755643311387732	61.9804319212403	-54.7686050415039	29.41394042969	17	258	110	218	118
1010	3.98604100012779	2.587463591313475	4.752209032762824	62.8818624784103	-55.5637939453125	29.83850097656	17	259	111	220	120
1011	3.97894352698326	2.5730632617236355	4.738422326023068	63.7838962522242	-56.35947113037109	30.263427734369998	17	260	112	222	122
1012	3.98376194739342	2.5728819873095654	4.742370817863343	64.6829922149364	-57.152600097656304	30.68688964844	17	261	113	224	124
1013	3.96220921301842	2.5590254809619153	4.716748165838453	65.5760210409848	-57.9403503417969	31.10754394531	17	262	114	226	126
1014	3.95413976231217	2.5234757130802854	4.6907516385334445	66.4644412486574	-58.7240493774414	31.52600097656	17	263	115	228	128
1015	3.9390866702497	2.511004387801995	4.671353854216114	67.3487177962625	-59.504093933105494	31.94250488281	17	264	116	230	130
1016	3.92358466339111	2.488771880662555	4.646342872063421	68.2287901132828	-60.28041534423829	32.35705566406	17	265	117	232	132
1017	3.9072241897583	2.4828685603500555	4.629366820312165	69.1731194466359	-61.113415527343804	32.80187988281	17	266	118	234	134
1018	3.89609198760986	2.4506932673813053	4.6027633294256844	69.9764126191779	-61.8220565795898	33.18017578125	17	267	119	236	136
1019	3.87651923370361	2.4449107966781853	4.583120135124933	70.4681604028257	-62.255802917480494	33.41186523437	17	268	120	238	138
1020	3.85997047391534	2.3999018002809254	4.545206344104725	70.833822969085	-62.578358459472696	33.58410644531	17	269	121	240	140
1021	3.83987434354424	2.382731084948895	4.519075391868457	71.1972990021499	-62.89902191162109	33.75524902344	17	270	122	242	142
1022	3.81847146630287	2.3721285098553855	4.4952995457742215	71.6826291017981	-63.32712249755859	33.98388671875	17	271	123	244	144
1023	3.793257843256	2.3486315005780454	4.461487979467236	72.4622361698107	-64.01484375	34.35107421875	17	272	124	246	146
1024	3.78358224511147	2.3131419986249155	4.434649987465214	73.3657419220513	-64.81186370849609	34.77661132812	17	273	125	248	148
1025	3.75284128561616	2.3094095525206253	4.406494093528172	74.1980914826622	-65.54607849121089	35.16870117187	17	274	126	250	150
1026	3.73491068258882	2.2693414983214053	4.370293885188927	75.0240233592911	-66.2746475219727	35.55773925781	17	275	127	252	152
1027	3.70327250629664	2.2460863471389954	4.331181263200237	75.8433319930189	-66.9974029541016	35.94360351562	17	276	128	254	154
1028	3.67996440935135	2.2290364696146154	4.302411142250891	76.6559133600723	-67.7141616821289	36.32641601562	17	277	129	256	156
1029	3.64795238542557	2.1976466991068055	4.258780062462389	77.4617197657535	-68.425	36.70593261719	17	278	130	258	158
1030	3.63353314223886	2.1639655225337653	4.229102727348088	78.259842067962	-69.1290176391602	37.08190917969	17	279	131	260	160
1031	3.59139965835214	2.1574021070064253	4.189574603384886	79.0487269432422	-69.8249099731445	37.45349121094	17	280	132	262	162
1032	3.56353314954042	2.1111891921521355	4.141966720403902	79.8299307878898	-70.5140502929688	37.82141113281	17	281	133	264	164
1033	3.53320234751701	2.0813658771277654	4.1006832044150325	80.6049867351957	-71.1977203369141	38.1865234375	17	282	134	266	166
1034	3.50238661265373	2.0760063800574455	4.071426589604102	81.3724760628394	-71.8747680664063	38.54797363281	17	283	135	268	168
1035	3.46626509895921	2.0252149129570656	4.014534740156871	82.3183550624181	-72.7091339111328	38.99353027344	17	284	136	270	170
1036	3.44747604376078	2.0014763633371553	3.9863515531500484	82.8826367952773	-73.2069213867188	39.25927734375	17	285	137	272	172
1037	3.40306382083893	1.9803313320041853	3.9373284792128187	82.8826367952773	-73.2069213867188	39.25927734375	17	286	138	274	174
1038	3.3761692968905	1.9552680143178653	3.9014858873358267	82.8826367952773	-73.2069213867188	39.25927734375	17	287	139	276	176
1039	3.3345204321444	1.9242407926381753	3.8498998870673597	82.8826367952773	-73.2069213867188	39.25927734375	17	288	140	278	178
1040	3.30105212521553	1.8961653781892054	3.806886953251092	82.8826367952773	-73.2069213867188	39.25927734375	17	289	141	280	180
1041	3.26145800900459	1.8748390842438853	3.761931676188263	82.8826367952773	-73.2069213867188	39.25927734375	17	290	142	282	182
1042	3.24737384882569	1.8134403173388154	3.7194089179044134	82.8826367952773	-73.2069213867188	39.25927734375	17	291	143	284	184
1043	3.20509082880616	1.8036231176317854	3.6777253257078835	82.8826367952773	-73.2069213867188	39.25927734375	17	292	144	286	186
1044	3.17606710195541	1.7672319683195354	3.6346266749109155	82.8826367952773	-73.2069213867188	39.25927734375	17	293	145	288	188
1045	3.13830343008041	1.7507259258390653	3.593603996917234	82.8826367952773	-73.2069213867188	39.25927734375	17	294	146	290	190
1046	3.11447164297104	1.7222878154874954	3.55896177757607	82.8826367952773	-73.2069213867188	39.25927734375	17	295	147	292	192
1047	3.07125539541245	1.7271730693937453	3.5235970989159777	82.8826367952773	-73.2069213867188	39.25927734375	17	296	148	294	194
1048	3.04140921983123	1.6728861070932053	3.471126325817006	82.8826367952773	-73.2069213867188	39.25927734375	17	297	149	296	196
1049	3.01627037215233	1.6510161487818953	3.4385667481470468	82.8826367952773	-73.2069213867188	39.25927734375	17	298	150	298	198
1050	2.98134514021873	1.6262547962428253	3.3960452746405827	82.8826367952773	-73.2069213867188	39.25927734375	17	299	151	300	200
1051	2.95766289654374	1.6010706289471353	3.363212299048141	82.8826367952773	-73.2069213867188	39.25927734375	17	300	152	302	202
1052	2.92120660623908	1.5779965815008854	3.320168858290693	82.8826367952773	-73.2069213867188	39.25927734375	17	301	153	304	204
1053	2.89883142313361	1.5462442621649453	3.285436795621679	82.8826367952773	-73.2069213867188	39.25927734375	17	302	154	306	206
1054	2.86091822242737	1.5264845943809653	3.2426853520345453	82.8826367952773	-73.2069213867188	39.25927734375	17	303	155	308	208
1055	2.84052301979065	1.5028063106895653	3.2135646614638045	82.8826367952773	-73.2069213867188	39.25927734375	17	304	156	310	210
1056	2.80537348730862	1.4731643613190553	3.168648550842253	82.8826367952773	-73.2069213867188	39.25927734375	17	305	157	312	212
1057	2.77579036960006	1.4596100466312154	3.136155873707686	82.8826367952773	-73.2069213867188	39.25927734375	17	306	158	314	214
1058	2.74116420993209	1.4413562624515253	3.0970129320235085	82.8826367952773	-73.2069213867188	39.25927734375	17	307	159	316	216
1059	2.72629635834694	1.3979137333394254	3.0637974214028505	82.8826367952773	-73.2069213867188	39.25927734375	17	308	160	318	218
1060	2.69365017914772	1.3877339848042654	3.030108397434532	82.8826367952773	-73.2069213867188	39.25927734375	17	309	161	320	220
1061	2.67041669707	1.3723110847086855	3.0023928872158914	82.8826367952773	-73.2069213867188	39.25927734375	17	310	162	322	222
1062	2.62746092495322	1.3478519297302953	2.9530079134051963	82.8826367952773	-73.2069213867188	39.25927734375	17	311	163	324	224
1063	2.60822325770557	1.3143519481332253	2.9206762240272135	82.8826367952773	-73.2069213867188	39.25927734375	17	312	164	326	226
1064	2.56257857812941	1.3014018079550254	2.8741008393646106	82.8826367952773	-73.2069213867188	39.25927734375	17	313	165	328	228
1065	2.54210861107707	1.2760967116118653	2.844422438369309	82.8826367952773	-73.2069213867188	39.25927734375	17	314	166	330	230
1066	2.51069489218295	1.2577221513600303	2.8081050286011844	82.8826367952773	-73.2069213867188	39.25927734375	17	315	167	332	232
1067	2.48013947591186	1.2230182513059324	2.7652966320096253	82.8826367952773	-73.2069213867188	39.25927734375	17	316	168	334	234
1068	2.44413163715601	1.2097055622996045	2.727116977176725	82.8826367952773	-73.2069213867188	39.25927734375	17	317	169	336	236
1069	2.42029985369742	1.1812675313861325	2.6931847991764024	82.8826367952773	-73.2069213867188	39.25927734375	17	318	170	338	238
1070	2.37678469072282	1.1796452110321474	2.6534257649245534	82.8826367952773	-73.2069213867188	39.25927734375	17	319	171	340	240
1071	2.33987948197126	1.1468099022866434	2.6058029361662776	82.8826367952773	-73.2069213867188	39.25927734375	17	320	172	342	242
1072	2.31772876356542	1.1199383327574683	2.5741267433127817	82.8826367952773	-73.2069213867188	39.25927734375	17	321	173	344	244
1073	2.28433490735292	1.0934897427619643	2.532569009222987	82.8826367952773	-73.2069213867188	39.25927734375	17	322	174	346	246
1074	2.24459141550958	1.0689097381741954	2.486113161330941	82.8826367952773	-73.2069213867188	39.25927734375	17	323	175	348	248
1075	2.20981572335958	1.0474022492529105	2.445472756533444	82.8826367952773	-73.2069213867188	39.25927734375	17	324	176	350	250
1076	2.18101614020765	1.0158917026729535	2.406006516077217	82.8826367952773	-73.2069213867188	39.25927734375	17	325	177	352	252
1077	2.13850897283852	1.0011938207955313	2.361272896915987	82.8826367952773	-73.2069213867188	39.25927734375	17	326	178	354	254
1078	2.09921393254399	0.9863751746476834	2.31940404409151	82.8826367952773	-73.2069213867188	39.25927734375	17	327	179	356	256
1079	2.05580955202878	0.9521546671302263	2.2656017797377026	82.8826367952773	-73.2069213867188	39.25927734375	17	328	180	358	258
1080	2.01636497560143	0.9340822368026924	2.2222145125847947	82.8826367952773	-73.2069213867188	39.25927734375	17	329	181	360	260
1081	1.96276436340809	0.9230611127377695	2.168982656480557	82.8826367952773	-73.2069213867188	39.25927734375	17	330	182	362	262
1082	1.93598077511787	0.8653995225490283	2.1205984757266223	82.8826367952773	-73.2069213867188	39.25927734375	17	331	183	364	264
1083	1.88391153682023	0.8526911213086195	2.067898650060711	82.8826367952773	-73.2069213867188	39.25927734375	17	332	184	366	266
1084	1.84103037592024	0.8298588643209284	2.0194203573681833	82.8826367952773	-73.2069213867188	39.25927734375	17	333	185	368	268
1085	1.79616939140111	0.7989525657878465	1.965845793795947	82.8826367952773	-73.2069213867188	39.25927734375	17	334	186	370	270
1086	1.7528397789523	0.7663589503602335	1.9130481780328448	82.8826367952773	-73.2069213867188	39.25927734375	17	335	187	372	272
1087	1.69288937610388	0.7572064573229504	1.8545177429016302	82.8826367952773	-73.2069213867188	39.25927734375	17	336	188	374	274
1088	1.65759030748904	0.7243107237727594	1.8089310799623706	82.8826367952773	-73.2069213867188	39.25927734375	17	337	189	376	276
1089	1.61104841476679	0.6918379579545214	1.7533159312540536	82.8826367952773	-73.2069213867188	39.25927734375	17	338	190	378	278
1090	1.57100585065782	0.6607503850073764	1.7043035099677804	82.8826367952773	-73.2069213867188	39.25927734375	17	339	191	380	280
1091	1.52797515362501	0.6346643438399984	1.654541295778751	82.8826367952773	-73.2069213867188	39.25927734375	17	340	192	382	282
1092	1.47952805032581	0.5957444741861174	1.5949654322975735	82.8826367952773	-73.2069213867188	39.25927734375	17	341	193	384	284
1093	1.45009415140003	0.5854438760415864	1.5638150721614017	82.8826367952773	-73.2069213867188	39.25927734375	17	342	194	386	286
1094	1.40019044409692	0.5498382153720804	1.5042790109630209	82.8826367952773	-73.2069213867188	39.25927734375	17	343	195	388	288
1095	1.35424669408053	0.5303805465535474	1.454402843984597	82.8826367952773	-73.2069213867188	39.25927734375	17	344	196	390	290
1096	1.31947107944265	0.5088730348223104	1.4141978981227559	82.8826367952773	-73.2069213867188	39.25927734375	17	345	197	392	292
1097	1.28077425936609	0.5070694628642154	1.3774985094816474	82.8826367952773	-73.2069213867188	39.25927734375	17	346	198	394	294
1098	1.2376689511165	0.4793565237061334	1.3272554800706027	82.8826367952773	-73.2069213867188	39.25927734375	17	347	199	396	296
1099	1.21813221251592	0.4393489936092144	1.294941552871928	82.8826367952773	-73.2069213867188	39.25927734375	17	348	200	398	298
1100	1.17652226103097	0.4441737969503944	1.2575750445197122	82.8826367952773	-73.2069213867188	39.25927734375	17	349	201	400	300
1101	1.13969189968333	0.4129653972038274	1.212203797012496	82.8826367952773	-73.2069213867188	39.25927734375	17	350	202	402	302
1102	1.09778279842064	0.4112826549955854	1.1722971017657893	82.8826367952773	-73.2069213867188	39.25927734375	17	351	203	404	304
1103	1.07974149592221	0.4038128843070214	1.1527820884923081	82.8826367952773	-73.2069213867188	39.25927734375	17	352	204	406	306
1104	1.03073492379673	0.3877298621577424	1.1012488043776087	82.8826367952773	-73.2069213867188	39.25927734375	17	353	205	408	308
1105	1.01071364174224	0.3721860756841694	1.0770629232022813	82.8826367952773	-73.2069213867188	39.25927734375	17	354	206	410	310
1106	0.980905983190984	0.3537510637887963	1.0427446298071144	82.8826367952773	-73.2069213867188	39.25927734375	17	355	207	412	312
1107	0.952629697166383	0.3336287449286529	1.0093619169386088	82.8826367952773	-73.2069213867188	39.25927734375	17	356	208	414	314
1108	0.928687209216878	0.3377888882984617	0.988211144250531	82.8826367952773	-73.2069213867188	39.25927734375	17	357	209	416	316
1109	0.902839509777725	0.3355019079731056	0.9631618299482579	82.8826367952773	-73.2069213867188	39.25927734375	17	358	210	418	318
1110	0.862087941622361	0.32399741821039707	0.9209614248695123	82.8826367952773	-73.2069213867188	39.25927734375	17	359	211	420	320
1111	0.832878426233307	0.3185775132444897	0.8917275956422528	82.8826367952773	-73.2069213867188	39.25927734375	17	360	212	422	322
1112	0.807963955930434	0.3015881140600169	0.8624158768396104	82.8826367952773	-73.2069213867188	39.25927734375	17	361	213	424	324
1113	0.783198942879215	0.2878524920759001	0.8344217406811894	82.8826367952773	-73.2069213867188	39.25927734375	17	362	214	426	326
1114	0.750851915054955	0.2841803238443309	0.8028306513841895	82.8826367952773	-73.2069213867188	39.25927734375	17	363	215	428	328
1115	0.721791935342364	0.2820141931283498	0.7749294181092298	82.8826367952773	-73.2069213867188	39.25927734375	17	364	216	430	330
1116	0.710360743916593	0.2433314281474077	0.7508811959438008	82.8826367952773	-73.2069213867188	39.25927734375	17	365	217	432	332
1117	0.669274089673068	0.2595444616908418	0.7178378192197056	82.8826367952773	-73.2069213867188	39.25927734375	17	366	218	434	334
1118	0.645965759535437	0.2424946383222915	0.6899821824563682	82.8826367952773	-73.2069213867188	39.25927734375	17	367	219	436	336
1119	0.618885720023885	0.2484025217634836	0.6668758109782814	82.8826367952773	-73.2069213867188	39.25927734375	17	368	220	438	338
1120	0.598939205964503	0.2344856258282299	0.6432042297446792	82.8826367952773	-73.2069213867188	39.25927734375	17	369	221	440	340
1121	0.563978040758055	0.243949408239706	0.6144774562486383	82.8826367952773	-73.2069213867188	39.25927734375	17	370	222	442	342
1122	0.557888566527516	0.2164735891171941	0.5984149625865035	82.8826367952773	-73.2069213867188	39.25927734375	17	371	223	444	344
1123	0.528529515233822	0.2077999049364799	0.5679121842018438	82.8826367952773	-73.2069213867188	39.25927734375	17	372	224	446	346
1124	0.5089568012245	0.2020174476527819	0.5475838517239344	82.8826367952773	-73.2069213867188	39.25927734375	17	373	225	448	348
1125	-0.0249227263848297	0.020005890576386742	0.0319590041804723	0.274353635938881	-0.06439189910889986	-0.05285644530999889	34	189	1	0	-100
1126	-0.0132311673450167	0.029344230835427726	0.032189247779883016	0.227694026004465	-0.0643938064575007	-0.005859375	34	190	2	2	-98
1127	-0.0249199798956979	0.09008291106087474	0.09346623060337599	0.190968169911643	-0.06439476013180112	0.03125	34	191	3	4	-96
1128	-0.0264180840621702	-0.012531871782398257	0.02923974992858798	0.253859238536808	-0.0643699645996012	-0.0322265625	34	192	4	6	-94
1129	-0.024961483734427	-0.015846080628471287	0.029566432681473034	0.317105330279762	-0.06434516906740129	-0.09582519530999889	34	193	5	8	-92
1130	-0.0213006045529619	-0.0062055972356032385	0.022186148637656507	0.299384883171898	-0.06804351806639986	-0.07836914063000222	34	194	6	10	-90
1131	-0.0187972540336195	0.01325662359756774	0.023001626647087686	0.281679976769751	-0.0717418670654002	-0.06091308594000111	34	195	7	12	-88
1132	-0.016033588910941	0.003374461490878722	0.01638483944744268	0.284467770638796	-0.0628898620605014	-0.06286621094000111	34	196	8	14	-86
1133	-0.0335515486299992	0.007292896910788743	0.03433500780286198	0.290778376094033	-0.054036903381300405	-0.06811523438000222	34	197	9	16	-84
1134	-0.0258199413563125	0.00048322521730673196	0.0258244627873274	0.324999071542637	-0.057329940795900924	-0.10302734375	34	198	10	18	-82
1135	-0.0280629778723232	-0.048323418320870254	0.05588097605872969	0.356223243173763	-0.06062297821040019	-0.134765625	34	199	11	20	-80
1136	-0.0295555876914877	-0.010784130405882247	0.03146156754518588	0.333961164962684	-0.05972747802730005	-0.1123046875	34	200	12	22	-78
1137	-0.0295555876914877	-0.010784130405882247	0.03146156754518588	0.311608913197215	-0.05883197784419991	-0.08972167969000111	34	201	13	24	-76
1138	-0.0205141680520028	0.04591523524302374	0.05028956072872402	0.323226147711562	-0.060221481323200265	-0.1015625	34	202	14	26	-74
1139	-0.0272405309672467	-0.030427645051634283	0.040839785880508364	0.334743417296143	-0.0616100311279002	-0.11328125	34	203	15	28	-72
1140	-0.0374367323233746	-0.0072282428459882475	0.038128157858629635	0.306879135439774	-0.05679683685300141	-0.08471679688000222	34	204	16	30	-70
1141	-0.0376970460140146	0.02211615995339472	0.043705741147667024	0.27391636713125	-0.04906253814700001	-0.05029296875	34	205	17	32	-68
1142	-0.0400868720300496	0.04013278255540273	0.0567238710314521	0.268093832188371	-0.043293762206999986	-0.04333496094000111	34	206	18	34	-66
1143	-0.046810486774426	0.03386693262889373	0.05777707848055955	0.262085463401422	-0.038126754760700265	-0.0361328125	34	207	19	36	-64
1144	-0.0386662824191153	0.07104365282434374	0.08088437428045463	0.223331650247342	-0.032933044433601566	0.005126953119997779	34	208	20	38	-62
1145	-0.0535313587058336	0.09767810332517474	0.11138500004083197	0.190607600278401	-0.03006153106690057	0.04040527344000111	34	209	21	40	-60
1146	-0.0503938509440049	0.09593037174011973	0.10836132352072923	0.190948044227465	-0.0321634292603008	0.03930664061999778	34	210	22	42	-58
1147	-0.0487877157088369	0.09586994711983374	0.10756992128307061	0.190855383648519	-0.035754013061501055	0.03820800780999889	34	211	23	44	-56
1148	-0.0453538876720704	0.03055272382892074	0.05468495277804564	0.185153755583615	-0.03961257934570028	0.04296875	34	212	24	46	-54
1149	-0.0435954681332223	0.10382311375647174	0.1126046348595122	0.17990693534818	-0.04198436737060085	0.04772949219000111	34	213	25	48	-52
1150	-0.0466221954301	0.07297266820001774	0.08659468465761809	0.191877330910361	-0.03470020294190057	0.03747558594000111	34	214	26	50	-50
1151	-0.0557356366468593	0.08472343094575574	0.10141262714105659	0.206113303339648	-0.02741603851320029	0.02490234375	34	215	27	52	-48
1152	-0.0544285732209682	0.07815544789585674	0.09524045158792704	0.209004923627738	-0.031136322021501073	0.02062988280999889	34	216	28	54	-46
1153	-0.0495353945475072	0.07960106594044172	0.09375545323783442	0.209783217838877	-0.03485660552980008	0.01867675780999889	34	217	29	56	-44
1154	-0.0524873513272032	0.05037751238162974	0.07275174089399178	0.196117258502748	-0.03337745666500069	0.03344726561999778	34	218	30	58	-42
1155	-0.0532322868965566	0.10418566175478874	0.11699713023626077	0.183145671921673	-0.030420112609901295	0.04821777344000111	34	219	31	60	-40
1156	-0.0477409655172378	0.11864637679907875	0.12789121359994618	0.195935845812991	-0.025242614746101566	0.03649902344000111	34	220	32	62	-38
1157	-0.0606288104187697	0.08327781271676873	0.10300993516978993	0.209809275284507	-0.02154426574710122	0.02307128905999889	34	221	33	64	-36
1158	-0.0580867025498301	0.13859200475479871	0.15027244855616945	0.211025302357682	-0.023359107971201	0.02111816405999889	34	222	34	66	-34
1159	-0.05595994038973	0.07984276460598574	0.09750067686097869	0.211749283866614	-0.027147102356000374	0.01904296875	34	223	35	68	-32
1160	-0.0626475431919098	0.039351835518361744	0.07398163033244402	0.22922621265223	-0.03242187500000071	-0.0008544921900011104	34	224	36	70	-30
1161	-0.0448305121199228	0.041940948598304745	0.061390699509454895	0.252156977343042	-0.04050235748290021	-0.02648925780999889	34	225	37	72	-28
1162	-0.0418065329939127	0.002714363786609747	0.04189455778185479	0.261514604308086	-0.05590324401860158	-0.03881835938000222	34	226	38	74	-26
1163	-0.0140176030801085	-0.022776601672013258	0.026744471949115476	0.26803307132936	-0.07892398834230008	-0.04772949219000111	34	227	39	76	-24
1164	0.0017059274618513	-0.06574036783889528	0.06576249806765522	0.277020724759055	-0.10346393585210123	-0.05700683594000111	34	228	40	78	-22
1165	0.0242693467945792	0.005117609566295728	0.0248030466174741	0.291996949884953	-0.12342243194580149	-0.07067871094000111	34	229	41	80	-20
1166	0.0324495615540072	0.008069270552353736	0.03343781051884805	0.31970148118293	-0.13554077148440058	-0.09716796875	34	230	42	82	-18
1167	0.0460435839062557	-0.04622227596749226	0.06524193754440023	0.356494189744246	-0.14955120086669993	-0.13232421875	34	231	43	84	-16
1168	0.0814533418510109	-0.04592472607713724	0.09350790000827594	0.408944905491926	-0.18256549835210123	-0.17944335938000222	34	232	44	86	-14
1169	0.109053978735581	-0.11052142704349624	0.15526672571350056	0.448836449165002	-0.22516422271730008	-0.20947265625	34	233	45	88	-12
1170	0.13370815028064	-0.06418762064796527	0.1483169582209577	0.447802089189272	-0.2656782150269006	-0.19384765625	34	234	46	90	-10
1171	0.174720007162541	-0.08202754269239129	0.19301709422491692	0.447333014363188	-0.3039634704590011	-0.17529296875	34	235	47	92	-8
1172	0.196909596879035	-0.01930400624570125	0.19785356706463025	0.458331492058658	-0.3324277877808015	-0.1717529296900011	34	236	48	94	-6
1173	0.22488407318294	-0.07576626662236327	0.23730439003364634	0.472280327340246	-0.3641603469849013	-0.16772460938000222	34	237	49	96	-4
1174	0.267355262633413	-0.026843366545407282	0.2686994655470538	0.455829877512191	-0.41872196197510014	-0.10034179688000222	34	238	50	98	-2
1175	0.329288403924555	0.06046019213575274	0.33479290284035745	0.454287473963961	-0.48944549560550143	-0.00427246094000111	34	239	51	100	0
1176	0.395067962525412	0.12643290976177274	0.41480594943275456	0.490436843541458	-0.5524738311768012	0.044921875	34	240	52	102	2
1177	0.47496491925884	0.14950231060221214	0.4979383650633447	0.581907790283094	-0.6642568588257003	0.1025390625	34	241	53	104	4
1178	0.551613580869511	0.20691763037558064	0.5891455239242083	3.67143372675837	-3.7656877517700007	0.23803710936999778	34	242	54	106	6
1179	0.621912449771538	0.2662015364926623	0.6764897288295588	7.46642015170646	-7.557247924804702	0.4475097656199978	34	243	55	108	8
1180	0.702371534589678	0.33651110862124134	0.7788231499046212	8.63613690847643	-8.715922164917	0.7203369140599989	34	244	56	110	10
1181	0.788654259668663	0.32348685526962745	0.8524196659074448	9.50799518481755	-9.558150100708001	1.1350097656199978	34	245	57	112	12
1182	0.851855696007609	0.3683704601109347	0.9280920874045581	10.50607584655	-10.4401882171631	2.047485351559999	34	246	58	114	14
1183	0.92996373988688	0.49254861505630776	1.052348181781239	11.5413184052154	-11.2538631439209	3.163696289059999	34	247	59	116	16
1184	0.991409500412643	0.5342388704523757	1.126190023135828	12.5077519884617	-11.9754322052002	4.129150390619998	34	248	60	118	18
1185	1.0506537155509	0.6330514645308567	1.2266325394125064	13.4310621676603	-12.702143478393602	4.849731445309999	34	249	61	120	20
1186	1.11314622718096	0.6975181694656928	1.3136308917736277	14.3252253611403	-13.5473640441895	5.141967773440001	34	250	62	122	22
1187	1.19606713631004	0.6813609914735277	1.376528021967838	15.2690128700764	-14.4471042633057	5.429443359369998	34	251	63	124	24
1188	1.26181349776685	0.8516358260691477	1.5223195733455877	16.3533199045491	-15.3384082794189	6.140014648440001	34	252	64	126	26
1189	1.34664235675335	0.9120028025091007	1.6264054687520793	17.5981736939471	-16.2361419677734	7.229614257809999	34	253	65	128	28
1190	1.42444851066172	0.9595963414490537	1.7175210910055227	18.9409084041525	-17.1774185180664	8.400634765619998	34	254	66	130	30
1191	1.50875407525897	1.0085751497477609	1.8148175369163888	20.2796260380355	-18.199347305297902	9.356079101559999	34	255	67	132	32
1192	1.59451608335972	1.0542396755248629	1.9115184627786335	21.6612448674372	-19.383475112915	10.07568359375	34	256	68	134	34
1193	1.7114678235054	1.1133981529206358	2.04175844747154	23.0180241214702	-20.631912994384802	10.613891601559999	34	257	69	136	36
1194	1.80660635383427	1.1880445328533968	2.162238730981665	24.2022246758782	-21.819313812255903	10.88623046875	34	258	70	138	38
1195	1.90988363167644	1.1597136304408628	2.234410703334531	25.4000162489983	-23.012902069091798	11.169677734369998	34	259	71	140	40
1196	2.0098047285229	1.2684038887501108	2.376586516790292	26.8564437866906	-24.258671569824198	11.939575195309999	34	260	72	142	42
1197	2.11685641312599	1.2871922732621708	2.4774876431858277	28.3022272293333	-25.4965751647949	12.699462890619998	34	261	73	144	44
1198	2.19876940324903	1.2841106141239707	2.5462770780042647	29.5040477680451	-26.6867797851563	12.999877929690001	34	262	74	146	46
1199	2.31030442160368	1.3304352351159208	2.6660015820174356	30.619642315661	-27.817951965332004	13.218383789059999	34	263	75	148	48
1200	2.38844574059546	1.3503112602115006	2.74372257256862	31.6449066925615	-28.858807373046904	13.410888671869998	34	264	76	150	50
1201	2.47913695521653	1.3631964038491606	2.829209161265312	32.6247736543962	-29.8439414978027	13.611450195309999	34	265	77	152	52
1202	2.55350660307705	1.4060301131785207	2.9150157205618803	33.8124561826009	-31.017735290527302	13.8955078125	34	266	78	154	54
1203	2.63433682952821	1.4143971234739108	2.990025042420216	34.5758844879484	-31.706341552734404	14.225952148440001	34	267	79	156	56
1204	2.70049006932974	1.4885042578012107	3.0835517735301408	34.5777328746294	-31.542397308349603	14.5947265625	34	268	80	158	58
1205	2.78270228856802	1.4919301611215208	3.1574178742234587	34.5785166640892	-31.378453063964802	14.949951171869998	34	269	81	160	60
1206	2.83944025611877	1.5012035493880806	3.2118581949960365	35.0733625559475	-31.7966430664063	15.223266601559999	34	270	82	162	62
1207	2.91201563453674	1.5049920015365208	3.277931661959309	35.81861297057	-32.500378417968804	15.478271484369998	34	271	83	164	64
1208	2.96352532330155	1.5405372035831506	3.34002054147476	36.4555098281137	-33.0766304016113	15.74951171875	34	272	84	166	66
1209	3.03038506451249	1.5249842250675307	3.3924637840255842	37.1042749602193	-33.663586425781304	16.02587890625	34	273	85	168	68
1210	3.07603232651949	1.6080114217430708	3.470976174831668	37.7668252085558	-34.263020324707	16.30810546875	34	274	86	170	70
1211	3.14098685532808	1.5860112996727507	3.5186972401775956	38.4390882890524	-34.87123565673831	16.594482421869998	34	275	87	172	72
1212	3.18132559922338	1.5535294757217506	3.540379414725249	39.1161042477145	-35.483727264404294	16.88293457031	34	276	88	174	74
1213	3.23847373154759	1.5367121539444006	3.5845775698126845	39.8018312451841	-36.1041229248047	17.175048828119998	34	277	89	176	76
1214	3.28748312366009	1.6228722733885408	3.6662323581686955	40.5525222119156	-36.7832763671875	17.494873046869998	34	278	90	178	78
1215	3.32842000478506	1.6034054272801006	3.6944943757549096	41.2068896964635	-37.3753326416016	17.77355957031	34	279	91	180	80
1216	3.37432789543271	1.6570881297320408	3.759259211014076	41.6208861034766	-37.749871063232405	17.949951171869998	34	280	92	182	82
1217	3.40144399160147	1.6169552319676006	3.766213675588407	41.9338098332084	-38.032982635498	18.083251953119998	34	281	93	184	84
1218	3.43831013298035	1.6139385811716607	3.7982593795513417	42.2499181770391	-38.318981933593804	18.21789550781	34	282	94	186	86
1219	3.48731678581238	1.6300216500193208	3.849460864087398	42.6734822314129	-38.7021987915039	18.39831542969	34	283	95	188	88
1220	3.51193225702643	1.6405033637017308	3.8761991001829936	43.3629119959916	-39.325939941406304	18.69201660156	34	284	96	190	90
1221	3.55884783688188	1.6811106753081406	3.9359282296192633	44.173482500712	-40.0592658996582	19.037353515619998	34	285	97	192	92
1222	3.57703874754906	1.6918340882093008	3.9569570105694027	44.9291575802272	-40.742951202392604	19.35925292969	34	286	98	194	94
1223	3.61715350094438	1.6544715761870508	3.977571576452779	45.6908116634487	-41.432038116455104	19.68371582031	34	287	99	196	96
1224	3.65387041988969	1.6482011294097008	4.008408163889036	46.4613978980485	-42.129216003417994	20.011962890619998	34	288	100	198	98
1225	3.685023663342	1.6959200985461806	4.056543402953231	47.238761073471	-42.8325050354004	20.34313964844	34	289	101	200	100
1226	3.71180467650294	1.6835047911137706	4.0757431639165045	48.0216644785922	-43.5408256530762	20.67663574219	34	290	102	202	102
1227	3.74934403687715	1.6951299984485206	4.114735279274516	48.8100114780822	-44.2540710449219	21.012451171869998	34	291	103	204	104
1228	3.77033738404512	1.7318234188586807	4.1490548735387405	49.603152770945	-44.9716384887695	21.350341796869998	34	292	104	206	106
1229	3.80410202395916	1.6963293510705506	4.1651801252759295	50.401395519565	-45.69386749267581	21.69030761719	34	293	105	208	108
1230	3.83297653567791	1.7294668632775907	4.205087960344309	51.2053032069265	-46.421150970458996	22.03283691406	34	294	106	210	110
1231	3.86629288089275	1.6842114311486807	4.2172015348633565	52.0139428331455	-47.1527450561523	22.37731933594	34	295	107	212	112
1232	3.8916920581162	1.6767372247904806	4.237536406475204	52.8267341224268	-47.8881233215332	22.72351074219	34	296	108	214	114
1233	3.91578384646773	1.6758308645218907	4.25931593319183	53.643438937668	-48.6270225524902	23.07141113281	34	297	109	216	116
1234	3.92964370244741	1.7323489551574307	4.294546836468271	54.4638568738111	-49.369278717041	23.4208984375	34	298	110	218	118
1235	3.9486543225646	1.6908911304504006	4.295460833734133	55.2870691995458	-50.1140487670898	23.77160644531	34	299	111	220	120
1236	3.97084121221304	1.6835376148254007	4.312989547070747	56.1118737164531	-50.8602912902832	24.12292480469	34	300	112	222	122
1237	3.98111221560836	1.6619652029008007	4.314091191539558	56.9387888092949	-51.608406829833996	24.47521972656	34	301	113	224	124
1238	4.00763289922476	1.6788940601379008	4.345089955353626	57.7678107950584	-52.3584487915039	24.828369140619998	34	302	114	226	126
1239	3.99799605840445	1.6792566089660208	4.3363435336437055	58.5990158333186	-53.1104438781738	25.18249511719	34	303	115	228	128
1240	4.02657149785757	1.7058865528136806	4.373022634108986	59.4328700763397	-53.864849853515594	25.53771972656	34	304	116	230	130
1241	4.02922165164351	1.6585255666703307	4.357216333092953	60.2680056650286	-54.620442199707	25.89343261719	34	305	117	232	132
1242	4.04068862310052	1.6629832811087708	4.36951690031075	61.103227767121	-55.37607269287109	26.249267578119998	34	306	118	234	134
1243	4.04255507817864	1.6335783738822107	4.360141037136707	61.938725970228	-56.1320083618164	26.60510253906	34	307	119	236	136
1244	4.03990218511224	1.6108623094290806	4.349216831248339	62.7739825849206	-56.887677001953094	26.9609375	34	308	120	238	138
1245	4.04569259038568	1.6318306321829907	4.362396101689108	63.6104204587009	-57.644421386718804	27.31726074219	34	309	121	240	140
1246	4.06347365728021	1.6686449022025207	4.392743331115154	64.4499221523946	-58.403919982910196	27.67492675781	34	310	122	242	142
1247	4.05835616460443	1.6623186082572108	4.385608043833942	65.2906948379801	-59.1645935058594	28.03308105469	34	311	123	244	144
1248	4.06489150395989	1.6294786424368908	4.379331408459889	66.1318508455341	-59.92563323974609	28.391357421869998	34	312	124	246	146
1249	4.06317458501458	1.6621373338431407	4.389998658868086	66.9726580437626	-60.686344909667994	28.74951171875	34	313	125	248	148
1250	4.05611312261224	1.6135118455618906	4.365257625753118	67.8122287626906	-61.4459197998047	29.107177734369998	34	314	126	250	150
1251	4.05745894780755	1.6427959031790806	4.377413790429861	68.6501000695304	-62.203961181640594	29.464111328119998	34	315	127	252	152
1252	4.07441756597161	1.6617143602103308	4.400246938164636	69.4845656496589	-62.958927917480494	29.819580078119998	34	316	128	254	154
1253	4.05316116458178	1.5842883716255707	4.3517910187119435	70.3186410052913	-63.71352081298829	30.17492675781	34	317	129	256	156
1254	4.05838943606615	1.5580163989693208	4.347176085026998	71.156280845723	-64.4713638305664	30.53173828125	34	318	130	258	158
1255	4.05211715093255	1.6315889329642408	4.368264626948911	71.9926704018373	-65.2280548095703	30.88806152344	34	319	131	260	160
1256	4.04442154055834	1.6041736255318206	4.350944566250437	72.8229668307653	-65.9792755126953	31.24169921875	34	320	132	262	162
1257	4.03145889407396	1.5671780810982308	4.325356396007475	73.6510355725928	-66.7284362792969	31.594482421869998	34	321	133	264	164
1258	4.04042282229662	1.5521735034615107	4.328309042545756	74.4794669288181	-67.4779403686523	31.94738769531	34	322	134	266	166
1259	4.02634171509743	1.5608517753512008	4.318296640036521	75.3067446360709	-68.226399230957	32.2998046875	34	323	135	268	168
1260	4.02081437134743	1.5806161796480707	4.320335139338069	76.1329653297075	-68.9739196777344	32.65173339844	34	324	136	270	170
1261	4.00583573365211	1.5697717582613506	4.30242992947463	76.9559151276755	-69.71845703125	33.00231933594	34	325	137	272	172
1262	3.99821489134431	1.5439833429187808	4.285977937481485	77.7726130403877	-70.4573486328125	33.35021972656	34	326	138	274	174
1263	3.96403734007478	1.5354909112781607	4.251038034659885	78.5853732683266	-71.192692565918	33.69641113281	34	327	139	276	176
1264	3.96022691527009	1.5225966241687807	4.242840758308025	79.4592083301793	-71.9832427978516	34.06872558594	34	328	140	278	178
1265	3.9474138122201	1.4888550227910606	4.218858267801396	80.2031361611325	-72.6563003540039	34.38562011719	34	329	141	280	180
1266	3.92959673458338	1.4862659114629306	4.201275622477666	80.7606518885503	-73.1607330322266	34.623046875	34	330	142	282	182
1267	3.90255266720057	1.4579486507207506	4.165997070139721	81.2695726254929	-73.6211669921875	34.83984375	34	331	143	284	184
1268	3.89631397087872	1.4272190430641507	4.149483914482577	81.6405073692419	-73.9567306518555	34.99792480469	34	332	144	286	186
1269	3.85619922113419	1.4645816345245006	4.1249571873247834	81.7840200189004	-74.0865600585938	35.05908203125	34	333	145	288	188
1270	3.84483997915685	1.3574486941278308	4.077433190441286	81.7840200189004	-74.0865600585938	35.05908203125	34	334	146	290	190
1271	3.8092058275342	1.3522705509096706	4.0421138874823965	81.7840200189004	-74.0865600585938	35.05908203125	34	335	147	292	192
1272	3.78253560048342	1.3320877506167008	4.010241058124502	81.7840200189004	-74.0865600585938	35.05908203125	34	336	148	294	194
1273	3.74783499009907	1.3122071419835406	3.970913584615448	81.7840200189004	-74.0865600585938	35.05908203125	34	337	149	296	196
1274	3.71948385849595	1.2904579538435108	3.9369838587743664	81.7840200189004	-74.0865600585938	35.05908203125	34	338	150	298	198
1275	3.67014211900532	1.3020923958897908	3.894276284642742	81.7840200189004	-74.0865600585938	35.05908203125	34	339	151	300	200
1276	3.63629997174442	1.2658825209915907	3.8503423278275526	81.7840200189004	-74.0865600585938	35.05908203125	34	340	152	302	202
1277	3.6000289182663	1.2118371902734357	3.7985204472377716	81.7840200189004	-74.0865600585938	35.05908203125	34	341	153	304	204
1278	3.56275261211395	1.2409445511132797	3.772684661360198	81.7840200189004	-74.0865600585938	35.05908203125	34	342	154	306	206
1279	3.52304497416317	1.1821393937349638	3.7160865754441783	81.7840200189004	-74.0865600585938	35.05908203125	34	343	155	308	208
1280	3.47851923315227	1.1235155784070807	3.6554593843091254	81.7840200189004	-74.0865600585938	35.05908203125	34	344	156	310	210
1281	3.44479029028118	1.1247844993055187	3.6237715592864657	81.7840200189004	-74.0865600585938	35.05908203125	34	345	157	312	212
1282	3.39802394016087	1.0874311425566987	3.567782671030926	81.7840200189004	-74.0865600585938	35.05908203125	34	346	158	314	214
1283	3.36317378999293	1.0642966703057608	3.527557985932951	81.7840200189004	-74.0865600585938	35.05908203125	34	347	159	316	216
1284	3.31771724702418	1.0904523709893548	3.492325028487184	81.7840200189004	-74.0865600585938	35.05908203125	34	348	160	318	218
1285	3.28286678315699	1.0673179105401358	3.452011274332007	81.7840200189004	-74.0865600585938	35.05908203125	34	349	161	320	220
1286	3.2248577657789	1.0303875156224087	3.3854698406358605	81.7840200189004	-74.0865600585938	35.05908203125	34	350	162	322	222
1287	3.20061338831484	0.9579630529165587	3.340900967136472	81.7840200189004	-74.0865600585938	35.05908203125	34	351	163	324	224
1288	3.15108610194921	1.0005688694745618	3.30612789898683	81.7840200189004	-74.0865600585938	35.05908203125	34	352	164	326	226
1289	3.1025256319344	0.9241700907677727	3.2372450715816465	81.7840200189004	-74.0865600585938	35.05908203125	34	353	165	328	228
1290	3.05591155357659	0.9601474893570257	3.203198186906562	81.7840200189004	-74.0865600585938	35.05908203125	34	354	166	330	230
1291	3.02083710286021	0.9321324202746467	3.1613806558122572	81.7840200189004	-74.0865600585938	35.05908203125	34	355	167	332	232
1292	2.95442323076725	0.8873697007328587	3.0848081969995995	81.7840200189004	-74.0865600585938	35.05908203125	34	356	168	334	234
1293	2.92002411457896	0.9440736434191777	3.0688460166520897	81.7840200189004	-74.0865600585938	35.05908203125	34	357	169	336	236
1294	2.87478944657743	0.9050328785360177	3.013884349702914	81.7840200189004	-74.0865600585938	35.05908203125	34	358	170	338	238
1295	2.82903109206259	0.8546039602637607	2.9552943759895314	81.7840200189004	-74.0865600585938	35.05908203125	34	359	171	340	240
1296	2.77643832227588	0.8305073600143507	2.897991068385151	81.7840200189004	-74.0865600585938	35.05908203125	34	360	172	342	242
1297	2.74644534619153	0.8430435846925097	2.8729226452009304	81.7840200189004	-74.0865600585938	35.05908203125	34	361	173	344	244
1298	2.69426243112981	0.7928563656390027	2.8084998245205215	81.7840200189004	-74.0865600585938	35.05908203125	34	362	174	346	246
1299	2.64970051887631	0.7684576354652957	2.7588838281519394	81.7840200189004	-74.0865600585938	35.05908203125	34	363	175	348	248
1300	2.61205052741617	0.7894304902360157	2.7287375206658053	81.7840200189004	-74.0865600585938	35.05908203125	34	364	176	350	250
1301	2.56184758917242	0.7473172273889497	2.6686225114281052	81.7840200189004	-74.0865600585938	35.05908203125	34	365	177	352	252
1302	2.51485708987713	0.7050831487506948	2.611828560445241	81.7840200189004	-74.0865600585938	35.05908203125	34	366	178	354	254
1303	2.47018439516425	0.7132826057404598	2.571105408528571	81.7840200189004	-74.0865600585938	35.05908203125	34	367	179	356	256
1304	2.44358893800527	0.6947267372563797	2.5404275501184084	81.7840200189004	-74.0865600585938	35.05908203125	34	368	180	358	258
1305	2.38811913145334	0.6430334698215437	2.4731771124050517	81.7840200189004	-74.0865600585938	35.05908203125	34	369	181	360	260
1306	2.36290840636194	0.6896135449588617	2.461483897620834	81.7840200189004	-74.0865600585938	35.05908203125	34	370	182	362	262
1307	2.31576821408421	0.6441256880417777	2.4036805784791926	81.7840200189004	-74.0865600585938	35.05908203125	34	371	183	364	264
1308	2.28655877620727	0.6387057602659187	2.374088474603959	81.7840200189004	-74.0865600585938	35.05908203125	34	372	184	366	266
1309	2.2251130156815	0.5970155048698498	2.303813240175996	81.7840200189004	-74.0865600585938	35.05908203125	34	373	185	368	268
1310	2.19874186272174	0.5833403126553017	2.274808057672966	81.7840200189004	-74.0865600585938	35.05908203125	34	374	186	370	270
1311	2.15175136342645	0.5411062340170457	2.21874511526216	81.7840200189004	-74.0865600585938	35.05908203125	34	375	187	372	272
1312	2.11932948842645	0.5358071617514207	2.186011618244064	81.7840200189004	-74.0865600585938	35.05908203125	34	376	188	374	274
1313	2.08350720202178	0.49152321739050875	2.14070019715759	81.7840200189004	-74.0865600585938	35.05908203125	34	377	189	376	276
1314	2.04436185288429	0.4799583098024447	2.0999465147181504	81.7840200189004	-74.0865600585938	35.05908203125	34	378	190	378	278
1315	1.99572904129699	0.47200972126352975	2.0507870643349295	81.7840200189004	-74.0865600585938	35.05908203125	34	379	191	380	280
1316	1.95557569472864	0.4735203354798577	2.012087922016918	81.7840200189004	-74.0865600585938	35.05908203125	34	380	192	382	282
1317	1.92259184917808	0.42098110091987473	1.9681423997916663	81.7840200189004	-74.0865600585938	35.05908203125	34	381	193	384	284
1318	1.88859984934703	0.38151739406514373	1.9267498314332048	81.7840200189004	-74.0865600585938	35.05908203125	34	382	194	386	286
1319	1.8388484156318	0.4192425284527557	1.886034939584906	81.7840200189004	-74.0865600585938	35.05908203125	34	383	195	388	288
1320	1.80347473580018	0.3847198969118607	1.8440527437547447	81.7840200189004	-74.0865600585938	35.05908203125	34	384	196	390	290
1321	1.78715027792938	0.34459152713532915	1.8200685252145092	81.7840200189004	-74.0865600585938	35.05908203125	34	385	197	392	292
1322	1.73758439428359	0.35134535651955173	1.772750147879199	81.7840200189004	-74.0865600585938	35.05908203125	34	386	198	394	294
1323	1.70295549875777	0.26301459621659834	1.7231465719933128	81.7840200189004	-74.0865600585938	35.05908203125	34	387	199	396	296
1324	1.66291567324474	0.3020040589712875	1.6901168563025872	81.7840200189004	-74.0865600585938	35.05908203125	34	388	200	398	298
1325	1.62701846192405	0.2560932284213917	1.6470497312118393	81.7840200189004	-74.0865600585938	35.05908203125	34	389	201	400	300
1326	1.58245654898603	0.23169448335304282	1.5993283162143441	81.7840200189004	-74.0865600585938	35.05908203125	34	390	202	402	302
1327	1.557951854527	0.18861445838514135	1.569327688832399	81.7840200189004	-74.0865600585938	35.05908203125	34	391	203	404	304
1328	1.52000279108644	0.20307975100258724	1.5335090055744183	81.7840200189004	-74.0865600585938	35.05908203125	34	392	204	406	306
1329	1.48690816284833	0.18313869864119575	1.4981440744083951	81.7840200189004	-74.0865600585938	35.05908203125	34	393	205	408	308
1330	1.45807240825414	0.18585323287114394	1.4698695764865275	81.7840200189004	-74.0865600585938	35.05908203125	34	394	206	410	310
1331	1.42946111413836	0.19344842505756193	1.442491376054267	81.7840200189004	-74.0865600585938	35.05908203125	34	395	207	412	312
1332	1.38131292477204	0.16103609739219193	1.3906681922031563	81.7840200189004	-74.0865600585938	35.05908203125	34	396	208	414	314
1333	1.34855612116097	0.18345455618527143	1.3609772908119575	81.7840200189004	-74.0865600585938	35.05908203125	34	397	209	416	316
1334	1.32442526595015	0.14850896808340563	1.3327254776165733	81.7840200189004	-74.0865600585938	35.05908203125	34	398	210	418	318
1335	1.28807960422151	0.09283680391799073	1.2914208217978944	81.7840200189004	-74.0865600585938	35.05908203125	34	399	211	420	320
1336	1.24404098818265	0.07982628160457472	1.246599460738403	81.7840200189004	-74.0865600585938	35.05908203125	34	400	212	422	322
1337	1.21849236009642	0.08404684977907073	1.2213875325101076	81.7840200189004	-74.0865600585938	35.05908203125	34	401	213	424	324
1338	1.20306785488036	0.13351816120392973	1.2104541969102793	81.7840200189004	-74.0865600585938	35.05908203125	34	402	214	426	326
1339	1.16209206163511	0.11713300711590174	1.167980351320755	81.7840200189004	-74.0865600585938	35.05908203125	34	403	215	428	328
1340	1.14020150451548	0.06091703057404074	1.1418276382682822	81.7840200189004	-74.0865600585938	35.05908203125	34	404	216	430	330
1341	1.1026262806654	0.08351676750484274	1.105784683050218	81.7840200189004	-74.0865600585938	35.05908203125	34	405	217	432	332
1342	1.07737664550729	0.09424488712962173	1.0814908853220242	81.7840200189004	-74.0865600585938	35.05908203125	34	406	218	434	334
1343	1.03075998517498	0.06014523915130074	1.03251324293226	81.7840200189004	-74.0865600585938	35.05908203125	34	407	219	436	336
1344	1.02198160610907	0.04417849192510673	1.0229360402166165	81.7840200189004	-74.0865600585938	35.05908203125	34	408	220	438	338
1345	0.984220831276849	0.09774951399977674	0.9890629970868813	81.7840200189004	-74.0865600585938	35.05908203125	34	409	221	440	340
1346	0.968757573071867	0.11136886897611772	0.9751380724600561	81.7840200189004	-74.0865600585938	35.05908203125	34	410	222	442	342
1347	0.923857757367194	0.04461062190982873	0.9249341941104365	81.7840200189004	-74.0865600585938	35.05908203125	34	411	223	444	344
1348	0.90178172769025	0.019365927561403734	0.901989647139215	81.7840200189004	-74.0865600585938	35.05908203125	34	412	224	446	346
1349	0.857222553348169	0.06504421819488873	0.8596867198516787	81.7840200189004	-74.0865600585938	35.05908203125	34	413	225	448	348
1350	-0.0081164344749413	-0.04111182963803445	0.04190535818690473	0.268759288893881	-0.0882127761841005	-0.048828125	43	146	1	0	-100
1351	-0.0035943513388047	0.02227637834635554	0.022564494095298152	0.2618899522169	-0.0899856567383015	-0.0419921875	43	147	2	2	-98
1352	-0.0082272129518096	-0.008513642624388446	0.01183930503408994	0.253187224299521	-0.08644466400150108	-0.033203125	43	148	3	4	-96
1353	-0.0094955197907984	0.03390630171213255	0.035210824924894996	0.248200098551661	-0.08290462493900108	-0.02807617188000222	43	149	4	6	-94
1354	-0.0078533735324745	-0.0003792020346924385	0.007862523133427711	0.258027206308925	-0.08411388397220065	-0.03796386719000111	43	150	5	8	-92
1355	-0.0074795341131393	0.007755238555003541	0.010774374951459036	0.279454669974047	-0.08532314300540023	-0.05944824219000111	43	151	6	10	-90
1356	-0.0053140123026678	-0.015142040422437442	0.01604743328098404	0.328168502310049	-0.08431320190430114	-0.10815429688000222	43	152	7	12	-88
1357	-0.0091631846665404	-0.06388825931727843	0.06454202996362088	0.365413459243817	-0.08330326080320027	-0.1453857421900011	43	153	8	14	-86
1358	-0.0089361339813622	0.011069447383789566	0.01422628398125603	0.313636559909996	-0.08471755981450002	-0.09362792969000111	43	154	9	16	-84
1359	-0.0068066233408753	0.022397227644552542	0.02340867205687792	0.261859782324994	-0.08613090515139987	-0.04187011719000111	43	155	10	18	-82
1360	-0.007703837399662	0.0028745821449955578	0.008222671900833587	0.307788705656915	-0.08444099426270135	-0.08776855469000111	43	156	11	20	-80
1361	-0.0103207133350079	-0.054066501982878434	0.0550427448480543	0.353746114699053	-0.08191375732419992	-0.1336669921900011	43	157	12	22	-78
1362	0.0004403678746894	0.04005130230586956	0.040053723176019615	0.345747593312498	-0.0805118560791005	-0.1256103515599989	43	158	13	24	-76
1363	-0.0126357703655958	-0.03442298732560145	0.036668852574775056	0.33031788432688	-0.07913570404050141	-0.11010742188000222	43	159	14	26	-74
1364	-0.0157732752139564	-0.032675265797083464	0.036283180757553	0.30604611687616	-0.07697849273680113	-0.08569335938000222	43	160	15	28	-72
1365	-0.0158840536908247	-7.707878343743424e-05	0.015884240705550202	0.289338427896324	-0.07523803710940058	-0.06884765625	43	161	16	30	-70
1366	-0.0155489710147376	-0.027794589527552427	0.031848229254108885	0.300102766706941	-0.07454757690430114	-0.07958984375	43	162	17	32	-68
1367	-0.016706499683205	-0.017972832193151433	0.024538333861697077	0.310841455253443	-0.07425098419190057	-0.09033203125	43	163	18	34	-66
1368	-0.006358015855134	0.03215856032409256	0.03278105196195564	0.30133937908278	-0.0761917114258015	-0.08093261719000111	43	164	19	36	-64
1369	-0.0271270052385516	0.00034589374296356556	0.027129210377263607	0.280506545559761	-0.08046035766600035	-0.06030273438000222	43	165	20	38	-62
1370	-0.0151391213381139	-0.05388522803558243	0.05597151771514557	0.259589486440058	-0.08472900390630045	-0.03955078125	43	166	21	40	-60
1371	-0.006358015855134	0.03215856032409256	0.03278105196195564	0.250129987205226	-0.08666973114010013	-0.03015136719000111	43	167	22	42	-58
1372	-0.0065823191416566	0.02727790391408355	0.028060844022028162	0.261843918644757	-0.08324031829830147	-0.04174804688000222	43	168	23	44	-56
1373	-0.0120736379170266	0.012817188771830551	0.017608323615955084	0.273590849020258	-0.07981090545650105	-0.05334472655999889	43	169	24	46	-54
1374	-0.0151751315954025	-0.01966014893785545	0.024835580830663933	0.27065815222066	-0.07994537353520137	-0.05041503905999889	43	170	25	48	-52
1375	-0.011849334630504	0.01769784518183956	0.021298367431942362	0.267725457064512	-0.08007984161380044	-0.04748535155999889	43	171	26	50	-50
1376	-0.0128960848221031	-0.005078584497405447	0.013860051379275795	0.318559138668252	-0.07774715423580147	-0.09826660155999889	43	172	27	52	-48
1377	-0.0157372640439717	-0.06690032503528742	0.06872637753742583	0.369393127794288	-0.07541446685790021	-0.1490478515599989	43	173	28	54	-46
1378	-0.0077786054660682	0.0012476900551515457	0.00787803487365156	0.326331232422158	-0.07835178375240126	-0.10607910155999889	43	174	29	56	-44
1379	-0.0108413413353264	0.004622323533035544	0.011785608036631414	0.283393447820872	-0.08128910064700001	-0.06323242188000222	43	175	30	58	-42
1380	-0.0123727101826516	0.006309620412455558	0.013888674055256912	0.296147951970381	-0.07974224090580151	-0.07592773438000222	43	176	31	60	-40
1381	-0.0134194603742508	-0.01646680926678945	0.021242356841106647	0.308783421225607	-0.07819538116460123	-0.08850097655999889	43	177	32	62	-38
1382	-0.0133834492042661	-0.050691868504993465	0.05242883028573801	0.305850708343839	-0.0783298492432003	-0.08557128905999889	43	178	33	64	-36
1383	-0.0131203890213219	-0.009959260766936429	0.016472142638244227	0.300962806202657	-0.07855491638180112	-0.08068847655999889	43	179	34	66	-34
1384	-0.0098333489528449	-0.008453217975290445	0.012967329939744318	0.296079167207634	-0.07869892120360156	-0.07580566405999889	43	180	35	68	-32
1385	-0.0128213167556969	-0.0034516924075624345	0.013277813970166108	0.2931422494272	-0.07891349792480007	-0.07287597655999889	43	181	36	70	-30
1386	-0.0123727101826516	0.006309620412455558	0.013888674055256912	0.299554964884121	-0.07988433837889986	-0.07934570313000222	43	182	37	72	-28
1387	-0.0103567235922965	-0.01984142288515145	0.0223817735149528	0.312638661570741	-0.08187084198000072	-0.09252929688000222	43	183	38	74	-26
1388	0.0075350763183087	-0.015625437638275452	0.017347382410910637	0.3376269260391	-0.08655147552490128	-0.11767578125	43	184	39	76	-24
1389	-0.0007586653952021	-0.05605594196731245	0.056061075649906845	0.355849734939931	-0.09338836669919992	-0.13598632813000222	43	185	40	78	-22
1390	0.0159008391527459	-0.04364507163364445	0.04645136126818516	0.337101318875437	-0.10019569396970063	-0.1171875	43	186	41	80	-20
1391	0.0124282525409944	-0.014179819501489443	0.01885546982489575	0.306041265820402	-0.1092126846313004	-0.08581542969000111	43	187	42	82	-18
1392	0.0382399542862549	0.02233222950201455	0.04428343458163011	0.276442613167035	-0.12553863525389986	-0.05480957030999889	43	188	43	84	-16
1393	0.0432826632782817	0.027031612051166554	0.051030353619643753	0.26145018192995	-0.14623813629150106	-0.03637695313000222	43	189	44	86	-14
1394	0.0647218161821365	0.0034092373191195458	0.06481154518303311	0.324797787066911	-0.16653137207030078	-0.09680175780999889	43	190	45	88	-12
1395	0.0788752284795046	-0.07371916368465847	0.10796210799192243	0.388786138111034	-0.18894939422610157	-0.1572265625	43	191	46	90	-10
1396	0.101624188534915	-0.03383248098429242	0.10710794772066384	0.386231147647429	-0.2144134521484009	-0.14721679688000222	43	192	47	92	-8
1397	0.124893784862012	-0.052634624111019435	0.13553177174547246	0.382412568238294	-0.24417190551760015	-0.1319580078099989	43	193	48	94	-6
1398	0.157689419943839	-0.03920112816479043	0.16248901997247917	0.390021420507075	-0.2780797958374013	-0.12414550780999889	43	194	49	96	-4
1399	0.191567800916731	-0.037216261195503475	0.19514935932624586	0.40485972054356	-0.3241804122925007	-0.11340332030999889	43	195	50	98	-2
1400	0.273148403536528	0.057496622772402556	0.27913421858451154	0.38368865308704	-0.3896759033203008	-0.02502441405999889	43	196	51	100	0
1401	0.357304371356964	0.10322160938519956	0.37191546678629267	0.459349137123498	-0.5230644226074013	0.05505371094000111	43	197	52	102	2
1402	0.466934218575247	0.14309913003116845	0.4883696606999188	3.29671422934767	-3.309618759155301	-0.5081787109400011	43	198	53	104	4
1403	0.564609460059553	0.13290567233178757	0.5800411710617657	6.89728751808573	-6.869612503051801	-1.0715332031300022	43	199	54	106	6
1404	0.666956285546999	0.18935420066302644	0.693315007871158	8.13221639670077	-8.187292861938502	-0.5778808593800022	43	200	55	108	8
1405	0.764335193932056	0.24273022271830585	0.8019515257819714	9.17206114573372	-9.266321945190402	0.24633789061999778	43	201	56	110	10
1406	0.887487034032121	0.29676634045641875	0.9357903057859844	10.5350237068115	-10.603337097168001	0.9593505859400011	43	202	57	112	12
1407	0.986621618116274	0.35333570947449655	1.0479829869440729	11.9166031530398	-11.9337585449219	1.573608398440001	43	203	58	114	14
1408	1.09468130106293	0.35904859204169354	1.152060346658955	13.156385093013	-13.141016769409202	1.9150390625	43	204	59	116	16
1409	1.1824234469384	0.41278715749222755	1.2524050643702302	14.3388830142132	-14.283381271362302	2.287109375	43	205	60	118	18
1410	1.2836874682866	0.48068432942543154	1.370733723518626	15.5754534844191	-15.380785751342799	3.206176757809999	43	206	61	120	20
1411	1.36059922584146	0.5788322705118736	1.478606455669091	16.8243327641118	-16.4214904785156	4.279541015619998	43	207	62	122	22
1412	1.45928512492776	0.6256403296603635	1.587746484150715	17.9381682242989	-17.3850524902344	4.99560546875	43	208	63	124	24
1413	1.51893919479102	0.6983623049347476	1.6717913106683397	19.0373014596731	-18.321570205688502	5.713989257809999	43	209	64	126	26
1414	1.6058976469785	0.7700570585294445	1.7809815063503898	20.2272316973695	-19.2711475372314	6.6533203125	43	210	65	128	28
1415	1.67791621696949	0.8667594017996265	1.8885641878891093	21.4916582868334	-20.229292678833	7.734741210940001	43	211	66	130	30
1416	1.7542298309058	0.9518922260268405	1.9958509737979249	22.8792908227461	-21.1933086395264	9.068237304690001	43	212	67	132	32
1417	1.84204932682216	1.0773347301347926	2.133962474646773	24.2785798053268	-22.198891448974603	10.261596679690001	43	213	68	134	34
1418	1.94040029427409	1.1518602545573196	2.256531707742621	25.5202560603829	-23.279110717773403	10.885131835940001	43	214	69	136	36
1419	2.03030781383812	1.1827015565498544	2.349666527573131	26.859232552363	-24.4579933166504	11.526000976559999	43	215	70	138	38
1420	2.13994051592052	1.2926560786827295	2.5000610291418073	29.0613238370579	-26.106205749511698	13.179077148440001	43	216	71	140	40
1421	2.26331939904392	1.4216499133570895	2.672770693164072	30.6357084057001	-27.254132080078097	14.393432617190001	43	217	72	142	42
1422	2.38523893888295	1.4838809064193395	2.8091399644729953	30.7201783523655	-27.429501342773403	14.23828125	43	218	73	144	44
1423	2.51153102636337	1.6062462436868596	2.9812438833050856	30.6412472808846	-27.5137451171875	13.896850585940001	43	219	74	146	46
1424	2.64309014630318	1.7381917385174694	3.1634215718641343	30.5599134564464	-27.5909889221191	13.555541992190001	43	220	75	148	48
1425	2.77061179795861	1.7822852193726995	3.2943634192635507	30.6318038474625	-27.745358276367202	13.400390625	43	221	76	150	50
1426	2.89216023674607	1.9064588025822096	3.4639826790788484	31.1848812707192	-28.254879760742202	13.616821289059999	43	222	77	152	52
1427	3.00212787228823	1.9886958991600996	3.6010669447965076	31.9899375535011	-28.971352386474603	13.984741210940001	43	223	78	154	54
1428	3.1152690307796	2.0349600953473495	3.7210164906636143	32.7077251491056	-29.619301605224603	14.293579101559999	43	224	79	156	56
1429	3.20432082650065	2.1522077142013996	3.860009067892694	33.4486591901393	-30.288121032714802	14.612426757809999	43	225	80	158	58
1430	3.31593092662096	2.2001592154814693	3.9794595717998407	34.2087734495248	-30.9742897033691	14.939453125	43	226	81	160	60
1431	3.40277570569515	2.2343752307011595	4.070788028728588	34.9905112080519	-31.679932403564504	15.27587890625	43	227	82	162	62
1432	3.49989695212245	2.3871726174368293	4.23649286331468	35.7951181864841	-32.4062545776367	15.6220703125	43	228	83	164	64
1433	3.58472299340367	2.3774625462307393	4.301461042270047	36.6220528830841	-33.1527145385742	15.977905273440001	43	229	84	166	66
1434	3.68217690455914	2.4324654391123692	4.413084507342327	37.4724473832639	-33.920391845703094	16.34375	43	230	85	168	68
1435	3.76192694976926	2.52235817533869	4.529280863459251	38.342147813419	-34.7054412841797	16.718017578119998	43	231	86	170	70
1436	3.86132177037001	2.5495830648853293	4.62711352995401	39.2259335929684	-35.5032432556152	17.09826660156	43	232	87	172	72
1437	3.9503680948317	2.5266767414226	4.689296689303222	40.1265140247391	-36.3161590576172	17.48583984375	43	233	88	174	74
1438	4.04382602700591	2.5997565628303994	4.807417510750459	41.0453801906715	-37.1456077575684	17.88122558594	43	234	89	176	76
1439	4.13395511513948	2.56540156993408	4.865271843279481	41.9807121308915	-37.9899223327637	18.28369140625	43	235	90	178	78
1440	4.21941805097461	2.6045585273517995	4.958549567291967	42.930968808693	-38.8477447509766	18.69250488281	43	236	91	180	80
1441	4.28739931318164	2.61340893018384	5.021125282945552	43.8963964581689	-39.719231414794905	19.10791015625	43	237	92	182	82
1442	4.37824006393552	2.62954785800118	5.107201581587386	44.8764217131273	-40.603863525390594	19.52966308594	43	238	93	184	84
1443	4.45962952074409	2.615077960134929	5.169809300145957	45.871637727794	-41.5022399902344	19.95788574219	43	239	94	186	86
1444	4.53306335863471	2.60253706658024	5.22703191078079	46.8833091862665	-42.415470886230494	20.39318847656	43	240	95	188	88
1445	4.61912443900108	2.6547091607167195	5.327644067594072	47.9092114938307	-43.3415573120117	20.83459472656	43	241	96	190	90
1446	4.68303496146202	2.6800097588612495	5.3956712981673665	48.9471174852118	-44.2784393310547	21.28125	43	242	97	192	92
1447	4.75822416192293	2.6706622364832793	5.456476331524315	49.9979930850366	-45.22707061767581	21.7333984375	43	243	98	194	94
1448	4.83390072080493	2.70692795854945	5.540221579627941	51.0622532587336	-46.1877944946289	22.19128417969	43	244	99	196	96
1449	4.90359890195727	2.6831196699752295	5.589670236667324	52.1396810659927	-47.1603706359863	22.65490722656	43	245	100	198	98
1450	4.98031948179007	2.6720849895789094	5.6518687469040385	53.2305037775911	-48.145050811767604	23.124267578119998	43	246	101	200	100
1451	5.03840358093381	2.7106422647847594	5.721284133129912	54.3334162603716	-49.1406219482422	23.598876953119998	43	247	102	202	102
1452	5.10294794496894	2.7147328527583596	5.780125620685788	55.4466665514921	-50.1455505371094	24.077880859369998	43	248	103	204	104
1453	5.15217889469862	2.7356964389993594	5.833436583124194	56.5714229171767	-51.16083984375	24.56188964844	43	249	104	206	106
1454	5.20951226750016	2.6879079133882	5.862070198836719	57.7088794257195	-52.187638092041	25.05126953125	43	250	105	208	108
1455	5.27704766058922	2.7570740142776495	5.95388017450261	58.8570095075545	-53.2240493774414	25.54528808594	43	251	106	210	110
1456	5.32179496651888	2.750501455278579	5.990555894168359	60.0142135865462	-54.26865081787109	26.043212890619998	43	252	107	212	112
1457	5.37147453194857	2.7812265529348297	6.048798210068002	61.1800500222999	-55.3210113525391	26.544921875	43	253	108	214	114
1458	5.41394004586339	2.6899953393353897	6.045396740152742	62.3533953140516	-56.3801773071289	27.0498046875	43	254	109	216	116
1459	5.46578787791729	2.76790014872093	6.126671882815085	63.5342356877946	-57.4461334228516	27.557861328119998	43	255	110	218	118
1460	5.48162497508526	2.7624152244045197	6.138334484165908	64.7224471777342	-58.518742370605494	28.069091796869998	43	256	111	220	120
1461	5.52528983104229	2.7672913230373295	6.17954116286776	65.916382871654	-59.5964706420898	28.58288574219	43	257	112	222	122
1462	5.54508414256573	2.7078772605373294	6.170944612153724	67.112559504881	-60.6762741088867	29.09753417969	43	258	113	224	124
1463	5.55894400584698	2.7643955100490496	6.2083605723348105	68.3077108010426	-61.755116271972696	29.61181640625	43	259	114	226	126
1464	5.57690788033605	2.7001613549603896	6.196190188218552	69.5015457606895	-62.832791137695295	30.12548828125	43	260	115	228	128
1465	5.60133506539464	2.67153739255805	6.205809097503357	70.6948943144813	-63.9099853515625	30.63903808594	43	261	116	230	130
1466	5.59797324898839	2.6684044579877293	6.201426194658646	71.8872683107536	-64.9863327026367	31.152099609369998	43	262	117	232	132
1467	5.60734640818834	2.6273093645884495	6.1923410951494615	73.0773832773489	-66.06064300537109	31.66418457031	43	263	118	234	134
1468	5.59677696722746	2.6423743434264093	6.189188524490586	74.2635328897768	-67.1313751220703	32.17456054687	43	264	119	236	136
1469	5.6022261762321	2.55090602004666	6.155652658554609	75.4464876663921	-68.1992080688477	32.68359375	43	265	120	238	138
1470	5.58355126652122	2.5646462308182194	6.144384024059761	76.7186000559216	-69.3475387573242	33.23095703125	43	266	121	240	140
1471	5.5785445599556	2.525721829147529	6.123677830000739	77.8032534796054	-70.3266647338867	33.69763183594	43	267	122	242	142
1472	5.56599451112747	2.5327127959443994	6.115139328309832	78.6184961528753	-71.06255798339839	34.04846191406	43	268	123	244	144
1473	5.55344172301889	2.4696267121448	6.077809726234127	79.3634472005214	-71.7350128173828	34.36901855469	43	269	124	246	146
1474	5.5221746404767	2.3844288119389496	6.014974107935009	79.9067359811877	-72.22543792724609	34.60278320312	43	270	125	248	148
1475	5.51436824399233	2.3896116122319198	6.009866952575963	80.1170125145127	-72.4152648925781	34.69323730469	43	271	126	250	150
1476	5.47903316098452	2.3909409579350394	5.977993228793367	80.1170125145127	-72.4152648925781	34.69323730469	43	272	127	252	152
1477	5.46980343195796	2.29513575792451	5.9318123479728175	80.1170125145127	-72.4152648925781	34.69323730469	43	273	128	254	154
1478	5.42867795097828	2.2754969397498996	5.886291754428155	80.1170125145127	-72.4152648925781	34.69323730469	43	274	129	256	156
1479	5.41194363701344	2.261459158988189	5.865435317006047	80.1170125145127	-72.4152648925781	34.69323730469	43	275	130	258	158
1480	5.3723495208025	2.2401328650428693	5.820681629045865	80.1170125145127	-72.4152648925781	34.69323730469	43	276	131	260	160
1481	5.34989989063144	2.2067538006915495	5.787157434928213	80.1170125145127	-72.4152648925781	34.69323730469	43	277	132	262	162
1482	5.29835387012362	2.2054336102618697	5.739032247890462	80.1170125145127	-72.4152648925781	34.69323730469	43	278	133	264	164
1483	5.26888153487444	2.15928110841055	5.694173121154601	80.1170125145127	-72.4152648925781	34.69323730469	43	279	134	266	166
1484	5.22637147137523	2.0745061818375095	5.623036070957301	80.1170125145127	-72.4152648925781	34.69323730469	43	280	135	268	168
1485	5.18602694252133	1.9668340752734597	5.546468401443746	80.1170125145127	-72.4152648925781	34.69323730469	43	281	136	270	170
1486	5.13664676305652	1.9426165341748696	5.491711843065749	80.1170125145127	-72.4152648925781	34.69323730469	43	282	137	272	172
1487	5.09574831825495	1.9979352839900895	5.473426378605152	80.1170125145127	-72.4152648925781	34.69323730469	43	283	138	274	174
1488	5.04718754184246	1.9215366759611996	5.400593048878405	80.1170125145127	-72.4152648925781	34.69323730469	43	284	139	276	176
1489	4.99239079743624	1.8844852725579195	5.336220630447523	80.1170125145127	-72.4152648925781	34.69323730469	43	285	140	278	178
1490	4.94308507964015	1.8618947942270696	5.282115327151702	80.1170125145127	-72.4152648925781	34.69323730469	43	286	141	280	180
1491	4.87443121853471	1.8384023507847296	5.209587594771452	80.1170125145127	-72.4152648925781	34.69323730469	43	287	142	282	182
1492	4.8165299269855	1.6987966504706795	5.107334979928117	80.1170125145127	-72.4152648925781	34.69323730469	43	288	143	284	184
1493	4.75520058250427	1.7646622634841895	5.072077038454177	80.1170125145127	-72.4152648925781	34.69323730469	43	289	144	286	186
1494	4.71336069962382	1.6244524739994495	4.985440294000248	80.1170125145127	-72.4152648925781	34.69323730469	43	290	145	288	188
1495	4.62386577406526	1.6375976037992896	4.9052890443419646	80.1170125145127	-72.4152648925781	34.69323730469	43	291	146	290	190
1496	4.56103801527619	1.6008483362211696	4.83381662585339	80.1170125145127	-72.4152648925781	34.69323730469	43	292	147	292	192
1497	4.48648023810983	1.5189089449061794	4.736622141343559	80.1170125145127	-72.4152648925781	34.69323730469	43	293	148	294	194
1498	4.42279401984811	1.4984890230311796	4.669751202596252	80.1170125145127	-72.4152648925781	34.69323730469	43	294	149	296	196
1499	4.32694656252861	1.4434256935431395	4.5613533394989965	80.1170125145127	-72.4152648925781	34.69323730469	43	295	150	298	198
1500	4.26904801025987	1.3738970438255695	4.484681036699978	80.1170125145127	-72.4152648925781	34.69323730469	43	296	151	300	200
1501	4.18571458737552	1.3460678267939796	4.396828993865702	80.1170125145127	-72.4152648925781	34.69323730469	43	297	152	302	202
1502	4.11033709710836	1.3163095936490996	4.315963623363598	80.1170125145127	-72.4152648925781	34.69323730469	43	298	153	304	204
1503	4.02756275138259	1.2656435537948096	4.221743161489914	80.1170125145127	-72.4152648925781	34.69323730469	43	299	154	306	206
1504	3.96365254627168	1.2403430232866486	4.153190619629905	80.1170125145127	-72.4152648925781	34.69323730469	43	300	155	308	208
1505	3.87722036485374	1.2501135192974295	4.073772400216631	80.1170125145127	-72.4152648925781	34.69323730469	43	301	156	310	210
1506	3.80195334334671	1.1877571107907965	3.9831666019913508	80.1170125145127	-72.4152648925781	34.69323730469	43	302	157	312	212
1507	3.73012322001159	1.1301605171426017	3.8975738647237548	80.1170125145127	-72.4152648925781	34.69323730469	43	303	158	314	214
1508	3.64903251811862	1.1511379157318546	3.826298056780548	80.1170125145127	-72.4152648925781	34.69323730469	43	304	159	316	216
1509	3.57021570774913	1.0465428847684337	3.7204424749642424	80.1170125145127	-72.4152648925781	34.69323730469	43	305	160	318	218
1510	3.50077815523744	1.0410066791190575	3.652279096421595	80.1170125145127	-72.4152648925781	34.69323730469	43	306	161	320	220
1511	3.44202114349604	0.9878073751046136	3.5809597823188204	80.1170125145127	-72.4152648925781	34.69323730469	43	307	162	322	222
1512	3.36276119963825	1.0136050133569916	3.5122013052920114	80.1170125145127	-72.4152648925781	34.69323730469	43	308	163	324	224
1513	3.29373318815231	0.9819782007052376	3.436998618183644	80.1170125145127	-72.4152648925781	34.69323730469	43	309	164	326	226
1514	3.21992308434844	0.9163075714125115	3.3477640649466123	80.1170125145127	-72.4152648925781	34.69323730469	43	310	165	328	228
1515	3.15474425134063	0.9334270172132926	3.2899387969733507	80.1170125145127	-72.4152648925781	34.69323730469	43	311	166	330	230
1516	3.0748086592555	0.8745056554986905	3.1967496668541	80.1170125145127	-72.4152648925781	34.69323730469	43	312	167	332	232
1517	3.02576325275004	0.8225706153078746	3.1355805967731842	80.1170125145127	-72.4152648925781	34.69323730469	43	313	168	334	234
1518	2.95808138015866	0.8202278484715896	3.069693661434264	80.1170125145127	-72.4152648925781	34.69323730469	43	314	169	336	236
1519	2.90410677078366	0.8010722698583086	3.012565836234528	80.1170125145127	-72.4152648925781	34.69323730469	43	315	170	338	238
1520	2.8403100874126	0.8132506027831505	2.954443760775441	80.1170125145127	-72.4152648925781	34.69323730469	43	316	171	340	240
1521	2.78256107127666	0.7469757372452696	2.881079462183823	80.1170125145127	-72.4152648925781	34.69323730469	43	317	172	342	242
1522	2.71327305672318	0.7446933554946256	2.813613135108982	80.1170125145127	-72.4152648925781	34.69323730469	43	318	173	344	244
1523	2.6555629511103	0.7142704553990435	2.7499448850414443	80.1170125145127	-72.4152648925781	34.69323730469	43	319	174	346	246
1524	2.60128942997009	0.6886073819636185	2.6908895973207274	80.1170125145127	-72.4152648925781	34.69323730469	43	320	175	348	248
1525	2.55684088078141	0.7016874814047296	2.651377115989947	80.1170125145127	-72.4152648925781	34.69323730469	43	321	176	350	250
1526	2.48045265562832	0.6149277591868115	2.555539380606783	80.1170125145127	-72.4152648925781	34.69323730469	43	322	177	352	252
1527	2.43252877011895	0.5873961003436525	2.502444883739768	80.1170125145127	-72.4152648925781	34.69323730469	43	323	178	354	254
1528	2.3933474047631	0.6100562322898586	2.4698745730182257	80.1170125145127	-72.4152648925781	34.69323730469	43	324	179	356	256
1529	2.3413916882053	0.6348266944824535	2.4259266208243777	80.1170125145127	-72.4152648925781	34.69323730469	43	325	180	358	258
1530	2.29596857537329	0.5566802196963505	2.36249117799471	80.1170125145127	-72.4152648925781	34.69323730469	43	326	181	360	260
1531	2.24042673821002	0.5734370710491016	2.3126482749739012	80.1170125145127	-72.4152648925781	34.69323730469	43	327	182	362	262
1532	2.20109568169713	0.5928434644355256	2.279536262775758	80.1170125145127	-72.4152648925781	34.69323730469	43	328	183	364	264
1533	2.1505578154698	0.5784477463005855	2.226993649043137	80.1170125145127	-72.4152648925781	34.69323730469	43	329	184	366	266
1534	2.1244829954952	0.5012030718489365	2.1828038201769457	80.1170125145127	-72.4152648925781	34.69323730469	43	330	185	368	268
1535	2.07887707141787	0.5241049427329376	2.1439253412990005	80.1170125145127	-72.4152648925781	34.69323730469	43	331	186	370	270
1536	2.04006680711359	0.4848224845318866	2.096884693776534	80.1170125145127	-72.4152648925781	34.69323730469	43	332	187	372	272
1537	1.99737393419445	0.5010959433479976	2.0592716618841806	80.1170125145127	-72.4152648925781	34.69323730469	43	333	188	374	274
1538	1.96472791367024	0.4909162286310276	2.025130741035829	80.1170125145127	-72.4152648925781	34.69323730469	43	334	189	376	276
1539	1.91632230149955	0.5579253411977365	1.9958887367724543	80.1170125145127	-72.4152648925781	34.69323730469	43	335	190	378	278
1540	1.8785198777765	0.5055673670931535	1.945362509629231	80.1170125145127	-72.4152648925781	34.69323730469	43	336	191	380	280
1541	1.84400739852339	0.5247924801646546	1.9172298852892864	80.1170125145127	-72.4152648925781	34.69323730469	43	337	192	382	282
1542	1.80863371960446	0.4902698684832826	1.873905140510821	80.1170125145127	-72.4152648925781	34.69323730469	43	338	193	384	284
1543	1.76407164958864	0.46587112435091255	1.8245505444866055	80.1170125145127	-72.4152648925781	34.69323730469	43	339	194	386	286
1544	1.7345271268785	0.48816874718803954	1.8019137270159535	80.1170125145127	-72.4152648925781	34.69323730469	43	340	195	388	288
1545	1.69347640848905	0.47015670194614656	1.7575294223693239	80.1170125145127	-72.4152648925781	34.69323730469	43	341	196	390	290
1546	1.65444458017871	0.49607063793156253	1.7272153735711524	80.1170125145127	-72.4152648925781	34.69323730469	43	342	197	392	292
1547	1.61593338814005	0.46329574808988755	1.681036485357754	80.1170125145127	-72.4152648925781	34.69323730469	43	343	198	394	294
1548	1.57215501226857	0.42094082574311653	1.6275326606180547	80.1170125145127	-72.4152648925781	34.69323730469	43	344	199	396	296
1549	1.52617524785921	0.43570823617789856	1.587152341223544	80.1170125145127	-72.4152648925781	34.69323730469	43	345	200	398	298
1550	1.48295915715024	0.4405934841832896	1.547026334643506	80.1170125145127	-72.4152648925781	34.69323730469	43	346	201	400	300
1551	1.45793108736724	0.38612523941088456	1.5081961928150913	80.1170125145127	-72.4152648925781	34.69323730469	43	347	202	402	302
1552	1.40291262575611	0.4142703155330195	1.4627999623454093	80.1170125145127	-72.4152648925781	34.69323730469	43	348	203	404	304
1553	1.36548419921473	0.3700467959767956	1.414737335874679	80.1170125145127	-72.4152648925781	34.69323730469	43	349	204	406	306
1554	1.32394893737137	0.37649849435824856	1.376441755041167	80.1170125145127	-72.4152648925781	34.69323730469	43	350	205	408	308
1555	1.29623477965966	0.40361635175112653	1.3576195208526638	80.1170125145127	-72.4152648925781	34.69323730469	43	351	206	410	310
1556	1.23927235288545	0.3894623328349366	1.299029204184213	80.1170125145127	-72.4152648925781	34.69323730469	43	352	207	412	312
1557	1.21361012509093	0.35620405045662057	1.2648046731748446	80.1170125145127	-72.4152648925781	34.69323730469	43	353	208	414	314
1558	1.17764104092121	0.37874335265297454	1.2370468659031502	80.1170125145127	-72.4152648925781	34.69323730469	43	354	209	416	316
1559	1.14335004861839	0.3327721042777225	1.190792428201111	80.1170125145127	-72.4152648925781	34.69323730469	43	355	210	418	318
1560	1.10835013023764	0.30638392620671545	1.1499178759527289	80.1170125145127	-72.4152648925781	34.69323730469	43	356	211	420	320
1561	1.07417265876196	0.29789152140494435	1.1147135324183925	80.1170125145127	-72.4152648925781	34.69323730469	43	357	212	422	322
1562	1.03506598396041	0.32217856825094676	1.0840482558411142	80.1170125145127	-72.4152648925781	34.69323730469	43	358	213	424	324
1563	1.00043990499899	0.3039248307696357	1.0455861065798169	80.1170125145127	-72.4152648925781	34.69323730469	43	359	214	426	326
1564	0.969175641987473	0.28880401792887594	1.0112908512360292	80.1170125145127	-72.4152648925781	34.69323730469	43	360	215	428	328
1565	0.93597015263699	0.3014611507165059	0.9833203709974844	80.1170125145127	-72.4152648925781	34.69323730469	43	361	216	430	330
1566	0.893648537847213	0.25579201844938093	0.9295360487355345	80.1170125145127	-72.4152648925781	34.69323730469	43	362	217	432	332
1567	0.863281489350833	0.26019386103793973	0.9016406020014976	80.1170125145127	-72.4152648925781	34.69323730469	43	363	218	434	334
1568	0.840344181925524	0.18120145233439286	0.859658252111949	80.1170125145127	-72.4152648925781	34.69323730469	43	364	219	436	336
1569	0.806540549526922	0.18084348067499695	0.8265664053987661	80.1170125145127	-72.4152648925781	34.69323730469	43	365	220	438	338
1570	0.779125463011267	0.21446888315437124	0.8081048130991452	80.1170125145127	-72.4152648925781	34.69323730469	43	366	221	440	340
1571	0.736729080311954	0.16717286221075806	0.7554578106267978	80.1170125145127	-72.4152648925781	34.69323730469	43	367	222	442	342
1572	0.71502962856472	0.22013964229203295	0.7481502735639851	80.1170125145127	-72.4152648925781	34.69323730469	43	368	223	444	344
1573	0.677041733624879	0.19875297954956064	0.705611972651832	80.1170125145127	-72.4152648925781	34.69323730469	43	369	224	446	346
1574	0.660567739735357	0.15537082807578145	0.6785940119069961	80.1170125145127	-72.4152648925781	34.69323730469	43	370	225	448	348
1575	0.0089169082669541	-0.009075398445580862	0.01272297567345493	0.327745061125795	-0.10621814727780077	-0.10766601563000222	54	154	1	0	-100
1576	0.0099248998835682	-0.02215093992509387	0.024272778523769578	0.329208595045992	-0.10620861053470065	-0.10913085938000222	54	155	2	2	-98
1577	0.0048821896661538	-0.026850322428145834	0.027290576953074668	0.342572001957842	-0.10797863006590092	-0.12243652344000111	54	156	3	4	-96
1578	0.0137713259146549	-0.04348175146755284	0.04561043880663372	0.355012692815933	-0.11082439422610157	-0.134765625	54	157	4	6	-94
1579	0.0095510604642331	-0.03028538051478985	0.031755740093990084	0.311268076690205	-0.11338214874270136	-0.0908203125	54	158	5	8	-92
1580	0.017135880688671	0.029728213839712136	0.034313337131150916	0.267528695477329	-0.11486225128169991	-0.046875	54	159	6	10	-90
1581	0.0084710477266926	0.051240299289129154	0.05193579614126882	0.273143020064717	-0.11156730651860158	-0.052734375	54	160	7	12	-88
1582	0.0116445617601275	0.015267498703222138	0.019201362848462432	0.284414690123841	-0.10827236175540023	-0.06420898438000222	54	161	8	14	-86
1583	0.0180330947474577	0.04925085933927015	0.05244844756355864	0.304152787477412	-0.1104333877563004	-0.08386230469000111	54	162	9	16	-84
1584	0.0167980532115325	-0.012631305911098845	0.021017242462255555	0.318157719685027	-0.11445693969730009	-0.09765625	54	163	10	18	-82
1585	0.0215804494256154	0.021412499296958154	0.03040083754691271	0.279767835298121	-0.1200731277466005	-0.05871582030999889	54	164	11	20	-80
1586	0.024607176722493	0.05226294485341315	0.05776615402640984	0.24157123379557	-0.1238277435303008	-0.01989746094000111	54	165	12	22	-78
1587	0.0181078628138639	0.05087775142911313	0.054004076569906634	0.275847960167782	-0.11542205810550143	-0.05517578125	54	166	13	24	-76
1588	0.0105978115685284	-0.007508930976022843	0.012988366119135607	0.311674539465114	-0.1070163726807003	-0.09155273438000222	54	167	14	26	-74
1589	0.0176565096080303	-0.02896061171077685	0.03391856957775271	0.313559828228133	-0.11082630157470064	-0.09326171875	54	168	15	28	-72
1590	0.016947589344345	-0.009377521731410876	0.01936901387287539	0.314270966802215	-0.11463623046880045	-0.09375	54	169	16	30	-70
1591	0.0053695535887964	0.018762961596730132	0.01951616851800901	0.296428727083892	-0.11179332733150105	-0.07604980469000111	54	170	17	32	-68
1592	0.0118688650466502	0.02014815511323015	0.02338414231829718	0.278576159710677	-0.10854129791260014	-0.05834960938000222	54	171	18	34	-66
1593	0.0095510604642331	-0.03028538051478985	0.031755740093990084	0.307328667442269	-0.10805969238280078	-0.08715820313000222	54	172	19	36	-64
1594	0.0110824309964664	-0.03197267745759785	0.03383891813576529	0.341093283491103	-0.10759811401370101	-0.12097167969000111	54	173	20	38	-62
1595	0.0163494457257912	-0.022392638590638836	0.027726064246328935	0.349208648595948	-0.10599784851070027	-0.12915039063000222	54	174	21	40	-60
1596	0.0074215505896136	-0.041613160804365834	0.04226978312322176	0.352421067992168	-0.10320453643800143	-0.1324462890599989	54	175	22	42	-58
1597	0.00522001836868	0.015509197276565134	0.01636410070650911	0.3073965727242	-0.09676818847660051	-0.08752441405999889	54	176	23	44	-56
1598	-0.0019882154909428	0.033707073926008135	0.033765660566495694	0.261987364475253	-0.09191303253169991	-0.04211425780999889	54	177	24	46	-54
1599	0.0229262709701434	0.050696477476056157	0.055639435017590805	0.261284841148022	-0.10352210998540023	-0.04125976563000222	54	178	25	48	-52
1600	0.0173601839751936	0.034608870249721146	0.03871885700294628	0.26170831254134	-0.11513118743900108	-0.041015625	54	179	26	50	-50
1601	0.0167980532115325	-0.012631305911098845	0.021017242462255555	0.281498062093467	-0.10846214294430112	-0.06127929688000222	54	180	27	52	-48
1602	0.0061532431442756	0.0008067636611081563	0.006205905961055107	0.301495632355172	-0.10168247222900106	-0.08154296875	54	181	28	54	-46
1603	0.0102987393029034	-0.014016499335397836	0.01739328275077408	0.282942592944083	-0.10151653289790019	-0.06298828125	54	182	29	56	-44
1604	0.0059676962946541	0.03177805859643515	0.03233354925187914	0.264392836818273	-0.1014602661133015	-0.04443359375	54	183	30	58	-42
1605	0.0197500099912286	0.016592247647713138	0.025794681169897637	0.285705902944509	-0.10414867401120098	-0.06567382813000222	54	184	31	60	-40
1606	0.0104482754357159	-0.010762715155710867	0.015000083236554145	0.315570402246212	-0.10683708190919994	-0.09545898438000222	54	185	32	62	-38
1607	0.0170223574107513	-0.007750629641566864	0.018703820777052335	0.332369970327739	-0.10591487884520134	-0.1123046875	54	186	33	64	-36
1608	0.0078701580753549	-0.03185182812482584	0.03280972939578321	0.340720698621222	-0.10374336242680116	-0.12072753905999889	54	187	34	66	-34
1609	0.0111211862079799	0.0038792739338381343	0.011778350857667567	0.335470695063209	-0.0965965270996012	-0.11560058594000111	54	188	35	68	-32
1610	-0.0029989540530368	-0.023294415008728864	0.023486666345207834	0.330355479914761	-0.09069995880130044	-0.11047363280999889	54	189	36	70	-30
1611	0.0203093950347975	-0.006244606651817863	0.021247744325348636	0.355976151624918	-0.09627990722660051	-0.1361083984400011	54	190	37	72	-28
1612	0.0063000323316082	-0.06601648257345383	0.06631641108165037	0.381680281895147	-0.1018589019775007	-0.1617431640599989	54	191	38	74	-26
1613	0.0083215115938801	0.04798651510944116	0.04870270205600204	0.361154782841549	-0.10072593688960119	-0.1412353515599989	54	192	39	76	-24
1614	0.003575124558527	-0.020282349261906862	0.020595028700901505	0.326823989161984	-0.0985887527466005	-0.10693359375	54	193	40	78	-22
1615	0.0134002346661873	0.018460838310900146	0.022811594425863495	0.29237442630987	-0.09548835754389984	-0.07250976563000222	54	194	41	80	-20
1616	-0.0007559184497222	0.02551220866992615	0.025523405022067205	0.271743637509138	-0.09339218139650107	-0.05187988280999889	54	195	42	82	-18
1617	0.0074603082519024	-0.005761209505130871	0.009425907604862957	0.312186850642003	-0.09926204681400108	-0.09228515625	54	196	43	84	-16
1618	0.0090276858247816	-0.04167358542465188	0.042640202080861674	0.352597050832318	-0.10513191223139984	-0.13256835938000222	54	197	44	86	-14
1619	0.0093295053485781	0.034910993443350136	0.03613609183698181	0.33092003025724	-0.102264213562	-0.11096191405999889	54	198	45	88	-12
1620	0.004248035330791	-0.005640360172357861	0.007061123639022999	0.309259724090704	-0.09939651489260015	-0.08935546875	54	199	46	90	-10
1621	0.0126525558275171	0.002191957131508132	0.012841021962242969	0.327611975843527	-0.10590915679930113	-0.10754394530999889	54	200	47	92	-8
1622	0.0123534844745882	-0.004315591368344862	0.01308559924200739	0.368794666278821	-0.12436180114750073	-0.14770507813000222	54	201	48	94	-6
1623	0.0402919488362968	-0.02655277258389188	0.04825443889341828	0.411949762103798	-0.15312175750730006	-0.1878662109400011	54	202	49	96	-4
1624	0.0802183027658612	-0.10302107579119985	0.13056920829893823	0.436778684804887	-0.1905611038208015	-0.2061767578099989	54	203	50	98	-2
1625	0.173304913893342	0.03200146340347415	0.176234749239594	0.389575024424131	-0.2875392913818011	-0.11840820313000222	54	204	51	100	0
1626	0.27512838354893	0.07706176871016115	0.2857168941994601	0.391268866649088	-0.42445354461669993	0.00988769530999889	54	205	52	102	2
1627	0.414828965428285	0.17610691833730324	0.45066253144072543	0.443384050120302	-0.5196941375732003	0.09484863280999889	54	206	53	104	4
1628	0.484416170340963	0.18489687395143795	0.5185035005521359	0.586857392774021	-0.6755979537963999	0.1392822265599989	54	207	54	106	6
1629	0.563598724717274	0.08739529355197714	0.5703345157343837	3.75142113014863	-3.837948608398401	-0.021484375	54	208	55	108	8
1630	0.630762858764268	0.21850396566513464	0.667537090361174	7.57982755769106	-7.663452911377	-0.1822509765599989	54	209	56	110	10
1631	0.716674521775916	0.26742229602068207	0.7649425171682583	8.71371175873887	-8.807905960083001	0.1771240234400011	54	210	57	112	12
1632	0.799335112312809	0.28060952101230163	0.847158972719338	9.59815629783441	-9.6863201141357	0.56298828125	54	211	58	114	14
1633	0.899549723184202	0.25565322213155683	0.9351728580679732	10.6617516065207	-10.7495697021484	0.5915527343699978	54	212	59	116	16
1634	0.976533431898802	0.28535102503887844	1.0173705082745375	11.7252272738899	-11.8127010345459	0.6198730468699978	54	213	60	118	18
1635	1.07331419700757	0.32571193768225154	1.121646839181893	12.791792440869	-12.863589096069301	0.9782714843699978	54	214	61	120	20
1636	1.14503095682152	0.34582969178586737	1.1961162434313455	13.7864175621815	-13.834669876098602	1.345703125	54	215	62	122	22
1637	1.22186512951739	0.37227371299594214	1.2773183284202623	14.614228016737	-14.6616638183594	1.389282226559999	54	216	63	124	24
1638	1.27404515073076	0.35238393700263915	1.321879527475195	15.3359119179424	-15.382839965820299	1.42431640625	54	217	64	126	26
1639	1.33922382825799	0.3352645268920018	1.3805516162628995	15.9326024705274	-15.976233291626002	1.4895019531199978	54	218	65	128	28
1640	1.37123584853299	0.36665421796172415	1.4194094081170212	16.5122382052435	-16.549128341674802	1.595581054690001	54	219	66	130	30
1641	1.43167361208424	0.4214200050919461	1.4924088421843495	17.2160470948585	-17.225022125244102	1.931762695309999	54	220	67	132	32
1642	1.48314470767602	0.4211133093326491	1.5417699709115111	17.913037484886	-17.892035293579102	2.2490234375	54	221	68	134	34
1643	1.52852632846683	0.39333078203863914	1.5783224768454054	18.4606361791403	-18.4368618011475	2.304443359369998	54	222	69	136	36
1644	1.5752925244756	0.43068420426688614	1.6331060655921004	19.0247091984399	-18.997809219360402	2.363891601559999	54	223	70	138	38
1645	1.63214416879043	0.47743641034654816	1.7005411237724306	19.8125182736077	-19.698471832275402	3.085571289059999	54	224	71	140	40
1646	1.70128554425389	0.5465420724726422	1.7869193434707524	20.7191150475635	-20.5097263336182	3.754272460940001	54	225	72	142	42
1647	1.77684874189645	0.5453290046430331	1.8586487497329771	21.6289133788238	-21.4575584411621	3.599365234369998	54	226	73	144	44
1648	1.86742658980191	0.5207352392277822	1.9386715187655714	22.6399525567302	-22.503418731689504	3.444580078119998	54	227	74	146	46
1649	1.95501904406399	0.5712200561887721	2.0367601270756412	23.8511005158089	-23.6002662658691	4.2626953125	54	228	75	148	48
1650	2.05449153068662	0.6701489222399102	2.1610263829121483	25.1593289991087	-24.7481964111328	5.237548828119998	54	229	76	150	50
1651	2.15347376275808	0.6533874991513001	2.250414288733217	26.3741571863093	-25.9443862915039	5.451416015619998	54	230	77	152	52
1652	2.25384056822211	0.7017619858659012	2.360565015366071	27.579303071519	-27.140385437011698	5.616821289059999	54	231	78	154	54
1653	2.34266547913849	0.7440519116721261	2.45798592233766	28.74740187536	-28.2855728149414	5.847045898440001	54	232	79	156	56
1654	2.4407892499119	0.7436197945675951	2.551552970517808	29.8776612253253	-29.383770751953097	6.119140625	54	233	80	158	58
1655	2.52472097235173	0.7844641026980381	2.64378514948823	30.9609320976064	-30.402954864502004	6.541625976559999	54	234	81	160	60
1656	2.60936162178218	0.8057253603837592	2.730926844423934	32.0095658240282	-31.406639862060498	6.864379882809999	54	235	82	162	62
1657	2.69269778394699	0.9036316280118332	2.840276654626508	33.3068216734697	-32.7197120666504	6.922607421869998	54	236	83	164	64
1658	2.78517794629931	0.8154079217366081	2.902086537542059	34.0990702237575	-33.516434478759805	6.980590820309999	54	237	84	166	66
1659	2.84438356643915	0.8783685782901152	2.976919419862838	34.0926728234837	-33.439476776123	7.31982421875	54	238	85	168	68
1660	2.92712158407271	0.9632597091994392	3.0815434501741685	34.100405419457	-33.3625190734863	7.707397460940001	54	239	86	170	70
1661	2.99700805868208	0.9785572555861581	3.1527181298469493	34.5688249503036	-33.8089111328125	7.857177734369998	54	240	87	172	72
1662	3.0623748677969	1.0005435771099431	3.2216808160663652	35.3321365609527	-34.5641792297363	7.977905273440001	54	241	88	174	74
1663	3.12359648279846	1.0373531900546653	3.291345716916942	35.9756793359269	-35.192032623291	8.119140625	54	242	89	176	76
1664	3.22340389740467	1.1085645113936762	3.4087018000589486	36.6352550135765	-35.835495758056595	8.264038085940001	54	243	90	178	78
1665	3.27065761324763	1.1915312714628081	3.4809406765942534	37.3076979352119	-36.4915435791016	8.41162109375	54	244	91	180	80
1666	3.34244898290932	1.213275893767844	3.555840772271687	37.9941015393726	-37.1611869812012	8.562377929690001	54	245	92	182	82
1667	3.39702173316479	1.2454465296617852	3.6181340099339185	38.69475163731	-37.84474639892581	8.716186523440001	54	246	93	184	84
1668	3.46410820415616	1.3048512898138882	3.7017134598224892	39.4087029418739	-38.541252899169905	8.873046875	54	247	94	186	86
1669	3.50471031232178	1.3131019427976682	3.7426235564739394	40.1354917175005	-39.2503135681152	9.032592773440001	54	248	95	188	88
1670	3.58236685532331	1.3574417799464582	3.8309268424316363	40.8734640681603	-39.9702880859375	9.194580078119998	54	249	96	190	90
1671	3.62532278428972	1.381900929023988	3.8797700277113756	41.676656954796	-40.7538726806641	9.370971679690001	54	250	97	192	92
1672	3.67571095936	1.3930429085991483	3.930829378382835	42.3772028478383	-41.4373252868652	9.524780273440001	54	251	98	194	94
1673	3.72079914420843	1.4989069280973781	4.0113673791664235	42.8227944768459	-41.8720291137695	9.622680664059999	54	252	99	196	96
1674	3.7771635851264	1.5000458441129982	4.064123802647454	43.1604618001397	-42.2014663696289	9.69677734375	54	253	100	198	98
1675	3.79232745599747	1.4799189027897182	4.070860780270748	43.5018336623863	-42.534508514404294	9.771728515619998	54	254	101	200	100
1676	3.86086810541153	1.4659323915592581	4.1298014848182065	43.9584972183214	-42.980011749267604	9.8720703125	54	255	102	202	102
1677	3.88369188961387	1.5074459045580682	4.165987979894019	44.6990449577413	-43.702488708496105	10.03466796875	54	256	103	204	104
1678	3.92489183226228	1.5287117855004182	4.212093970709466	45.5710572099024	-44.553234863281304	10.22607421875	54	257	104	206	106
1679	3.94973161497712	1.5440743343285381	4.240818951603792	46.3909640525854	-45.3531272888184	10.406127929690001	54	258	105	208	108
1680	3.97946731814742	1.6309593925527481	4.300719553325868	47.2165724700395	-46.15858917236331	10.58740234375	54	259	106	210	110
1681	3.99171829470992	1.6174608573964981	4.306970463043796	48.0442828804785	-46.966095733642604	10.769165039059999	54	260	107	212	112
1682	4.03022659426928	1.5801587819806482	4.328929218343252	48.8745083817926	-47.7760704040527	10.951416015619998	54	261	108	214	114
1683	4.0358674634099	1.597873320554858	4.340671069172562	49.705860063933	-48.5871170043945	11.134033203119998	54	262	109	216	116
1684	4.05678329592943	1.5628626394025182	4.347416513260749	50.5402143668825	-49.401131439208996	11.317138671869998	54	263	110	218	118
1685	4.06287277346849	1.5903385305157982	4.363039286441813	51.3801816783944	-50.220597076416	11.501586914059999	54	264	111	220	120
1686	4.08203566899896	1.6222115405849282	4.3925602426587975	52.222571793014	-51.0424087524414	11.686645507809999	54	265	112	222	122
1687	4.07359237796068	1.5785273122540782	4.368741619426746	53.0645770779743	-51.863880920410196	11.871459960940001	54	266	113	224	124
1688	4.09981399661303	1.5889487600079881	4.396957239814259	53.9074063416925	-52.6861427307129	12.056518554690001	54	267	114	226	126
1689	4.10060042729974	1.6410695728114981	4.416789921105432	54.7512977667056	-53.50943832397461	12.241821289059999	54	268	115	228	128
1690	4.10676193362474	1.6000953054181482	4.407470767445929	55.5961918073775	-54.3337066650391	12.427368164059999	54	269	116	230	130
1691	4.10967788091302	1.663543938045868	4.4336024538376115	56.4427777124794	-55.1596267700195	12.61328125	54	270	117	232	132
1692	4.11516647464037	1.6079276418439281	4.418147396297438	57.2890539722614	-55.985256958007795	12.799072265619998	54	271	118	234	134
1693	4.09436142092943	1.6103400563947081	4.399658002893472	58.1331984662677	-56.80881195068359	12.984375	54	272	119	236	136
1694	4.10033737307787	1.600337004636898	4.401573025802176	58.9754687373182	-57.6305282592773	13.169311523440001	54	273	120	238	138
1695	4.09476853272319	1.514172307556048	4.365758480899927	59.8156563756727	-58.4501922607422	13.353881835940001	54	274	121	240	140
1696	4.09320114991069	1.5500847831419782	4.37687771003012	60.6532120489111	-59.267323303222696	13.537719726559999	54	275	122	242	142
1697	4.08524520999193	1.552013640379078	4.370122969172003	61.4871606971725	-60.080921936035196	13.720825195309999	54	276	123	244	144
1698	4.07220780274272	1.513391362731828	4.344333067976026	62.3188361587264	-60.8923004150391	13.903442382809999	54	277	124	246	146
1699	4.05599686524272	1.5107418265990082	4.328215733705343	63.1494010781479	-61.7025955200195	14.085815429690001	54	278	125	248	148
1700	4.05607163330913	1.5123687186888581	4.328853917124436	63.9783225139887	-62.51128845214839	14.267822265619998	54	279	126	250	150
1701	4.03701951658726	1.447897442018158	4.288814938874043	64.8062867456953	-63.31902770996089	14.44970703125	54	280	127	252	152
1702	4.0340342797935	1.5229760184935481	4.311947184678346	65.6308404450415	-64.1234634399414	14.630737304690001	54	281	128	254	154
1703	4.01505724483728	1.4601316221109781	4.2723142479467455	66.4503520455685	-64.9229782104492	14.810668945309999	54	282	129	256	156
1704	4.00743639887869	1.4343431273303182	4.256393625826625	67.2632897117648	-65.71608428955079	14.989135742190001	54	283	130	258	158
1705	3.9673936779201	1.4032555602840282	4.208246518809042	68.0662473851988	-66.4994552612305	15.165405273440001	54	284	131	260	160
1706	3.94703449332714	1.3453522767773982	4.170018470000386	68.863488597439	-67.27724151611329	15.340454101559999	54	285	132	262	162
1707	3.93093707756698	1.380181604077588	4.166193414620235	69.658662063376	-68.0529907226563	15.51513671875	54	286	133	264	164
1708	3.90732959830761	1.3566242494336482	4.136139981185613	70.4499590443938	-68.8249862670898	15.688842773440001	54	287	134	266	166
1709	3.88880390737951	1.373618176748528	4.124272387408971	71.2372128206439	-69.5930297851563	15.861694335940001	54	288	135	268	168
1710	3.86366505604982	1.3517481389991182	4.093303152299868	72.0194766005047	-70.3562057495117	16.033447265619998	54	289	136	270	170
1711	3.82440602649748	1.302704334159858	4.040188119104001	72.7954686481072	-71.11325531005859	16.203857421869998	54	290	137	272	172
1712	3.80946614612639	1.3277119635543881	4.034210130452863	73.566071735574	-71.865055847168	16.373046875	54	291	138	274	174
1713	3.79134999622405	1.318615283866888	4.014110245211939	74.3315061897131	-72.6118057250977	16.54113769531	54	292	139	276	176
1714	3.76460531845689	1.2968056591204482	3.9817029172554705	75.0925356913529	-73.3542602539063	16.708251953119998	54	293	140	278	178
1715	3.73860800400376	1.2912648876360782	3.9553198123088342	75.8512547902731	-74.09445648193359	16.87487792969	54	294	141	280	180
1716	3.71746786363423	1.3213948130807982	3.9453328844585576	76.6038956802903	-74.8287246704102	17.04016113281	54	295	142	282	182
1717	3.68933829694986	1.2344492506138192	3.890383274393657	77.3454490046963	-75.5522048950195	17.202880859369998	54	296	143	284	184
1718	3.65523551374674	1.227583711063038	3.8558667545213092	78.0819944769711	-76.27077178955079	17.36462402344	54	297	144	286	186
1719	3.64276054668427	1.236201558148037	3.8468036982470415	78.8194495248453	-76.9902160644531	17.526611328119998	54	298	145	288	188
1720	3.62345085065067	1.271151735057598	3.8399508851834296	79.5526559275348	-77.7055252075195	17.68762207031	54	299	146	290	190
1721	3.5959581785202	1.2330732012144432	3.8014976971214316	80.4569929928447	-78.5878112792969	17.88610839844	54	300	147	292	192
1722	3.56659904766083	1.224399495159755	3.770912739712045	80.9970141975489	-79.1146362304688	18.00476074219	54	301	148	294	194
1723	3.54373924541473	1.217110981976162	3.7469250035114845	80.9970141975489	-79.1146362304688	18.00476074219	54	302	149	296	196
1724	3.51639642676711	1.1822862999490602	3.7098308216450704	80.9970141975489	-79.1146362304688	18.00476074219	54	303	150	298	198
1725	3.50310417218506	1.313162367602358	3.7411407678497484	80.9970141975489	-79.1146362304688	18.00476074219	54	304	151	300	200
1726	3.46933374001086	1.2085023459992512	3.6737929337216917	80.9970141975489	-79.1146362304688	18.00476074219	54	305	152	302	202
1727	3.45084648905695	1.2613482564590082	3.6741449229866885	80.9970141975489	-79.1146362304688	18.00476074219	54	306	153	304	204
1728	3.41771295143664	1.2055552634797202	3.624103380385472	80.9970141975489	-79.1146362304688	18.00476074219	54	307	154	306	206
1729	3.41435113503039	1.2024223289094071	3.619891314714191	80.9970141975489	-79.1146362304688	18.00476074219	54	308	155	308	208
1730	3.38884149634838	1.2424948695055351	3.609437655386266	80.9970141975489	-79.1146362304688	18.00476074219	54	309	156	310	210
1731	3.36541956761479	1.1879662197879661	3.568937181492808	80.9970141975489	-79.1146362304688	18.00476074219	54	310	157	312	212
1732	3.34566126318276	1.2131550441584693	3.558819249291652	80.9970141975489	-79.1146362304688	18.00476074219	54	311	158	314	214
1733	3.32743159154058	1.1665795010379663	3.5260046410383903	80.9970141975489	-79.1146362304688	18.00476074219	54	312	159	316	216
1734	3.29587091894448	1.215028213103781	3.5126996274919517	80.9970141975489	-79.1146362304688	18.00476074219	54	313	160	318	218
1735	3.28623407812417	1.2153907619319062	3.5037849706301945	80.9970141975489	-79.1146362304688	18.00476074219	54	314	161	320	220
1736	3.27599940647185	1.202738162239562	3.4898067565570607	80.9970141975489	-79.1146362304688	18.00476074219	54	315	162	322	222
1737	3.26647608739138	1.24057957450069	3.4941241692544374	80.9970141975489	-79.1146362304688	18.00476074219	54	316	163	324	224
1738	3.2495174728781	1.2216611969075313	3.4715731141039816	80.9970141975489	-79.1146362304688	18.00476074219	54	317	164	326	226
1739	3.23554683078825	1.1977412139973742	3.450122796355485	80.9970141975489	-79.1146362304688	18.00476074219	54	318	165	328	228
1740	3.21840266574919	1.209794131477843	3.4382724673096696	80.9970141975489	-79.1146362304688	18.00476074219	54	319	166	330	230
1741	3.19999018286169	1.2642669340274482	3.440684241671467	80.9970141975489	-79.1146362304688	18.00476074219	54	320	167	332	232
1742	3.18997950536013	1.2564951018444381	3.4285199701294906	80.9970141975489	-79.1146362304688	18.00476074219	54	321	168	334	234
1743	3.17511165012419	1.2130524932942492	3.398945475032183	80.9970141975489	-79.1146362304688	18.00476074219	54	322	169	336	236
1744	3.1653640268445	1.2460132292858461	3.4017757700936975	80.9970141975489	-79.1146362304688	18.00476074219	54	323	170	338	238
1745	3.14777156710625	1.248304782425533	3.3862561433696943	80.9970141975489	-79.1146362304688	18.00476074219	54	324	171	340	240
1746	3.15684901706874	1.270779068221818	3.4030244131946192	80.9970141975489	-79.1146362304688	18.00476074219	54	325	172	342	242
1747	3.13406398288906	1.2651174471280682	3.379775022670929	80.9970141975489	-79.1146362304688	18.00476074219	54	326	173	344	244
1748	3.12943385228515	1.304404477064978	3.3904022291780413	80.9970141975489	-79.1146362304688	18.00476074219	54	327	174	346	246
1749	3.11202662937343	1.2757247469327582	3.363358941871355	80.9970141975489	-79.1146362304688	18.00476074219	54	328	175	348	248
1750	3.10627224214375	1.2205314243636232	3.3374577450766107	80.9970141975489	-79.1146362304688	18.00476074219	54	329	176	350	250
1751	3.08808406345546	1.2798849031827582	3.342808482154298	80.9970141975489	-79.1146362304688	18.00476074219	54	330	177	352	252
1752	3.08647792331874	1.2799453279874382	3.341347933659533	80.9970141975489	-79.1146362304688	18.00476074219	54	331	178	354	254
1753	3.07366481661797	1.2462036471716271	3.316690961657273	80.9970141975489	-79.1146362304688	18.00476074219	54	332	179	356	256
1754	3.07699061863124	1.283561660995258	3.3339768752529713	80.9970141975489	-79.1146362304688	18.00476074219	54	333	180	358	258
1755	3.06544856540859	1.277477066268688	3.320982168276132	80.9970141975489	-79.1146362304688	18.00476074219	54	334	181	360	260
1756	3.06395594701171	1.3150163545063882	3.3342306545660114	80.9970141975489	-79.1146362304688	18.00476074219	54	335	182	362	262
1757	3.05797725558281	1.2549423556677182	3.3054659598475093	80.9970141975489	-79.1146362304688	18.00476074219	54	336	183	364	264
1758	3.04415615327656	1.2342762363753421	3.2848629367467406	80.9970141975489	-79.1146362304688	18.00476074219	54	337	184	366	266
1759	3.05644862279296	1.3267067231587282	3.3319707251186275	80.9970141975489	-79.1146362304688	18.00476074219	54	338	185	368	268
1760	3.03541683930159	1.2541613990417781	3.2843075682953455	80.9970141975489	-79.1146362304688	18.00476074219	54	339	186	370	270
1761	3.02768521088362	1.2609710914245982	3.279775271205625	80.9970141975489	-79.1146362304688	18.00476074219	54	340	187	372	272
1762	3.00990414763987	1.224156900843154	3.249320405232701	80.9970141975489	-79.1146362304688	18.00476074219	54	341	188	374	274
1763	3.02936611908674	1.262537558709748	3.2819293366285978	80.9970141975489	-79.1146362304688	18.00476074219	54	342	189	376	276
1764	2.99529935027659	1.221446939905654	3.234772144181449	80.9970141975489	-79.1146362304688	18.00476074219	54	343	190	378	278
1765	3.00243557344377	1.2716991614005682	3.2606499551143986	80.9970141975489	-79.1146362304688	18.00476074219	54	344	191	380	280
1766	2.98484280000627	1.273990726341978	3.245356515323799	80.9970141975489	-79.1146362304688	18.00476074219	54	345	192	382	282
1767	2.9806197848469	1.2171100868783102	3.2195420893974513	80.9970141975489	-79.1146362304688	18.00476074219	54	346	193	384	284
1768	2.95051571625471	1.262244589959748	3.209175033672781	80.9970141975489	-79.1146362304688	18.00476074219	54	347	194	386	286
1769	2.94935544523597	1.2019893167070252	3.184882393404957	80.9970141975489	-79.1146362304688	18.00476074219	54	348	195	388	288
1770	2.9355370785594	1.2514001685730323	3.1911409121976533	80.9970141975489	-79.1146362304688	18.00476074219	54	349	196	390	290
1771	2.92324734832346	1.2290467323861223	3.1711087855621014	80.9970141975489	-79.1146362304688	18.00476074219	54	350	197	392	292
1772	2.9015453915149	1.2119364300570592	3.1444801747698783	80.9970141975489	-79.1146362304688	18.00476074219	54	351	198	394	294
1773	2.89086180141568	1.189522569065462	3.1260271747379944	80.9970141975489	-79.1146362304688	18.00476074219	54	352	199	396	296
1774	2.8660247579813	1.2442370708338122	3.124455760896428	80.9970141975489	-79.1146362304688	18.00476074219	54	353	200	398	298
1775	2.84346129237115	1.173379154851208	3.0760511637897614	80.9970141975489	-79.1146362304688	18.00476074219	54	354	201	400	300
1776	2.83113554409146	1.1852507184795242	3.0692259178291645	80.9970141975489	-79.1146362304688	18.00476074219	54	355	202	402	302
1777	2.80480040735006	1.1373504867307052	3.02662707559713	80.9970141975489	-79.1146362304688	18.00476074219	54	356	203	404	304
1778	2.78022399620712	1.162720573713551	3.0135634391236326	80.9970141975489	-79.1146362304688	18.00476074219	54	357	204	406	306
1779	2.75340697595477	1.2093611192754612	3.0072918534873843	80.9970141975489	-79.1146362304688	18.00476074219	54	358	205	408	308
1780	2.74301971518993	1.123377696608673	2.964141462069321	80.9970141975489	-79.1146362304688	18.00476074219	54	359	206	410	310
1781	2.70708649130166	1.1116919850311382	2.9264614026107374	80.9970141975489	-79.1146362304688	18.00476074219	54	360	207	412	312
1782	2.68325744712353	1.153331004714142	2.9206237234499786	80.9970141975489	-79.1146362304688	18.00476074219	54	361	208	414	314
1783	2.64930161762238	1.079642192845712	2.860843638808185	80.9970141975489	-79.1146362304688	18.00476074219	54	362	209	416	316
1784	2.63126313191652	1.1422494499436722	2.868497773274324	80.9970141975489	-79.1146362304688	18.00476074219	54	363	210	418	318
1785	2.58875581134856	1.1275516534052001	2.8236553227842345	80.9970141975489	-79.1146362304688	18.00476074219	54	364	211	420	320
1786	2.567762624681	1.0908583065322741	2.789870380795337	80.9970141975489	-79.1146362304688	18.00476074219	54	365	212	422	322
1787	2.53907640641928	1.0968266292861801	2.7658520662440225	80.9970141975489	-79.1146362304688	18.00476074219	54	366	213	424	324
1788	2.50392703078687	1.067184674014817	2.721862175782834	80.9970141975489	-79.1146362304688	18.00476074219	54	367	214	426	326
1789	2.47240236893296	1.0814082273892272	2.698558361082899	80.9970141975489	-79.1146362304688	18.00476074219	54	368	215	428	328
1790	2.44214618177712	1.053211889793645	2.659573886541088	80.9970141975489	-79.1146362304688	18.00476074219	54	369	216	430	330
1791	2.39519427748024	1.0468297486803633	2.6139640681532486	80.9970141975489	-79.1146362304688	18.00476074219	54	370	217	432	332
1792	2.35668034981191	0.9439778876803021	2.538707648316157	80.9970141975489	-79.1146362304688	18.00476074219	54	371	218	434	334
1793	2.32762303049862	1.011888800581465	2.5380598725896473	80.9970141975489	-79.1146362304688	18.00476074219	54	372	219	436	336
1794	2.28758046638966	0.9808012276343211	2.488974776556911	80.9970141975489	-79.1146362304688	18.00476074219	54	373	220	438	338
1795	2.24850988349319	0.9708631724170551	2.4491574052564014	80.9970141975489	-79.1146362304688	18.00476074219	54	374	221	440	340
1796	2.20902929267287	0.9870158213428362	2.4195062817583	80.9970141975489	-79.1146362304688	18.00476074219	54	375	222	442	342
1797	2.18545798100531	0.9292333021066291	2.3748054902420526	80.9970141975489	-79.1146362304688	18.00476074219	54	376	223	444	344
1798	2.1460521582514	0.9470128431222542	2.3457137913594632	80.9970141975489	-79.1146362304688	18.00476074219	54	377	224	446	346
1799	2.10615913027525	0.9191790543547972	2.2979983498702468	80.9970141975489	-79.1146362304688	18.00476074219	54	378	225	448	348
1800	0.0037246606913395	-0.01902786411607682	0.019388984245841595	0.279810430449561	-0.0968540191650007	-0.05993652344000111	61	118	1	0	-100
1801	0.0080584518704563	0.005254608320240162	0.009620267935333078	0.293873932973044	-0.10396938323970062	-0.07385253905999889	61	119	2	2	-98
1802	0.0128020919603296	0.003446442277338174	0.01325788531145747	0.27171217483628	-0.1078126907349013	-0.05151367188000222	61	120	3	4	-96
1803	0.0129903833046556	0.04255217784846216	0.04449087432327026	0.249402642905619	-0.1098878860474013	-0.02905273438000222	61	121	4	6	-94
1804	0.0149316018349491	0.014774222566914158	0.02100548466030172	0.301582908099864	-0.11024456024169993	-0.08129882813000222	61	122	5	8	-92
1805	0.0133974864953198	-0.05361549109110586	0.05526403468199484	0.364747983785874	-0.1103761672974013	-0.14453125	61	123	6	10	-90
1806	0.0082827551569789	0.010135264730248172	0.013089217858324198	0.3834362579996	-0.10396556854250072	-0.1634521484400011	61	124	7	12	-88
1807	0.0027139212165493	-0.07602937291033585	0.07607779514095125	0.391262516043981	-0.09755592346190056	-0.17138671875	61	125	8	14	-86
1808	0.0181438747560605	0.014653373234141176	0.02332212550996702	0.359257097513508	-0.10329418182370098	-0.1392822265599989	61	126	9	16	-84
1809	0.0122787164081819	-0.007941782492044858	0.014623227611697277	0.309934358144107	-0.1090333938599013	-0.08972167969000111	61	127	10	18	-82
1810	0.0240477892281488	0.07310050021128717	0.07695439752153131	0.270635648953304	-0.10560588836669993	-0.05053710938000222	61	128	11	20	-80
1811	0.006565839913208	0.042793876421805155	0.04329464300546439	0.24879563673177	-0.10217838287350034	-0.02880859375	61	129	12	22	-78
1812	0.0049569577325601	-0.02722272937215886	0.027670352806427823	0.259778376476673	-0.10553913116460123	-0.03967285155999889	61	130	13	24	-76
1813	0.012167936399579	0.02465640457922616	0.027495398942344595	0.270793320110716	-0.10890083312990129	-0.05053710938000222	61	131	14	26	-74
1814	0.0103735073693097	-0.014388906279410862	0.017738384341838803	0.270763562652582	-0.10833816528320028	-0.05053710938000222	61	132	15	28	-72
1815	0.010561801164411	0.024716829199511153	0.026878863248179986	0.270696233069275	-0.10697345733639985	-0.05053710938000222	61	133	16	30	-70
1816	0.0231118190451525	0.01772588346077117	0.0291266737551804	0.270258025397567	-0.10175304412840092	-0.05029296875	61	134	17	32	-68
1817	0.0025311213124077	0.025018952439241154	0.025146660936496826	0.270050224104196	-0.09733657836910048	-0.05017089844000111	61	135	18	34	-66
1818	0.0082827551569789	0.010135264730248172	0.013089217858324198	0.294669846420725	-0.10199718475340092	-0.07470703125	61	136	19	36	-64
1819	0.0102987393029034	-0.01601579836925482	0.01904126646612017	0.319466619328792	-0.10665779113770135	-0.09936523438000222	61	137	20	38	-62
1820	0.0106725787222385	-0.00788135777955884	0.013267243007942178	0.3028416129846	-0.10572700500490129	-0.08276367188000222	61	138	21	40	-60
1821	0.0083575232233852	0.011762156820092157	0.01442901685804904	0.286078125699647	-0.10432796478270134	-0.06604003905999889	61	139	22	42	-58
1822	0.0022680606762878	-0.01571367517562583	0.015876513683942155	0.32411343536585	-0.10330753326419995	-0.10412597655999889	61	140	23	44	-56
1823	0.0070477111702784	-0.05174690042791885	0.05222462959788815	0.362172914643073	-0.10275630950930115	-0.1422119140599989	61	141	24	46	-54
1824	0.0059289398577529	-0.006073191782757836	0.008487401620461252	0.316352212601544	-0.10486488342290023	-0.09631347655999889	61	142	25	48	-52
1825	0.010561801164411	0.024716829199511153	0.026878863248179986	0.270696233069275	-0.10697345733639985	-0.05053710938000222	61	143	26	50	-50
1826	0.0008862284149508	-0.010772574239708843	0.010808966488684511	0.31220366701109	-0.10022621154790023	-0.09228515625	61	144	27	52	-48
1827	-0.0006838973287958	-0.04493722868833683	0.04494243248583922	0.353896397049599	-0.09347801208500073	-0.13403320313000222	61	145	28	54	-46
1828	-0.0080776768189971	0.004231962744430162	0.009119121200116159	0.31220366701109	-0.10022621154790023	-0.09228515625	61	146	29	56	-44
1829	0.010561801164411	0.024716829199511153	0.026878863248179986	0.270696233069275	-0.10697345733639985	-0.05053710938000222	61	147	30	58	-42
1830	0.0034255893384106	-0.025535412615928843	0.025764160374077208	0.290218343694378	-0.10410385131840094	-0.07019042969000111	61	148	31	60	-40
1831	0.0057794046376366	-0.009326956102922834	0.01097240302355801	0.311248110437704	-0.10123424530030078	-0.09130859375	61	149	32	62	-38
1832	0.0008862284149508	-0.010772574239708843	0.010808966488684511	0.313953201216745	-0.10209541320800142	-0.09399414063000222	61	150	33	64	-36
1833	0.0028274457198567	-0.03855052947515586	0.03865407833739665	0.315958173150774	-0.10399036407470064	-0.09594726563000222	61	151	34	66	-34
1834	-0.002735894329613	0.015438893712759166	0.015679431011892078	0.317119904394048	-0.10588626861570027	-0.09704589844000111	61	152	35	68	-32
1835	0.0103735073693097	-0.014388906279410862	0.017738384341838803	0.317518467314959	-0.10674743652340091	-0.09741210938000222	61	153	36	70	-30
1836	0.00522001836868	0.013509898242708152	0.014483298736741068	0.301842097564824	-0.10508422851560084	-0.08178710938000222	61	154	37	72	-28
1837	0.0067513867628295	0.011822581486478162	0.013614501688483703	0.285895023035239	-0.10240058898930116	-0.06591796875	61	155	38	74	-26
1838	-0.004754626646405	-0.02848707355588681	0.028881132843522776	0.285836333194156	-0.09996299743650106	-0.06591796875	61	156	39	76	-24
1839	0.0035391150671057	0.01194343077315016	0.01245676017635584	0.285689706690079	-0.09854583740230005	-0.06579589844000111	61	157	40	78	-22
1840	-0.0102819555258902	-0.008722709606175827	0.013483481461034315	0.281495284522109	-0.10840682983400107	-0.06127929688000222	61	158	41	80	-20
1841	0.0199743141904473	0.019473624883387164	0.02789615194749233	0.277661411849982	-0.11826782226560084	-0.05676269530999889	61	159	42	82	-18
1842	0.0013320889552123	-0.07108827197441786	0.07110075156630485	0.300306114480266	-0.11140899658199999	-0.07995605469000111	61	160	43	84	-16
1843	0.008543068847619	-0.019209138069133824	0.021023201723196317	0.323174311369423	-0.1045511245728008	-0.10314941405999889	61	161	44	86	-14
1844	0.0039877225528471	0.02170476345269015	0.022068046757602256	0.280260615456841	-0.10534362792970065	-0.06018066405999889	61	162	45	88	-12
1845	0.0102267203200608	0.05243435976857316	0.05342235386844077	0.237391569275488	-0.10657100677490128	-0.01721191405999889	61	163	46	90	-10
1846	-0.0010189793985337	-0.01721969807317486	0.01724982089025675	0.262903034986475	-0.10718898773190055	-0.04272460938000222	61	164	47	92	-8
1847	0.011495025627315	0.010014415489677159	0.015245462661805787	0.288307652967989	-0.10809307098389986	-0.06811523438000222	61	165	48	94	-6
1848	0.006637862259522	-0.025656261948700854	0.02650103757509773	0.276013984124044	-0.11599330902100036	-0.05529785155999889	61	166	49	96	-4
1849	0.0341692225178704	0.048274205915797175	0.059143340489665686	0.245527055337988	-0.1353023529053008	-0.02221679688000222	61	167	50	98	-2
1850	0.111460281294771	0.29471064465416597	0.31508373232965164	0.144883098289978	-0.22274379730220062	0.15283203125	61	168	51	100	0
1851	0.220566763220355	0.32319995009170843	0.39129005197779687	0.278886867123694	-0.3589790344238004	0.3077392578099989	61	169	52	102	2
1852	0.309051032888237	0.25305334068059915	0.39943526904731075	0.37273235262171	-0.45838432312010013	0.2996826171900011	61	170	53	104	4
1853	0.443595350295305	0.30992025802860035	0.5411352891284475	0.537146353791793	-0.6266134262085004	0.2917480468699978	61	171	54	106	6
1854	0.592935492441058	0.47867990519681913	0.7620413045469095	4.36563809860827	-4.311159896850601	1.3498535156199978	61	172	55	108	8
1855	0.755080486059189	0.47095012258568814	0.8899104215542459	9.440875333688	-9.1552646636963	2.87109375	61	173	56	110	10
1856	0.911628842771053	0.6215118739364482	1.1033332028068787	11.6358815076536	-11.203676986694301	3.680419921869998	61	174	57	112	12
1857	1.06309024446458	0.5913681906146742	1.2165020364745116	13.3986133850785	-12.851382064819301	4.316162109369998	61	175	58	114	14
1858	1.18672944618016	0.6910176223052482	1.3732560332172103	15.2081956080018	-14.5903003692627	4.8193359375	61	176	59	116	16
1859	1.34835098490864	0.6718995980156401	1.5064857942634833	16.9537381812118	-16.2745101928711	5.282470703119998	61	177	60	118	18
1860	1.48005690170079	0.7370218264294601	1.6534115050118525	18.6637754761297	-17.9083641052246	5.787231445309999	61	178	61	120	20
1861	1.61938092517108	0.7578554990274642	1.787942822971168	20.3657282108263	-19.5268695831299	6.31396484375	61	179	62	122	22
1862	1.76244334283471	0.8600335775224301	1.9610875276663244	22.1219452457067	-21.198786544799802	6.851684570309999	61	180	63	124	24
1863	1.89407159543037	0.8534518691507912	2.0774713720225186	23.854512869885	-22.823159027099603	7.461181640619998	61	181	64	126	26
1864	2.0149472784698	0.9629834176508522	2.2332374700607565	25.5567127364151	-24.308846282959	8.39306640625	61	182	65	128	28
1865	2.1355209967643	0.9959304325340131	2.356337699496525	27.1445363811998	-25.7205513000488	9.1708984375	61	183	66	130	30
1866	2.25221226146817	1.0844333188144302	2.4996911196510756	28.529942303279	-27.0970390319824	9.429077148440001	61	184	67	132	32
1867	2.3594107465744	1.0363985163477991	2.577002319699904	29.8441272501479	-28.407227325439504	9.656494140619998	61	185	68	134	34
1868	2.46093782305717	1.1450282763151272	2.714277937594924	31.1343959932548	-29.6381309509277	10.0439453125	61	186	69	136	36
1869	2.55756639300287	1.1120583909509523	2.788874274595779	32.3872749546307	-30.785095977783204	10.564453125	61	187	70	138	38
1870	2.62566101644933	1.1583875836787563	2.8698358084257776	33.894227935216	-32.048397827148406	11.522705078119998	61	188	71	140	40
1871	2.72629087978601	1.247494718006048	2.9981502685251393	34.8364780632961	-32.809788513183605	12.189697265619998	61	189	72	142	42
1872	2.80607420010865	1.2330853243825772	3.065053316619971	34.8364440422201	-32.85742263793951	12.05859375	61	190	73	144	44
1873	2.88029446868598	1.2726652436314012	3.1489320489160173	34.8356715390243	-32.903679656982405	11.927490234369998	61	191	74	146	46
1874	2.95343166354299	1.3236939235536211	3.2364987555182365	35.3234785414234	-33.3655517578125	12.084594726559999	61	192	75	148	48
1875	3.01719264622033	1.3457406580803712	3.303705402001914	36.0902064470151	-34.0852401733398	12.34912109375	61	193	76	150	50
1876	3.07344599097967	1.3794777730611911	3.3688320210183926	36.7366979240167	-34.694123077392604	12.56640625	61	194	77	152	52
1877	3.13713220559061	1.399897615498101	3.4353037433727858	37.3960180884064	-35.31510238647461	12.787963867190001	61	195	78	154	54
1878	3.20276207257807	1.4626165846345711	3.5209277423986807	38.0677861026532	-35.94777374267581	13.013793945309999	61	196	79	156	56
1879	3.26282341656089	1.4391709243265711	3.566122487672721	38.753258865811	-36.59338455200201	13.244140625	61	197	80	158	58
1880	3.32345204824209	1.603119434109121	3.689895044168993	39.4535633526632	-37.252957153320295	13.4794921875	61	198	81	160	60
1881	3.38354940661788	1.545448694547801	3.719787393723425	40.1692040609177	-37.926983642578094	13.719970703119998	61	199	82	162	62
1882	3.45407246208191	1.609613281360061	3.8107048545962323	40.956521003164	-38.668488311767604	13.984619140619998	61	200	83	164	64
1883	3.51873065790534	1.6511826415268511	3.8868842996110056	41.6494445122411	-39.3210952758789	14.217529296869998	61	201	84	166	66
1884	3.59862749996781	1.674252111336381	3.969035149231977	42.0942794098292	-39.740086364746105	14.366943359369998	61	202	85	168	68
1885	3.66078233885765	1.6963591912297313	4.034719548885855	42.4332613843673	-40.059319305419905	14.48095703125	61	203	86	170	70
1886	3.72581406861544	1.746063182523641	4.114660023775636	42.7775120114671	-40.3835800170898	14.596557617190001	61	204	87	172	72
1887	3.78916245728731	1.724123485258021	4.162974167603478	43.2384097988502	-40.81766586303711	14.75146484375	61	205	88	174	74
1888	3.86087905523181	1.744241136035121	4.2365981895578395	43.9890862150537	-41.524666595458996	15.003784179690001	61	206	89	176	76
1889	3.90230361577868	1.7703876814452713	4.285119140972923	44.8751978718783	-42.3592193603516	15.301635742190001	61	207	90	178	78
1890	3.969276568681	1.792313657602461	4.355174477091397	45.7059800162077	-43.1416900634766	15.580810546869998	61	208	91	180	80
1891	4.00894270637631	1.7451896341649613	4.37233444308697	46.5473614648482	-43.9341514587402	15.863525390619998	61	209	92	182	82
1892	4.05795178478956	1.831349765410811	4.452057350365896	47.4028401997282	-44.7398384094238	16.151123046869998	61	210	93	184	84
1893	4.10688366955519	1.845805942168631	4.5026095823871	48.2693278189044	-45.5559509277344	16.44226074219	61	211	94	186	86
1894	4.16496745499968	1.8843632291762011	4.571408828870797	49.1459943838794	-46.3816078186035	16.73693847656	61	212	95	188	88
1895	4.19286998185515	1.8963511442152612	4.601772087675414	50.0297853326579	-47.214001464843804	17.033935546869998	61	213	96	190	90
1896	4.23361889052391	1.8377786102203513	4.615296212637316	50.9172092854447	-48.049816894531304	17.33215332031	61	214	97	192	92
1897	4.26435985732078	1.841511215200811	4.644989617689072	51.8086824244355	-48.8894088745117	17.6318359375	61	215	98	194	94
1898	4.29558512955904	1.8207800258306612	4.665543002454554	52.7032143016813	-49.7319000244141	17.93249511719	61	216	99	196	96
1899	4.3099656227231	1.8186093104986312	4.677942228511082	53.6011872593792	-50.5776527404785	18.23425292969	61	217	100	198	98
1900	4.34910839125514	1.760097201308401	4.691767892483551	54.5030426295021	-51.427048492431595	18.537353515619998	61	218	101	200	100
1901	4.35710307389498	1.7940200771001913	4.711990580803793	55.4077914687132	-52.279167938232405	18.84143066406	61	219	102	202	102
1902	4.37753429457545	1.7834733609763713	4.726900012640053	56.3144699833359	-53.1331184387207	19.14611816406	61	220	103	204	104
1903	4.37843150407076	1.802995907178321	4.735130059157944	57.2234296851403	-53.9891860961914	19.45166015625	61	221	104	206	106
1904	4.39239940688014	1.7568388394920014	4.730714032522851	58.1357463281215	-54.848469543457	19.75817871094	61	222	105	208	108
1905	4.39546489030123	1.823541256299411	4.75871981895308	59.0480033980885	-55.7076461791992	20.06481933594	61	223	106	210	110
1906	4.41615610492229	1.7836499106792512	4.762755688349814	59.9559885277853	-56.562809753417994	20.36999511719	61	224	107	212	112
1907	4.40229624894261	1.7271318200437213	4.728974158024307	60.8627604554088	-57.416859436035196	20.67468261719	61	225	108	214	114
1908	4.41424816054106	1.7071258754042713	4.732849625470361	61.7707096570158	-58.271984863281304	20.97985839844	61	226	109	216	116
1909	4.4066660682559	1.7171893519667711	4.729423337747	62.6779444733851	-59.12643890380859	21.28479003906	61	227	110	218	118
1910	4.40423747938871	1.6993539637831812	4.720710928353676	63.5839014171441	-59.97971038818359	21.58923339844	61	228	111	220	120
1911	4.38769176527858	1.7244218473045012	4.714389646025722	64.4869433349899	-60.8302352905273	21.89270019531	61	229	112	222	122
1912	4.39064099133015	1.683568429520521	4.702353769297542	65.3846180897044	-61.675671386718804	22.19445800781	61	230	113	224	124
1913	4.37211225107312	1.630485397478731	4.66624561798616	66.2788358879946	-62.5178726196289	22.49499511719	61	231	114	226	126
1914	4.35855146735907	1.580474875202571	4.63625621862775	67.1720611501514	-63.35915069580079	22.795166015619998	61	232	115	228	128
1915	4.33767438486218	1.651337448259981	4.641372042523124	68.0603554836139	-64.1957595825195	23.09375	61	233	116	230	130
1916	4.3144380030036	1.5658374240306911	4.5897954333779145	68.9405206139955	-65.024739074707	23.38952636719	61	234	117	232	132
1917	4.27577986091375	1.599885885944761	4.565296076602356	69.8126909799311	-65.8461883544922	23.6826171875	61	235	118	234	134
1918	4.25829817998409	1.5695791724828814	4.538356769619138	70.6757231473858	-66.6590240478516	23.97265625	61	236	119	236	136
1919	4.2160871887505	1.491311814269221	4.472069108424538	71.530353058447	-67.4639404296875	24.25988769531	61	237	120	238	138
1920	4.18385086792707	1.455041526368051	4.42964489869217	72.3779160706565	-68.26218109130859	24.54479980469	61	238	121	240	140
1921	4.1403358618021	1.4534192001132111	4.388030129771475	73.2154705036928	-69.0510147094727	24.82629394531	61	239	122	242	142
1922	4.10010485103726	1.3832258775440813	4.327143817555278	74.0398806656655	-69.8275039672852	25.103271484369998	61	240	123	244	144
1923	4.03709154902399	1.3774480639157614	4.265615001847471	74.8536139863522	-70.5938766479492	25.37683105469	61	241	124	246	146
1924	3.99746173211932	1.3903468374220513	4.23234741344421	75.6586186885576	-71.35207061767579	25.64733886719	61	242	125	248	148
1925	3.94774341666698	1.3237698478607314	4.16377769506763	76.4525195888045	-72.0997817993164	25.91418457031	61	243	126	250	150
1926	3.89608661735058	1.355047924032601	4.125002521977816	77.2322046401235	-72.8341415405273	26.17614746094	61	244	127	252	152
1927	3.83785055284202	1.2431597228107791	4.03417190540621	78.0018071680287	-73.5589721679688	26.434814453119998	61	245	128	254	154
1928	3.78365438219905	1.2892005979625312	3.99725889400737	78.7663371430208	-74.27902679443359	26.69177246094	61	246	129	256	156
1929	3.73207266099751	1.3221054749844412	3.9593344433059543	79.5193650978265	-74.9882629394531	26.94482421875	61	247	130	258	158
1930	3.66898184798658	1.2446236392317152	3.8743406928391595	80.313388153517	-75.73610382080079	27.211669921869998	61	248	131	260	160
1931	3.61029991801083	1.1930512155053952	3.8023199103715495	80.9776802722168	-76.36175231933589	27.43493652344	61	249	132	262	162
1932	3.55501824441552	1.1804637094942672	3.745884313157598	81.4631797324415	-76.8189971923828	27.59814453125	61	250	133	264	164
1933	3.49768213233352	1.1581751845089532	3.684447048996295	81.9018037406468	-77.2320907592773	27.74560546875	61	251	134	266	166
1934	3.42585443457961	1.1706556532589532	3.6203471194674033	82.2193577503501	-77.53118591308589	27.852294921869998	61	252	135	268	168
1935	3.38278529757261	1.1087176289466951	3.559844259263401	82.3417005239106	-77.6464050292969	27.89343261719	61	253	136	270	170
1936	3.30882808321714	1.1098702778724772	3.4900079252046323	82.3417005239106	-77.6464050292969	27.89343261719	61	254	137	272	172
1937	3.2525747384578	1.0761331628916602	3.425975045666421	82.3417005239106	-77.6464050292969	27.89343261719	61	255	138	274	174
1938	3.18944791470468	1.0328764858303403	3.3525232043336053	82.3417005239106	-77.6464050292969	27.89343261719	61	256	139	276	176
1939	3.12901304408908	1.0481876738874052	3.2999121245525767	82.3417005239106	-77.6464050292969	27.89343261719	61	257	140	278	178
1940	3.06809050135314	1.0178856293020582	3.2325331365406003	82.3417005239106	-77.6464050292969	27.89343261719	61	258	141	280	180
1941	3.02636687584221	0.9852316744087082	3.182699784688013	82.3417005239106	-77.6464050292969	27.89343261719	61	259	142	282	182
1942	2.95558350178599	0.9504114905802351	3.1046345739002006	82.3417005239106	-77.6464050292969	27.89343261719	61	260	143	284	184
1943	2.9059787080735	0.9213133644519191	3.048529246586662	82.3417005239106	-77.6464050292969	27.89343261719	61	261	144	286	186
1944	2.84677614091337	0.9284297466931681	2.9943473731379866	82.3417005239106	-77.6464050292969	27.89343261719	61	262	145	288	188
1945	2.78932893267274	0.9387394206730462	2.943057524849084	82.3417005239106	-77.6464050292969	27.89343261719	61	263	146	290	190
1946	2.72814364941418	0.8677047961113792	2.862809701156123	82.3417005239106	-77.6464050292969	27.89343261719	61	264	147	292	192
1947	2.69023318068683	0.9180220200476982	2.842555011914604	82.3417005239106	-77.6464050292969	27.89343261719	61	265	148	294	194
1948	2.63312121960521	0.9006142566708661	2.782882210308953	82.3417005239106	-77.6464050292969	27.89343261719	61	266	149	296	196
1949	2.58982762154937	0.8337955619899372	2.72073926507745	82.3417005239106	-77.6464050292969	27.89343261719	61	267	150	298	198
1950	2.53652882090211	0.8993590568808651	2.6912497417483734	82.3417005239106	-77.6464050292969	27.89343261719	61	268	151	300	200
1951	2.49092015571892	0.8521838374493461	2.6326603493380345	82.3417005239106	-77.6464050292969	27.89343261719	61	269	152	302	202
1952	2.43152914372832	0.8201945097876532	2.5661358129853507	82.3417005239106	-77.6464050292969	27.89343261719	61	270	153	304	204
1953	2.39249715948105	0.8461084715334511	2.5377041206030233	82.3417005239106	-77.6464050292969	27.89343261719	61	271	154	306	206
1954	2.34573096255958	0.8087550294456821	2.481237281350653	82.3417005239106	-77.6464050292969	27.89343261719	61	272	155	308	208
1955	2.30270042237639	0.7826689823774432	2.4320772954797607	82.3417005239106	-77.6464050292969	27.89343261719	61	273	156	310	210
1956	2.24461647825688	0.7441116615516882	2.364742121103173	82.3417005239106	-77.6464050292969	27.89343261719	61	274	157	312	212
1957	2.21193428466469	0.7681569922698471	2.341520541111726	82.3417005239106	-77.6464050292969	27.89343261719	61	275	158	314	214
1958	2.19169151611626	0.8178095771727901	2.3392999393689404	82.3417005239106	-77.6464050292969	27.89343261719	61	276	159	316	216
1959	2.13969414975494	0.7366510233266091	2.2629506810055884	82.3417005239106	-77.6464050292969	27.89343261719	61	277	160	318	218
1960	2.10887857356668	0.7312915600744821	2.2320744127122656	82.3417005239106	-77.6464050292969	27.89343261719	61	278	161	320	220
1961	2.06132868341356	0.7118943160606361	2.1807956021376516	82.3417005239106	-77.6464050292969	27.89343261719	61	279	162	322	222
1962	2.03271723321825	0.7194895309043862	2.156294167154257	82.3417005239106	-77.6464050292969	27.89343261719	61	280	163	324	224
1963	1.99028483574092	0.7064185808358532	2.1119329863256557	82.3417005239106	-77.6464050292969	27.89343261719	61	281	164	326	226
1964	1.97007518545538	0.6517690417898632	2.075090147483411	82.3417005239106	-77.6464050292969	27.89343261719	61	282	165	328	228
1965	1.93037044728547	0.6630410085452532	2.0410667413795687	82.3417005239106	-77.6464050292969	27.89343261719	61	283	166	330	230
1966	1.90900600271672	0.6882902577204442	2.0292972668589844	82.3417005239106	-77.6464050292969	27.89343261719	61	284	167	332	232
1967	1.88203960135579	0.7316769734827612	2.019263295015376	82.3417005239106	-77.6464050292969	27.89343261719	61	285	168	334	234
1968	1.86235332753509	0.6884156790656781	1.9855165735305462	82.3417005239106	-77.6464050292969	27.89343261719	61	286	169	336	236
1969	1.82403026845306	0.6947465506477092	1.9518604432361017	82.3417005239106	-77.6464050292969	27.89343261719	61	287	170	338	238
1970	1.8037487462312	0.7085471642074921	1.9379237919580596	82.3417005239106	-77.6464050292969	27.89343261719	61	288	171	340	240
1971	1.78297970691323	0.6767344995049571	1.9070884138090223	82.3417005239106	-77.6464050292969	27.89343261719	61	289	172	342	242
1972	1.76733089772612	0.7213251396251661	1.908865751987991	82.3417005239106	-77.6464050292969	27.89343261719	61	290	173	344	244
1973	1.73621351181716	0.6393810971362331	1.850201487944383	82.3417005239106	-77.6464050292969	27.89343261719	61	291	174	346	246
1974	1.73169416184723	0.6460699001906252	1.8482886641723757	82.3417005239106	-77.6464050292969	27.89343261719	61	292	175	348	248
1975	1.72515881884098	0.6789097865728472	1.8539394403618459	82.3417005239106	-77.6464050292969	27.89343261719	61	293	176	350	250
1976	1.703905158557	0.6715608883036112	1.8314712162784024	82.3417005239106	-77.6464050292969	27.89343261719	61	294	177	352	252
1977	1.69983441698551	0.6880110438970661	1.8337928568114774	82.3417005239106	-77.6464050292969	27.89343261719	61	295	178	354	254
1978	1.67525510971248	0.6433040861842971	1.794524959402679	82.3417005239106	-77.6464050292969	27.89343261719	61	296	179	356	256
1979	1.67320036300272	0.6336031981689672	1.7891485314200095	82.3417005239106	-77.6464050292969	27.89343261719	61	297	180	358	258
1980	1.66222317737341	0.7448358302919011	1.82147366313213	82.3417005239106	-77.6464050292969	27.89343261719	61	298	181	360	260
1981	1.66554624010622	0.7121167935190542	1.8113957617107934	82.3417005239106	-77.6464050292969	27.89343261719	61	299	182	362	262
1982	1.65370511644334	0.6995246701521611	1.7955710446268538	82.3417005239106	-77.6464050292969	27.89343261719	61	300	183	364	264
1983	1.65235929489881	0.6702406919730641	1.7831191279931424	82.3417005239106	-77.6464050292969	27.89343261719	61	301	184	366	266
1984	1.64261167161912	0.7032014279646612	1.7868031094753831	82.3417005239106	-77.6464050292969	27.89343261719	61	302	185	368	268
1985	1.63398024579883	0.6204113984910582	1.7477991151841321	82.3417005239106	-77.6464050292969	27.89343261719	61	303	186	370	270
1986	1.61571729904413	0.6781379852203472	1.7522595462514021	82.3417005239106	-77.6464050292969	27.89343261719	61	304	187	372	272
1987	1.61717390487343	0.6748238159550172	1.7523237774976599	82.3417005239106	-77.6464050292969	27.89343261719	61	305	188	374	274
1988	1.61347426435351	0.6293313814012151	1.7318652341759917	82.3417005239106	-77.6464050292969	27.89343261719	61	306	189	376	276
1989	1.60828474289179	0.6914552459625342	1.7506256514136938	82.3417005239106	-77.6464050292969	27.89343261719	61	307	190	378	278
1990	1.59225935591757	0.6578344147560932	1.7227988779148093	82.3417005239106	-77.6464050292969	27.89343261719	61	308	191	380	280
1991	1.58116591109335	0.6615111725685932	1.7139669395401822	82.3417005239106	-77.6464050292969	27.89343261719	61	309	192	382	282
1992	1.59345564132929	0.6838646087555031	1.7340045224832765	82.3417005239106	-77.6464050292969	27.89343261719	61	310	193	384	284
1993	1.56913665447384	0.6098132877779942	1.6834672810494304	82.3417005239106	-77.6464050292969	27.89343261719	61	311	194	386	286
1994	1.56876555342227	0.6717558779252512	1.7065407469883063	82.3417005239106	-77.6464050292969	27.89343261719	61	312	195	388	288
1995	1.54702453106642	0.6187936557737921	1.6661904117318558	82.3417005239106	-77.6464050292969	27.89343261719	61	313	196	390	290
1996	1.53978026289493	0.6712166323197821	1.6797187340455215	82.3417005239106	-77.6464050292969	27.89343261719	61	314	197	392	292
1997	1.51438124982268	0.6786909916532972	1.6595095757379161	82.3417005239106	-77.6464050292969	27.89343261719	61	315	198	394	294
1998	1.50649734599143	0.6121698492599461	1.6261261260499345	82.3417005239106	-77.6464050292969	27.89343261719	61	316	199	396	296
[truncated: 701 more rows]
