# Supplementary material for: Evidence for an efferent-based prediction contributing to implicit motor adaptation
Source: PLoS One. 2025 Apr 29;20(4):e0322627. doi: 10.1371/journal.pone.0322627 (PMC12040108; doi:10.1371/journal.pone.0322627)
Supplement: S2 Data — (CSV) [file pone.0322627.s002.csv]

Row	epicycle	Trial	Phase	T1Angle	ClampAngle	MoveStart	MoveEnd	MoveTime	TtPV	AngErrEnd	FMAErrAZ	FMAErrPF	FMAErrEnd	Status	Participant	FilteredAngErrEnd
0	1	1	1	150	0	672	998	326	-672.0	-6.25456133572848	5.6259091266611	10.6512979121163	10.9263898519028	1	1	-15.84367329972930
1	1	2	1	30	0	472	674	202	-472.0	49.3680804863412	-49.0249618792499	-17.2949740534089	-22.0280942305771	1	1	39.77896852234040
2	1	3	1	120	0	344	516	172	-344.0	4.04880606347042	-2.36994142189383	-0.0727653137092261	-0.0727653137092261	1	1	-5.54030590053035
3	1	4	1	60	0	488	646	158	-488.0	28.9676174595834	-28.939948127381	-19.6860675998876	-20.1434813852792	1	1	19.37850549558260
4	2	5	1	150	0	392	624	232	-392.0	10.9498689731256	-9.84266396473907	-4.45444608986895	2.95365100356437	1	1	1.3607570091248300
5	2	6	1	60	0	572	740	168	-572.0	24.9714850392786	-23.8105634414487	-14.7753580385112	-18.5658284586525	1	1	15.382373075277800
6	2	7	1	30	0	378	580	202	-378.0	1.69079530329625	-2.57320485675728	-7.64877961355127	-5.55671983103286	1	1	-7.89831666070452
7	2	8	1	120	0	370	552	182	-370.0	4.50380018380729	-3.57359052058774	-3.90092400616459	-5.52417764511213	1	1	-5.0853117801934800
8	3	9	1	150	0	420	656	236	-420.0	-1.38005659280128	1.63361199807403	5.34583643111162	6.46621753177266	1	1	-10.96916855680210
9	3	10	1	120	0	544	726	182	-544.0	10.6760385167145	-8.80948568336416	-5.59270053676384	-4.24328963270275	1	1	1.0869265527137300
10	3	11	1	30	0	628	830	202	-628.0	29.1484408533193	-27.4040103232756	3.57976882001673	-2.28694297152115	1	1	19.55932888931850
11	3	12	1	60	0	360	516	156	-360.0	32.1923949927705	-32.3065216728719	-20.9434846782695	-23.173736045768	1	1	22.60328302876970
12	4	13	1	30	0	620	852	232	-620.0	15.1399360772057	-12.2146979929563	10.8170263481515	12.1833516034044	1	1	5.55082411320493
13	4	14	1	150	0	482	644	162	-482.0	-10.5189502453154	11.1755284071983	7.34118405367795	7.84905894712506	1	1	-20.10806220931620
14	4	15	1	60	0	428	580	152	-428.0	25.5146381285529	-25.7549149876321	-5.79086414594423	-13.6502769577047	1	1	15.92552616455210
15	4	16	1	120	0	524	696	172	-524.0	-7.96145158234596	5.96980606325087	0.857355383836833	3.39936937229493	1	1	-17.55056354634670
16	5	17	1	60	0	388	560	172	-388.0	38.8152240240577	-37.1509284257154	-14.0665600886322	-19.7870742251934	1	1	29.226112060056900
17	5	18	1	120	0	336	502	166	-336.0	0.344596478004135	0.0893814418295307	-3.0020058835311	-3.36889542440649	1	1	-9.244515485996640
18	5	19	1	30	0	556	782	226	-556.0	-16.951200420426	15.4485845938293	10.9362737159441	9.81347066630368	1	1	-26.54031238442680
19	5	20	1	150	0	524	726	202	-524.0	-2.50617837202583	3.39338994407606	0.608158577668348	0.0893653459839925	1	1	-12.0952903360266
20	6	21	1	120	0	572	738	166	-572.0	-0.830350536433187	0.492122670022781	0.769247075798347	2.06501862650926	1	1	-10.419462500434000
21	6	22	1	150	0	632	838	206	-632.0	0.182425316760344	2.71725787074979	1.4158079416182	-5.35262381686204	1	1	-9.406686647240430
22	6	23	1	60	0	536	768	232	-536.0	39.1031209117656	-39.1559985562012	-35.2959560757421	-28.5761950022048	1	1	29.51400894776480
23	6	24	1	30	0	436	944	508	-436.0		43.1225406898809	23.3859024975645		5	1
24	7	25	1	60	0	472	978	506	-472.0		-55.5472381737658	25.3634858281085		5	1
25	7	26	1	150	0	824	1094	270	-824.0	6.50755864922073	-2.65270966082684	-6.2303982871332	-6.86543824690193	1	1	-3.08155331478004
26	7	27	1	30	0	784	1014	230	-784.0	20.9858669954976	-12.8859323226846	7.0365948670363	2.76862642733763	1	1	11.396755031496800
27	7	28	1	120	0	376	650	274	-376.0	6.67528069759469	-5.94384608193495	-4.38609162516315	-5.00796955613022	1	1	-2.9138312664060800
28	8	29	1	30	0	644	822	178	-644.0	4.95776886456215	-7.20366142308706	-5.55316895307887	-4.65600387047339	1	1	-4.63134309943862
29	8	30	1	150	0	466	702	236	-466.0	18.0450626662133	-16.9369448039182	-6.55041225425197	-7.39436401339842	1	1	8.455950702212530
30	8	31	1	120	0	564	744	180	-564.0	-1.03116556818037	1.92589307842421	-1.41462453692647	-0.156851785987953	1	1	-10.62027753218110
31	8	32	1	60	0	560	760	200	-560.0	27.8169697352311	-23.3896140294491	8.97692330409544	8.77069047543151	1	1	18.227857771230300
32	9	33	1	60	0	444	634	190	-444.0	42.6840674159984	-40.3418780565608	-31.0547152675416	-12.4034098232198	1	1	33.09495545199760
33	9	34	1	120	0	464	610	146	-464.0	-1.57490490303911	-0.586128389173922	-11.2846564022924	-7.36636367610625	1	1	-11.16401686703990
34	9	35	1	30	0	344	530	186	-344.0	18.5671395831119	-20.1883318347193	-15.3930150491636	-6.90093926536775	1	1	8.97802761911113
35	9	36	1	150	0	360	518	158	-360.0	-9.27798502987656	8.10284648501249	3.16169009693198	1.45864933189478	1	1	-18.86709699387730
36	10	37	1	120	0	432	586	154	-432.0	12.8931833669574	-9.91245794963015	-8.84455528868037	-9.33094031225974	1	1	3.3040714029566300
37	10	38	1	30	0	416	600	184	-416.0	50.5459255419495	-45.4738818487712	3.43208454464986	2.64841045382746	1	1
38	10	39	1	150	0	352	560	208	-352.0	0.823616598944113	-2.72691139880658	-6.38973908168927	-6.27897897694788	1	1	-8.765495365056660
39	10	40	1	60	0	420	564	144	-420.0	43.7415764560756	-43.5486571909486	-17.8608909595921	-18.3317298620381	1	1	34.15246449207480
40	11	41	1	150	0	384	576	192	-384.0	3.03873665309578	-0.677088978679535	-2.89845245146097	-0.434103397305108	1	1	-6.55037531090499
41	11	42	1	30	0	552	1060	508	-552.0		12.559333984404	19.6379060199898	-29.1453613498195	5	1
42	11	43	1	120	0	460	606	146	-460.0	-3.63257000331994	3.5377201605249	1.66092687896605	3.65261881304647	1	1	-13.221681967320700
43	11	44	1	60	0	388	532	144	-388.0	39.1764363708986	-36.938340891449	-18.2915692110409	-22.113735544654	1	1	29.587324406897800
44	12	45	1	150	0	428	614	186	-428.0	5.28334238070516	-2.09885346565844	6.52614038348148	8.04739035565387	1	1	-4.30576958329561
45	12	46	1	60	0	388	534	146	-388.0	21.1438088035159	-23.4256388743517	-9.21572102164518	-7.65462610489628	1	1	11.55469683951510
46	12	47	1	30	0	490	672	182	-490.0	3.24032842382985	4.90028402204908	18.0345597310938	16.8420495234447	1	1	-6.34878354017092
47	12	48	1	120	0	420	556	136	-420.0	3.58547227618084	-2.20927750021208	-3.17200024661093	-4.67001455892699	1	1	-6.00363968781993
48	13	49	1	150	0	436	644	208	-436.0	-16.1491294958701	10.9222460900467	-3.85593946612761	-9.18531648416013	1	1	-25.73824145987090
49	13	50	1	120	0	440	688	248	-440.0	13.7173598642686	-9.94562895801164	-6.38312005595211	-6.84276936641315	1	1	4.12824790026783
50	13	51	1	30	0	564	714	150	-564.0	-0.487750717777637	1.06885059929975	-7.15955370026063	-7.54239538770432	1	1	-10.076862681778400
51	13	52	1	60	0	390	516	126	-390.0	28.6673075051895	-30.0974378956546	-10.9993549749673	-20.2077131839193	1	1	19.078195541188700
52	14	53	1	30	0	512	652	140	-512.0	28.3014266119731	-24.9611309905146	-14.1123347658373	-14.5329309716615	1	1	18.712314647972300
53	14	54	1	150	0	400	540	140	-400.0	-7.57201286984065	8.80312481654136	3.08917878183516	3.74836518610127	1	1	-17.16112483384140
54	14	55	1	60	0	408	522	114	-408.0	19.2091043602259	-19.2403735875132	-10.1680512143599	-15.2855528318584	1	1	9.61999239622513
55	14	56	1	120	0	412	530	118	-412.0	-7.4427524771171	7.0651097825295	2.25884542098881	3.89590463538187	1	1	-17.031864441117900
56	15	57	1	60	0	328	444	116	-328.0	22.4475715196189	-22.9380644972159	1.1017716891704	-0.469559528329711	1	1	12.858459555618100
57	15	58	1	120	0	388	506	118	-388.0	-5.47950763694571	4.02467379112532	-0.534854626506714	-0.161781467599951	1	1	-15.06861960094650
58	15	59	1	30	0	488	998	510	-488.0		29.0702501981355	29.9526957155665	-35.8273252421278	5	1
59	15	60	1	150	0	468	602	134	-468.0	-3.60161950922523	11.3863970721891	13.2160368040846	15.0630902580326	1	1	-13.190731473226
60	16	61	1	120	0	512	680	168	-512.0	-13.5287971937517	12.5826464600161	7.34438224515746	9.27169976246363	1	1	-23.11790915775250
61	16	62	1	150	0	588	818	230	-588.0	-8.32118114299786	9.91250392619176	13.5663967783621	12.4597235880583	1	1	-17.91029310699860
62	16	63	1	60	0	516	674	158	-516.0	28.0456472325469	-29.1047789918833	25.6727469348407	8.72998145227219	1	1	18.456535268546100
63	16	64	1	30	0	392	576	184	-392.0	18.366282847385	-4.36849896320582	18.7709187918558	18.6497095353051	1	1	8.777170883384230
64	17	65	1	60	0	388	538	150	-388.0	16.3562250510416	-15.3728399606478	-12.9373913599311	-13.3021211818728	1	1	6.767113087040830
65	17	66	1	150	0	292	502	210	-292.0	2.89815820060329	-0.826040224676916	7.7919413059509	3.20686128567263	1	1	-6.69095376339748
66	17	67	1	30	0	356	528	172	-356.0	33.5718849178267	-23.3740424509435	5.42499796725543	5.49322708979637	1	1	23.98277295382590
67	17	68	1	120	0	354	504	150	-354.0	6.78357785329621	-6.21363371489278	1.53893158846823	1.55675438734697	1	1	-2.80553411070456
68	18	69	1	30	0	304	444	140	-304.0	4.11438727731652	-6.81532562369669	4.52435132164243	3.04825072779827	1	1	-5.47472468668425
69	18	70	1	150	0	356	510	154	-356.0	-15.758173476473	13.2960107753845	18.9001654016701	18.88279133419	1	1	-25.34728544047380
70	18	71	1	120	0	388	516	128	-388.0	6.23801314699153	-2.24816423881516	9.08222287509612	8.51312222730741	1	1	-3.35109881700924
71	18	72	1	60	0	308	544	236	-308.0	-22.2723944808301	16.997371102957	-36.679997280886	-13.1919483130264	1	1
72	19	73	1	60	0	480	642	162	-480.0	7.28410876149113	-4.84693690564578	4.49397091440773	5.72261196871199	1	1	-2.3050032025096400
73	19	74	1	120	0	372	518	146	-372.0	-4.62967990731845	5.04504233370756	8.86606534079321	7.83535565932785	1	1	-14.218791871319200
74	19	75	1	30	0	748	968	220	-748.0	29.6554704082818	-27.5866774446056	7.38280015613127	13.9537277734319	1	1
75	19	76	1	150	0	420	560	140	-420.0	5.6598796788268	-0.56239750325787	11.5360349922928	10.6115560157587	1	1	-3.9292322851739700
76	20	77	1	120	0	436	586	150	-436.0	-5.37119667010029	5.47700210184694	2.42081801952924	4.39233262177112	1	1	-14.960308634101100
77	20	78	1	30	0	556	794	238	-556.0	-64.3954771555123	67.1969942857593	61.7353615691507	62.4435560494938	1	1
78	20	79	1	150	0	556	752	196	-556.0	-5.3562944433238	6.29525491742223	9.46461450395603	9.38046358662774	1	1	-14.945406407324600
79	20	80	1	60	0	304	810	506	-304.0		-27.2743230531697	225.041187177434		5	1
80	21	1	2	60	0	620	848	228	-620.0	34.309047107002	-32.0845693220323	-16.6404592700795	0.495402929714196	1	1
81	21	2	2	120	0	362	540	178	-362.0	3.34659846659582	-3.37780065828647	-5.07602032915763	-4.57964965652785	1	1	-6.24251349740495
82	21	3	2	30	0	472	726	254	-472.0	-16.8529383823324	18.7360815213329	29.311181200747	30.082326338816	1	1	-26.44205034633320
83	21	4	2	150	0	380	556	176	-380.0	-3.4977852377022	7.09995190293404	12.532305867102	12.9122981915044	1	1	-13.08689720170300
84	22	5	2	60	0	452	662	210	-452.0	31.5097740125206	-30.5726817177337	41.3561208752075	22.6053823728264	1	1	21.92066204851980
85	22	6	2	30	0	408	610	202	-408.0	16.9380748379611	-17.0930831798952	19.8666273652857	17.0456743000117	1	1	7.34896287396033
86	22	7	2	150	0	388	606	218	-388.0	1.96117412944477	-1.27165452165616	3.4128249922139	4.87691998825588	1	1	-7.627937834556
87	22	8	2	120	0	352	522	170	-352.0	-6.68407564883323	9.61562473959198	9.06555815403732	10.156692880357	1	1	-16.273187612834
88	23	9	2	30	0	372	876	504	-372.0		33.9379578253434	37.4175531379185		5	1
89	23	10	2	150	0	432	664	232	-432.0	0.383755781121124	1.3212668762292	9.08110210244743	10.0401699513073	1	1	-9.205356182879650
90	23	11	2	60	0	532	1038	506	-532.0		-40.0728886264563	-37.2845198652088	27.1004033529672	5	1
91	23	12	2	120	0	372	510	138	-372.0	-4.33725191126881	5.72257294337835	8.16384600988209	8.2712623531694	1	1	-13.92636387526960
92	24	13	2	120	0	404	556	152	-404.0	-8.19707728347566	8.45308264486623	8.23480040245562	7.23098921906917	1	1	-17.78618924747640
93	24	14	2	30	0	468	606	138	-468.0	16.2631947692342	-16.3003084018074	-10.7750083079248	-14.4991093464797	1	1	6.6740828052334300
94	24	15	2	150	0	388	572	184	-388.0	-5.37046364940991	5.14971450378869	6.76492748027846	5.59231336668643	1	1	-14.95957561341070
95	24	16	2	60	0	324	464	140	-324.0	18.7451513668276	-18.7861079838851	-7.60835806288688	-8.62394506011974	1	1	9.15603940282683
96	25	17	2	120	0	348	568	220	-348.0	-6.36634762438804	5.96756524911926	0.810618087343769	0.942710144285286	1	1	-15.955459588388800
97	25	18	2	150	0	416	622	206	-416.0	4.01331765995064	-3.51582290781596	-2.44875084811886	-3.914066724267	1	1	-5.57579430405013
98	25	19	2	60	0	448	652	204	-448.0	-1.15838713586875	-0.503376082069011	2.26328590481594	3.47307304320631	1	1	-10.74749909986950
99	25	20	2	30	0	384	572	188	-384.0	-0.936633275427639	1.90379766031515	17.0435732773855	18.12538821983	1	1	-10.525745239428400
100	26	21	2	30	0	468	630	162	-468.0	8.59501459009163	-8.34303464473685	-2.8825165955706	-2.63534885334992	1	1	-0.9940973739091400
101	26	22	2	150	0	420	622	202	-420.0	-19.5559392051434	18.270226086265	9.92842655067946	3.22583800502224	1	1	-29.145051169144200
102	26	23	2	120	0	324	506	182	-324.0	0.440747494506539	-0.795819749292107	-0.112823123321704	-0.0775647439437392	1	1	-9.148364469494230
103	26	24	2	60	0	356	538	182	-356.0	-3.46583911910422	0.887335080848686	-1.0797571763687	2.1875602925815	1	1	-13.05495108310500
104	27	25	2	60	0	516	666	150	-516.0	19.6017135109538	-20.3053455465414	-10.3511097552614	-10.819097209934	1	1	10.01260154695300
105	27	26	2	30	0	380	574	194	-380.0	-15.5054591929355	13.9093895783951	1.91193477089046	1.45231442141658	1	1	-25.09457115693630
106	27	27	2	150	0	442	660	218	-442.0	3.36719419397346	-3.88422200567098	-7.09589830611108	-11.3832399189545	1	1	-6.22191777002731
107	27	28	2	120	0	392	586	194	-392.0	-8.86655562399868	9.08108103532267	4.56860735166487	4.21913721089928	1	1	-18.45566758799950
108	28	29	2	60	0	588	768	180	-588.0	0.604447016302352	-2.10290370332402	1.11530646221375	0.511578106740025	1	1	-8.984664947698420
109	28	30	2	120	0	390	580	190	-390.0	-6.55095993298468	5.98855788454033	-2.29956356101926	-2.95382030730237	1	1	-16.14007189698550
110	28	31	2	30	0	620	834	214	-620.0	-13.1925334325777	11.6506170228357	2.78142696348896	1.3372560190455	1	1	-22.78164539657850
111	28	32	2	150	0	336	552	216	-336.0	0.480155951823662	-1.0826373718146	-0.577798106928583	-10.2028670356985	1	1	-9.108956012177110
112	29	33	2	30	0	492	688	196	-492.0	24.9171140205571	-24.8109770836782	-6.86383034021532	-7.19023308272376	1	1	15.32800205655630
113	29	34	2	60	0	412	590	178	-412.0	5.52134446987282	-3.87212665306948	15.889363801082	16.7036157677059	1	1	-4.06776749412795
114	29	35	2	120	0	392	580	188	-392.0	12.9317076546546	-12.3254355168052	-1.77575822868883	-1.0508686500245	1	1	3.3425956906538300
115	29	36	2	150	0	378	890	512	-378.0		-6.39746482026658	-3.86819940565547	-131.253635723749	5	1
116	30	37	2	30	0	416	542	126	-416.0	-14.0184097537849	7.09713731297948	-0.247769661176097	-1.41520503090344	1	1	-23.60752171778570
117	30	38	2	120	0	324	460	136	-324.0	-6.41797445147652	2.2179813093917	0.843183858377742	1.03596983190174	1	1	-16.00708641547730
118	30	39	2	60	0	452	606	154	-452.0	8.91109537675739	-8.56186113786191	2.707777131654	2.25726417061441	1	1	-0.6780165872433810
119	30	40	2	150	0	376	884	508	-376.0		-7.63912837841795	17.379607591424	21.4257257931822	5	1
120	31	41	2	60	0	368	532	164	-368.0	15.2779347101715	-15.2739016304545	-7.70062135096369	-10.5734223369181	1	1	5.688822746170730
121	31	42	2	120	0	276	484	208	-276.0	-2.07819828055733	1.58711877533088	-3.4177065530791	-2.94397329131408	1	1	-11.667310244558100
122	31	43	2	30	0	328	522	194	-328.0	9.92477685368596	-9.19164885038189	-1.91187751729744	1.49039374087896	1	1	0.3356648896851910
123	31	44	2	150	0	300	506	206	-300.0	-9.74213391790337	10.1551415538	9.73332351082382	11.1503129251149	1	1	-19.331245881904100
124	32	45	2	60	0	372	528	156	-372.0	11.0805069164435	-8.7158899441242	-1.69110585597196	-3.06605007737211	1	1	1.4913949524427300
125	32	46	2	30	0	376	594	218	-376.0	-20.5709030923199	20.1387810517607	9.73390135489159	9.80239690340781	1	1	-30.160015056320700
126	32	47	2	150	0	472	706	234	-472.0	0.392747846412703	-1.15856749963288	2.83919020517786	3.34111414770865	1	1	-9.196364117588070
127	32	48	2	120	0	324	588	264	-324.0	8.3430468724969	-6.18886568413492	2.46576262103579	2.04287260389714	1	1	-1.2460650915038700
128	33	49	2	30	0	316	564	248	-316.0	5.49796354353695	-6.84603547702166	0.546140238493745	-1.79423177190309	1	1	-4.09114842046382
129	33	50	2	150	0	320	556	236	-320.0	0.175030790624731	-3.02280637775993	-0.931430699919616	-3.15285409472992	1	1	-9.414081173376040
130	33	51	2	60	0	404	614	210	-404.0	-2.26582742233651	2.38517112138312	-2.30438691970987	-1.51434178382433	1	1	-11.85493938633730
131	33	52	2	120	0	348	536	188	-348.0	4.61085510798411	-4.50050085039247	0.0044513002613229	-0.093199126960883	1	1	-4.97825685601666
132	34	53	2	120	0	340	504	164	-340.0	-6.56799884133255	5.32297816174749	3.42066649428534	0.533041371697024	1	1	-16.157110805333300
133	34	54	2	30	0	356	556	200	-356.0	3.91053612802256	-4.59745512042149	-8.3913279240676	-8.74829650922236	1	1	-5.67857583597821
134	34	55	2	150	0	400	640	240	-400.0	3.39529153903072	-4.42686166839709	-2.30932250471494	-3.76514559293997	1	1	-6.19382042497005
135	34	56	2	60	0	580	742	162	-580.0	5.27373925105655	-8.40105922114711	-5.86593389887065	-6.09633577708334	1	1	-4.31537271294422
136	35	57	2	120	0	300	464	164	-300.0	-15.5403634100198	11.9031987865548	3.70731850948491	3.32770982050729	1	1	-25.129475374020600
137	35	58	2	150	0	304	522	218	-304.0	5.76412064484458	-3.30224214714983	-2.2463091944833	1.11375792103794	1	1	-3.82499131915619
138	35	59	2	60	0	616	852	236	-616.0	-2.70979339214577	2.77208971069845	-2.3793119484401	-0.921565473302074	1	1	-12.29890535614650
139	35	60	2	30	0	628	798	170	-628.0	-7.23690482034682	4.00398252304707	0.588893163879195	-1.57744449691343	1	1	-16.82601678434760
140	36	61	2	30	0	328	550	222	-328.0	3.66056923513653	-1.67755458889032	8.66863194800178	8.42509243498929	1	1	-5.92854272886424
141	36	62	2	150	0	392	598	206	-392.0	0.752811092811442	-0.933599735081572	-1.14726615097936	-1.64297638608568	1	1	-8.836300871189330
142	36	63	2	120	0	296	500	204	-296.0	1.21776028991523	-0.654784551514922	3.00838096464416	3.30687130215556	1	1	-8.37135167408554
143	36	64	2	60	0	300	456	156	-300.0	3.16131948824722	-4.25362281052065	-11.5604228950075	-12.102899757003	1	1	-6.42779247575355
144	37	65	2	60	0	340	488	148	-340.0	1.66204201744302	-2.04036745511397	14.8377893275642	14.7302578461041	1	1	-7.92706994655775
145	37	66	2	30	0	388	560	172	-388.0	-11.9827709352393	12.0090211071315	20.0960099011091	20.0960099011091	1	1	-21.57188289924010
146	37	67	2	150	0	364	786	422	-364.0	6.06676005013983	7.86068417104426	1.02972070699104	2.00566495244121	2	1	-3.5223519138609400
147	37	68	2	120	0	266	448	182	-266.0	-1.26931075437399	0.627004068812113	-1.88564388424412	-1.89089190433366	1	1	-10.85842271837480
148	38	69	2	60	0	918	1060	142	-918.0	19.1492110788341	-20.6747137365308	-9.00581527186924	-11.1678162742411	1	1	9.56009911483333
149	38	70	2	120	0	300	480	180	-300.0	-4.2795027576073	5.00758216905625	-2.85516569492808	-2.84056824216509	1	1	-13.86861472160810
150	38	71	2	30	0	436	618	182	-436.0	-7.10025608472344	6.60928396145055	17.1096496379418	17.7788037629559	1	1	-16.68936804872420
151	38	72	2	150	0	308	518	210	-308.0	5.73548438263344	-6.07496526501959	5.76240731518809	3.80673948321856	1	1	-3.8536275813673300
152	39	73	2	30	0	400	590	190	-400.0	9.47566032439655	-6.65052309606207	8.22238945372287	9.42218140686349	1	1	-0.11345163960422000
153	39	74	2	60	0	348	482	134	-348.0	17.6292696410762	-17.8690843410426	0.593968174926424	-1.30877769974429	1	1	8.04015767707543
154	39	75	2	120	0	376	530	154	-376.0	-1.54783437943323	3.20806861914789	-3.94418687516284	-3.66398935533529	1	1	-11.136946343434
155	39	76	2	150	0	356	488	132	-356.0	13.4764496444474	-7.86409666059268	-4.07165429238574	-5.09411015384404	1	1	3.8873376804466300
156	40	77	2	30	0	280	440	160	-280.0	6.00276059321457	1.46682870759731	28.0742069047726	28.140548832434	1	1	-3.5863513707862000
157	40	78	2	120	0	372	556	184	-372.0	8.86962395720198	-10.0808996573151	-10.2798332780853	-10.1024268317989	1	1	-0.7194880067987890
158	40	79	2	60	0	320	456	136	-320.0	5.76242216204393	-6.8317389599362	20.746663024066	20.9429616098243	1	1	-3.8266898019568400
159	40	80	2	150	0	374	516	142	-374.0	-7.33454432811476	11.9927778518428	9.80863622199038	9.63444872179969	1	1	-16.92365629211550
160	41	1	3	150	-15	452	668	216	-452.0	-2.64223618869016	0.394177676659865	2.86226795764858	0.663893024759773	1	1	-12.23134815269090
161	41	2	3	30	-15	416	580	164	-416.0	-19.9914913651841	23.3948813883958	25.5883791970158	23.9151975288394	1	1	-29.580603329184900
162	41	3	3	120	-15	316	476	160	-316.0	6.18843901158891	-5.2716750414193	-4.70687463499414	-3.96530133567889	1	1	-3.4006729524118600
163	41	4	3	60	-15	272	432	160	-272.0	19.3800057458691	-18.7520303969432	-3.35984579522822	-3.37983376504735	1	1	9.790893781868330
164	42	5	3	60	-15	288	482	194	-288.0	16.8113846702	-15.5822688031656	-3.4221565558686	-1.47897827930734	1	1	7.222272706199230
165	42	6	3	150	-15	328	488	160	-328.0	0.867144480326999	0.279107646476376	-0.402478507537239	2.42789592007443	1	1	-8.72196748367377
166	42	7	3	120	-15	416	546	130	-416.0	0.945318236931854	-2.97754103855547	-10.5216130437806	-7.56490565484371	1	1	-8.643793727068920
167	42	8	3	30	-15	440	614	174	-440.0	14.6846637866394	-12.9109019772092	-14.626484852531	-10.9984983461618	1	1	5.09555182263863
168	43	9	3	60	-15	304	544	240	-304.0	21.4506360334757	-21.3212093186372	-29.591082204828	-25.6699664463964	1	1	11.86152406947490
169	43	10	3	30	-15	720	906	186	-720.0	-2.41721810506987	1.21502985967052	-11.3257562456629	-12.0868000994454	1	1	-12.00633006907060
170	43	11	3	120	-15	304	438	134	-304.0	14.0398509678269	-15.2939619808689	-4.54941104192062	-4.29323317147747	1	1	4.450739003826130
171	43	12	3	150	-15	296	480	184	-296.0	13.3452213323463	-10.7643144529606	-18.0674852989416	-17.6474443654711	1	1	3.7561093683455300
172	44	13	3	60	-15	496	1006	510	-496.0		-7.71595821995092	-6.991095000379		5	1
173	44	14	3	150	-15	352	556	204	-352.0	32.0199345270844	-29.8233717102456	-26.7555712849459	-20.773305829387	1	1	22.43082256308360
174	44	15	3	120	-15	308	464	156	-308.0	15.8453891493006	-16.148834081098	-21.5152610236142	-17.9650961727824	1	1	6.25627718529983
175	44	16	3	30	-15	440	720	280	-440.0	26.2350868631298	-27.7105813881963	-23.958004523308	-29.1828960809194	1	1	16.64597489912900
176	45	17	3	120	-15	304	464	160	-304.0	20.5715364219861	-18.5756517788309	-19.3294984927275	-17.8317840409727	1	1	10.98242445798530
177	45	18	3	60	-15	344	476	132	-344.0	21.0956796376895	-21.2148209394073	-15.5332136643701	-16.9114748973402	1	1	11.50656767368870
178	45	19	3	30	-15	380	560	180	-380.0	17.0523244527689	-12.1163592808183	-13.7881866512002	-13.9959433375676	1	1	7.46321248876813
179	45	20	3	150	-15	376	556	180	-376.0	6.94933829194574	-7.34538736858389	-25.5788957179771	-17.9354678363827	1	1	-2.63977367205503
180	46	21	3	30	-15	448	624	176	-448.0	8.01286520699306	-9.25528755699043	-24.1236678550192	-19.9003482861985	1	1	-1.5762467570077100
181	46	22	3	120	-15	320	546	226	-320.0	23.8958674495316	-23.0265434364676	-23.2865691808599	-22.1445897981866	1	1	14.30675548553080
182	46	23	3	60	-15	420	542	122	-420.0	25.1613755347917	-30.8616895217753	-23.024871581378	-22.3480921990707	1	1	15.572263570790900
183	46	24	3	150	-15	432	614	182	-432.0	25.1283899266056	-23.0994692238813	-20.8886803704939	-20.3817386234775	1	1	15.53927796260480
184	47	25	3	120	-15	368	494	126	-368.0	32.6258449488641	-28.0463545469673	-29.0665642621463	-27.6234059143908	1	1	23.036732984863300
185	47	26	3	60	-15	348	486	138	-348.0	35.8534687773766	-35.6741698648334	-32.5988057174211	-30.935482571149	1	1	26.264356813375800
186	47	27	3	150	-15	276	460	184	-276.0	29.8607140365069	-28.8350203138685	-19.9513493023241	-20.6268133201542	1	1	20.271602072506100
187	47	28	3	30	-15	468	626	158	-468.0	20.803761212259	-22.7382771694618	-18.0848897880176	-18.1595790952824	1	1	11.214649248258200
188	48	29	3	120	-15	352	502	150	-352.0	26.6233027967815	-24.7019219453674	-22.0121161739238	-20.560321051396	1	1	17.03419083278070
189	48	30	3	30	-15	346	588	242	-346.0	37.3814127447109	-36.9621160379098	-41.1575171167079	-42.0511257032113	1	1	27.79230078071010
190	48	31	3	150	-15	294	500	206	-294.0	22.2398760944795	-22.3931288806503	-32.010185390931	-29.1589997581767	1	1	12.650764130478700
191	48	32	3	60	-15	360	490	130	-360.0	30.113574028928	-31.9810572888221	-27.497770212692	-28.7519778996162	1	1	20.524462064927200
192	49	33	3	30	-15	408	576	168	-408.0	50.4382653166373	-51.9580492464614	-42.2350406609034	-42.1373878956962	1	1	40.84915335263650
193	49	34	3	150	-15	372	556	184	-372.0	25.0881388429659	-20.7845635732064	-28.2772284744219	-25.2510576713522	1	1	15.49902687896510
194	49	35	3	120	-15	332	498	166	-332.0	41.9466454675465	-37.5938982591495	-29.1648978843688	-30.4195679223119	1	1	32.35753350354570
195	49	36	3	60	-15	424	550	126	-424.0	29.8483706195316	-32.9072678375816	-22.9078964466081	-25.3416763049888	1	1	20.25925865553080
196	50	37	3	120	-15	452	640	188	-452.0	24.4873359836279	-23.1636740349458	-19.5376250346829	-19.1633102834649	1	1	14.898224019627100
197	50	38	3	150	-15	276	488	212	-276.0	36.0347830824797	-35.0937974546475	-30.5960201745556	-29.1869574988838	1	1	26.445671118478900
198	50	39	3	60	-15	432	592	160	-432.0	32.0638489016193	-32.2259798835567	-25.4451311812073	-27.3904286170481	1	1	22.47473693761850
199	50	40	3	30	-15	396	580	184	-396.0	44.2081712144428	-43.5830667513391	-9.00729406344389	-11.4018471969344	1	1	34.61905925044200
200	51	41	3	60	-15	400	552	152	-400.0	24.7718623205553	-24.1246960910391	-22.4951851929006	-23.95114115768	1	1	15.18275035655450
201	51	42	3	30	-15	60	568	508	-60.0		-58.7152946829098	-30.2835910216879	-36.9805897747564	5	1
202	51	43	3	120	-15	420	570	150	-420.0	19.9767328622156	-20.5338462627081	-16.1731870592721	-16.0994024396056	1	1	10.387620898214800
203	51	44	3	150	-15	388	574	186	-388.0	27.4875165793499	-21.9023930683605	-17.3941254548592	-17.7705367190034	1	1	17.89840461534910
204	52	45	3	30	-15	424	554	130	-424.0	51.9507298043123	-53.6022545447966	-46.546873226419	-50.3115545168093	1	1	42.36161784031150
205	52	46	3	60	-15	332	474	142	-332.0	23.3248715765439	-24.6430648148904	-23.0582003118996	-24.4291524041276	1	1	13.735759612543100
206	52	47	3	120	-15	288	456	168	-288.0	46.6323623920628	-40.9239258887722	-35.9147970313068	-34.7297861432097	1	1	37.04325042806200
207	52	48	3	150	-15	488	782	294	-488.0	20.7961063582706	-19.7185811321554	-5.57662575060996	-8.57882159898747	1	1	11.20699439426980
208	53	49	3	150	-15	364	542	178	-364.0	27.9802853303933	-26.7679682486728	-27.9626168878397	-28.0306030413833	1	1	18.39117336639250
209	53	50	3	60	-15	368	490	122	-368.0	22.475318064678	-24.6591699980419	-29.8295894746941	-29.2371287644844	1	1	12.88620610067720
210	53	51	3	30	-15	370	494	124	-370.0	52.5570911986764	-53.5755091245461	-44.0380276212412	-44.2153372463049	1	1	42.96797923467560
211	53	52	3	120	-15	436	606	170	-436.0	35.9402704570327	-33.0078276682927	-23.1547194017948	-24.4312854804896	1	1	26.35115849303190
212	54	53	3	30	-15	356	494	138	-356.0	54.0772249655432	-55.2627213420632	-56.9572420009749	-56.8234500810165	1	1	44.48811300154240
213	54	54	3	120	-15	360	522	162	-360.0	23.3438625855025	-23.6265064838851	-21.2598001705944	-24.2488820039375	1	1	13.75475062150170
214	54	55	3	150	-15	292	490	198	-292.0	29.2625090736581	-28.3949865726674	-36.0017637039428	-34.7119734744726	1	1	19.67339710965730
215	54	56	3	60	-15	334	486	152	-334.0	29.465609639789	-30.2126466526559	-31.3123785451459	-31.4369544300733	1	1	19.87649767578820
216	55	57	3	150	-15	416	588	172	-416.0	12.6458766813332	-13.5793605986572	-14.1406345192331	-13.7036774562259	1	1	3.056764717332430
217	55	58	3	120	-15	268	456	188	-268.0	36.9116810233794	-35.5768571815502	-23.6196001198884	-25.4061270848571	1	1	27.32256905937860
218	55	59	3	60	-15	296	456	160	-296.0	41.1315892258981	-41.9879973378438	-41.0636619146541	-41.0889435044195	1	1	31.542477261897300
219	55	60	3	30	-15	328	460	132	-328.0	44.1358621624944	-44.9152577803418	-41.9359826340632	-42.7523201718461	1	1	34.546750198493600
220	56	61	3	30	-15	380	554	174	-380.0	63.0108836050072	-63.6540523198987	-54.0012891238208	-55.5901603347433	1	1	53.42177164100640
221	56	62	3	150	-15	416	602	186	-416.0	29.5022987614642	-29.7140574874329	-28.219273176562	-28.7641792087139	1	1	19.913186797463400
222	56	63	3	120	-15	428	576	148	-428.0	35.2636385876482	-30.5216102871376	-22.3201683269846	-21.7719369760874	1	1	25.67452662364740
223	56	64	3	60	-15	324	468	144	-324.0	28.045902802979	-29.2354597216627	-31.1572076340534	-31.9967928423004	1	1	18.45679083897820
224	57	65	3	30	-15	372	516	144	-372.0	44.7508666887902	-47.1439595459247	-38.7428735051886	-38.5903724891661	1	1	35.161754724789400
225	57	66	3	120	-15	348	506	158	-348.0	39.9330124963688	-31.9171101312208	-22.4476883339529	-23.2580134101623	1	1	30.343900532368000
226	57	67	3	150	-15	352	624	272	-352.0	26.4630773508103	-25.6083860727738	-11.733943333575	-12.3090988812282	1	1	16.87396538680950
227	57	68	3	60	-15	340	460	120	-340.0	30.8588149751586	-34.0918377470046	-32.7399467449488	-33.5036981052233	1	1	21.26970301115780
228	58	69	3	30	-15	356	506	150	-356.0	50.5034023175311	-51.1094343861085	-45.3408383549221	-46.6606750627324	1	1	40.914290353530300
229	58	70	3	150	-15	244	418	174	-244.0	13.1889636549445	-10.3331034858687	-17.9502470724271	-20.4984362662582	1	1	3.59985169094373
230	58	71	3	60	-15	384	526	142	-384.0	33.6840994209421	-34.8796285737994	-34.9622165027906	-37.2643563727852	1	1	24.094987456941300
231	58	72	3	120	-15	680	848	168	-680.0	36.3692976359012	-31.5941417222153	-20.0534675797572	-19.2323655659271	1	1	26.780185671900400
232	59	73	3	60	-15	352	518	166	-352.0	36.3301199925729	-37.2090375916844	-33.0884208857213	-36.1004448467803	1	1	26.741008028572100
233	59	74	3	150	-15	356	536	180	-356.0	43.0844652527233	-40.7510645406079	-29.6472760192551	-30.4979872202424	1	1	33.49535328872250
234	59	75	3	30	-15	290	452	162	-290.0	61.4994479188874	-62.9463921100211	-24.7948252402874	-28.4987379572503	1	1	51.91033595488660
235	59	76	3	120	-15	312	460	148	-312.0	23.7751857427324	-23.3242177812178	-16.4549977572799	-16.7507663467092	1	1	14.18607377873160
236	60	77	3	60	-15	276	468	192	-276.0	34.3231608633396	-36.5058993556221	-42.9454036389446	-37.4595042881491	1	1	24.73404889933880
237	60	78	3	30	-15	328	838	510	-328.0		94.9639203024135	-35.0303047624113		5	1
238	60	79	3	120	-15	448	636	188	-448.0	29.7219388553473	-28.0113701193565	-17.8299632448531	-19.9821065718653	1	1	20.132826891346500
239	60	80	3	150	-15	384	570	186	-384.0	30.3545771456503	-28.730676985683	-27.7543472306643	-27.3014876661075	1	1	20.76546518164950
240	61	81	3	120	-15	628	844	216	-628.0	18.6136878624244	-17.1655794654648	-11.6396066869653	-10.350534173727	1	1	9.02457589842363
241	61	82	3	30	-15	410	606	196	-410.0	61.6678971697648	-61.4884209303798	-51.6306960208977	-51.4073517881361	1	1	52.07878520576400
242	61	83	3	150	-15	324	516	192	-324.0	12.0783737921818	-11.8366562445152	-7.70800515874967	-7.52756348845116	1	1	2.4892618281810300
243	61	84	3	60	-15	380	536	156	-380.0	35.8563212576256	-35.0475619904227	-33.2151206368125	-33.1017119918311	1	1	26.26720929362480
244	62	85	3	120	-15	332	482	150	-332.0	24.1599853293307	-21.9294541866861	-18.9574052454014	-19.7536651204965	1	1	14.570873365329900
245	62	86	3	30	-15	436	556	120	-436.0	51.5072351368045	-50.6982046763769	-41.0299172821858	-40.7273590943024	1	1	41.91812317280370
246	62	87	3	60	-15	316	460	144	-316.0	30.1381838215701	-30.8234642941513	-34.5561912091334	-34.8200498144834	1	1	20.54907185756930
247	62	88	3	150	-15	276	472	196	-276.0	21.1482005267791	-20.9575045635798	-26.649686687287	-23.9026945062342	1	1	11.55908856277830
248	63	89	3	60	-15	268	414	146	-268.0	45.3182456278633	-43.617915073247	-36.4786010806907	-36.5699691617068	1	1	35.72913366386250
249	63	90	3	30	-15	332	484	152	-332.0	61.1262799651523	-61.2243331300574	-55.7252912300225	-55.9269945688275	1	1	51.53716800115150
250	63	91	3	120	-15	348	502	154	-348.0	18.8530789595465	-15.4795646346878	-19.9833285204386	-21.1244830761114	1	1	9.263966995545730
251	63	92	3	150	-15	288	518	230	-288.0	37.7209198094739	-36.4699400771331	-31.1463426959903	-28.6950468160205	1	1	28.131807845473100
252	64	93	3	30	-15	324	468	144	-324.0	41.7051439903125	-43.7038762032384	-42.0680983467137	-41.9933030450029	1	1	32.11603202631170
253	64	94	3	60	-15	296	436	140	-296.0	22.0462037220073	-25.430963434857	-27.2991819806304	-29.2164428691903	1	1	12.457091758006500
254	64	95	3	150	-15	312	552	240	-312.0	36.9890693998699	-35.0009472672537	-35.7462032815474	-34.0704379392543	1	1	27.399957435869100
255	64	96	3	120	-15	344	518	174	-344.0	36.6490923247169	-32.6004622388685	-23.6924887563233	-23.4420910768391	1	1	27.059980360716100
256	65	97	3	60	-15	316	476	160	-316.0	29.0432330126048	-30.0812390522065	-30.3754742591909	-31.1218723624615	1	1	19.45412104860400
257	65	98	3	120	-15	384	576	192	-384.0	41.5920276593258	-39.9849186058796	-41.3850809387741	-42.5490807643541	1	1	32.00291569532500
258	65	99	3	150	-15	348	516	168	-348.0	36.078786700344	-34.5512164373594	-36.6906220030225	-37.1142187169354	1	1	26.489674736343200
259	65	100	3	30	-15	248	440	192	-248.0	51.8329560519807	-51.0609275509454	-47.2326784043589	-47.1687588300693	1	1	42.24384408797990
260	66	101	3	120	-15	560	786	226	-560.0	21.2088354906651	-20.8093962773343	-24.6279045186375	-25.003055945189	1	1	11.619723526664300
261	66	102	3	150	-15	316	506	190	-316.0	50.4667858759654	-49.1174944930654	-39.6696143554384	-41.2315334647472	1	1	40.87767391196460
262	66	103	3	30	-15	564	780	216	-564.0	51.8226829072446	-50.4308340098587	-46.9345202008105	-46.5787203987286	1	1	42.233570943243800
263	66	104	3	60	-15	372	522	150	-372.0	35.9879893318091	-36.0252447284261	-32.7686523282731	-33.1798486654109	1	1	26.398877367808300
264	67	105	3	30	-15	388	540	152	-388.0	51.289342415756	-50.0303057470577	-37.9906101659993	-38.8311135692795	1	1	41.70023045175520
265	67	106	3	150	-15	316	506	190	-316.0	37.5171952727318	-36.0764178914613	-41.8364860795999	-40.6593149519886	1	1	27.928083308731000
266	67	107	3	120	-15	356	522	166	-356.0	32.2938040663344	-32.6150894233059	-25.0089092675219	-25.1724474960286	1	1	22.70469210233360
267	67	108	3	60	-15	288	430	142	-288.0	39.1381556762533	-39.8339366899209	-32.1721834920051	-33.9715592840805	1	1	29.549043712252500
268	68	109	3	30	-15	514	672	158	-514.0	63.9667219944836	-59.6714263769147	-42.0174245519387	-40.9772345731915	1	1	54.37761003048280
269	68	110	3	120	-15	344	498	154	-344.0	41.5831411996977	-36.7893860822487	-25.2880442315807	-25.3746930062684	1	1	31.994029235696900
270	68	111	3	60	-15	324	458	134	-324.0	39.0953255694168	-38.1711459157907	-32.176477511081	-32.8296798414228	1	1	29.50621360541600
271	68	112	3	150	-15	320	476	156	-320.0	35.2405793867716	-32.8908516825616	-32.089250312008	-33.3984475678734	1	1	25.65146742277080
272	69	113	3	60	-15	400	552	152	-400.0	37.6177953791015	-36.0308366304159	-30.5402387069003	-30.7775939195412	1	1	28.02868341510070
273	69	114	3	150	-15	344	530	186	-344.0	41.3514871742504	-38.0311262986943	-37.1205620474077	-34.4290152828841	1	1	31.76237521024960
274	69	115	3	120	-15	336	548	212	-336.0	45.2505411223878	-39.5816641790742	-26.7348618347984	-26.4172925034181	1	1	35.66142915838700
275	69	116	3	30	-15	524	730	206	-524.0	52.4326298039925	-51.2249737819245	-46.9691564221591	-46.8665878699943	1	1	42.843517839991700
276	70	117	3	150	-15	296	472	176	-296.0	21.4876984480721	-20.3684101190883	-20.7580169156691	-17.7498064919393	1	1	11.898586484071300
277	70	118	3	120	-15	372	536	164	-372.0	20.9883795057665	-21.4638754755906	-21.2074679476505	-19.2531054792724	1	1	11.39926754176570
278	70	119	3	30	-15	472	718	246	-472.0	55.9769240409437	-55.2489390839607	-53.3485568854704	-52.2005945585791	1	1	46.38781207694290
279	70	120	3	60	-15	376	494	118	-376.0	32.5093931343516	-31.8763340804368	-30.7520186519322	-32.1257618295313	1	1	22.920281170350800
280	71	121	3	150	-15	344	522	178	-344.0	19.9151530200264	-16.7753076583627	-13.9473347078977	-11.1042219648181	1	1	10.326041056025600
281	71	122	3	60	-15	340	490	150	-340.0	42.0655893835145	-38.8191833029913	-30.6097507605337	-31.7253579253257	1	1	32.47647741951370
282	71	123	3	30	-15	292	426	134	-292.0	63.9783979773054	-61.7784424063078	-48.6700971998849	-50.3947734222216	1	1	54.38928601330460
283	71	124	3	120	-15	446	680	234	-446.0	20.4584088239734	-20.1283390268207	-20.3951559275536	-19.2269797138326	1	1	10.86929685997260
284	72	125	3	30	-15	300	468	168	-300.0	46.8518264907067	-47.829441837679	-49.7989394560352	-49.5397872669397	1	1	37.26271452670590
285	72	126	3	120	-15	244	382	138	-244.0	23.1828151451833	-22.3066477110965	-17.465294509951	-15.5174456720875	1	1	13.593703181182500
286	72	127	3	60	-15	396	518	122	-396.0	46.1101762721117	-45.3568099946662	-33.0838376920138	-32.5341099087451	1	1	36.52106430811090
287	72	128	3	150	-15	264	476	212	-264.0	29.665046610653	-25.7988851087458	-25.2008220806103	-20.5551654422698	1	1	20.07593464665220
288	73	129	3	150	-15	308	488	180	-308.0	43.8769766982677	-39.7017622998596	-37.8559600517151	-36.3042174262451	1	1	34.287864734266900
289	73	130	3	60	-15	320	444	124	-320.0	39.2759799888435	-38.251817294081	-27.8470627704662	-29.0487558061159	1	1	29.68686802484270
290	73	131	3	30	-15	332	476	144	-332.0	60.0719884462394	-59.9382916592836	-40.8636667357053	-42.1730168714782	1	1	50.48287648223860
291	73	132	3	120	-15	348	498	150	-348.0	10.678096142266	-9.539261075881	-20.445058010474	-17.433354326484	1	1	1.08898417826523
292	74	133	3	150	-15	288	464	176	-288.0	37.9932618463538	-37.1506641777867	-29.9707502165255	-30.3962979393605	1	1	28.404149882353000
293	74	134	3	120	-15	300	442	142	-300.0	15.8637590221473	-19.9704252347751	-20.4665414969841	-19.7666809509588	1	1	6.274647058146530
294	74	135	3	60	-15	424	610	186	-424.0	47.928502503643	-45.0129756870644	-31.2427405037858	-32.5953714215068	1	1	38.33939053964220
295	74	136	3	30	-15	508	660	152	-508.0	60.6413943776302	-59.2443148011065	-43.0509404296221	-45.3086278667746	1	1	51.05228241362940
296	75	137	3	60	-15	20	506	486	-20.0	31.1930902808552	-31.4444743934598	-32.4368800963064	-32.2509494324244	2	1	21.60397831685440
297	75	138	3	30	-15	456	592	136	-456.0	66.0600434153575	-64.6638039641168	-57.6457300648913	-57.9889744627863	1	1	56.470931451356700
298	75	139	3	120	-15	268	464	196	-268.0	29.3244924493646	-25.6073244847592	-24.2876205543714	-24.2377750099035	1	1	19.735380485363800
299	75	140	3	150	-15	312	506	194	-312.0	52.3103867358712	-48.2068670910512	-36.8218844967037	-37.7380005521957	1	1	42.721274771870400
300	76	141	3	30	-15	276	444	168	-276.0	52.202682699239	-51.8292960091428	-49.5910490127361	-49.4843718553615	1	1	42.61357073523820
301	76	142	3	120	-15	440	696	256	-440.0	35.0811542079621	-33.6138625468092	-27.586981033184	-27.2565756743425	1	1	25.49204224396130
302	76	143	3	60	-15	340	486	146	-340.0	40.9457441835382	-39.534645004925	-31.826954798843	-32.7406493323785	1	1	31.35663221953740
303	76	144	3	150	-15	432	676	244	-432.0	30.4372866711758	-30.7368842781266	-37.430981082407	-32.5282705642283	1	1	20.848174707175000
304	77	145	3	30	-15	284	434	150	-284.0	64.3685492391795	-63.9849578742125	-53.212057171545	-53.6745765605349	1	1	54.77943727517870
305	77	146	3	60	-15	320	486	166	-320.0	43.3453779338881	-42.4429658952302	-39.0431197244688	-39.7921371456408	1	1	33.75626596988730
306	77	147	3	120	-15	352	556	204	-352.0	35.0853113091317	-35.6545335418523	-46.1875555325199	-43.8762686233571	1	1	25.496199345130900
307	77	148	3	150	-15	332	534	202	-332.0	53.0239154727705	-50.3100924827885	-43.7617299564485	-44.1168186104464	1	1	43.434803508769700
308	78	149	3	30	-15	360	506	146	-360.0	74.0759418783313	-73.6546994864402	-62.818158428882	-67.446545590918	1	1	64.48682991433050
309	78	150	3	60	-15	344	516	172	-344.0	44.9346790501953	-43.4291088284792	-38.7369866409087	-33.772070511181	1	1	35.34556708619450
310	78	151	3	120	-15	348	530	182	-348.0	41.5688241950692	-40.4756856068606	-44.1510227112348	-43.7294402143282	1	1	31.979712231068400
311	78	152	3	150	-15	336	530	194	-336.0	32.7693315403013	-32.9909082759878	-29.76664801841	-29.9944488878967	1	1	23.18021957630050
312	79	153	3	150	-15	340	544	204	-340.0	35.9530810957257	-35.8227508774298	-34.6974611418123	-35.2713516713854	1	1	26.36396913172490
313	79	154	3	30	-15	506	668	162	-506.0	56.367314859331	-56.6040607615174	-51.3139624212692	-51.3344182471806	1	1	46.77820289533020
314	79	155	3	60	-15	328	464	136	-328.0	38.7081127115348	-38.9895343594246	-33.8101509692014	-32.7160651014226	1	1	29.11900074753400
315	79	156	3	120	-15	376	556	180	-376.0	31.4238197768965	-27.9573740222221	-23.2774533094893	-23.4506379165612	1	1	21.83470781289570
316	80	157	3	30	-15	560	726	166	-560.0	73.7835091726802	-72.3145630908376	-63.6498657837034	-64.774594283371	1	1	64.19439720867940
317	80	158	3	60	-15	368	522	154	-368.0	28.3847126876518	-28.6729829373828	-28.4388693521812	-29.1812658368798	1	1	18.795600723651000
318	80	159	3	120	-15	344	618	274	-344.0	45.236367278322	-45.289999237187	-43.1471790108538	-43.9710761898343	1	1	35.64725531432120
319	80	160	3	150	-15	300	516	216	-300.0	33.0096791526336	-32.5677308639572	-34.6314780025562	-35.4550862684331	1	1	23.42056718863280
320	81	161	3	30	-15	848	982	134	-848.0	57.2320780852984	-59.0231391577395	-54.8264427214941	-55.3840150211005	1	1	47.642966121297600
321	81	162	3	60	-15	468	598	130	-468.0	33.1865865317155	-36.1238017615977	-37.9626850367915	-37.5888617538092	1	1	23.597474567714700
322	81	163	3	120	-15	324	458	134	-324.0	46.7848058824782	-40.4704798171826	-30.3387079901868	-29.6561352191512	1	1	37.19569391847740
323	81	164	3	150	-15	308	478	170	-308.0	34.7897991583735	-32.5745645865469	-37.93342209675	-38.4862956192198	1	1	25.200687194372700
324	82	165	3	150	-15	312	476	164	-312.0	53.3165636090589	-50.8941216352889	-51.5355691966627	-51.5592697354865	1	1	43.72745164505810
325	82	166	3	120	-15	260	438	178	-260.0	33.7588254166039	-33.6988950024781	-37.1680149240514	-37.4141248151648	1	1	24.169713452603100
326	82	167	3	30	-15	460	600	140	-460.0	65.7752716649378	-65.0101933824166	-56.6427770599417	-58.8263120573681	1	1	56.18615970093700
327	82	168	3	60	-15	324	460	136	-324.0	32.9309836571662	-34.2995164821833	-32.9575362704716	-33.2726720694514	1	1	23.34187169316540
328	83	169	3	60	-15	444	584	140	-444.0	35.7141352729591	-35.937155147404	-31.1349416133788	-32.2884178211084	1	1	26.125023308958300
329	83	170	3	30	-15	378	530	152	-378.0	53.3478594142699	-54.2429772102684	-50.4646289506972	-50.8783751133713	1	1	43.75874745026910
330	83	171	3	120	-15	240	406	166	-240.0	49.8587410073402	-47.3745324891082	-40.5144741347447	-39.4215235244729	1	1	40.26962904333940
331	83	172	3	150	-15	268	418	150	-268.0	46.6784425509643	-46.0661482680075	-47.7772847579319	-46.2024368617649	1	1	37.08933058696350
332	84	173	3	30	-15	340	476	136	-340.0	61.0020699708804	-61.7613852307812	-57.6250736862302	-59.267114309432	1	1	51.41295800687960
333	84	174	3	150	-15	300	464	164	-300.0	62.953316501338	-56.5782150522437	-44.8960111282597	-44.5422199846947	1	1	53.36420453733720
334	84	175	3	120	-15	320	472	152	-320.0	36.734623518956	-34.0267605817916	-28.9093449056109	-28.558842944619	1	1	27.145511554955200
335	84	176	3	60	-15	316	446	130	-316.0	41.1619929546067	-40.8943231593684	-38.459359447052	-38.3870207713738	1	1	31.57288099060590
336	85	177	3	30	-15	444	580	136	-444.0	63.6954882255092	-62.9217231495135	-54.8831409504137	-56.473114498189	1	1	54.10637626150840
337	85	178	3	150	-15	280	452	172	-280.0	48.067670199732	-46.3829557287792	-39.1441922138621	-39.0271665262061	1	1	38.47855823573120
338	85	179	3	120	-15	344	504	160	-344.0	36.6589765105358	-34.6144727948674	-42.9710171643708	-30.2944912219914	1	1	27.06986454653500
339	85	180	3	60	-15	396	518	122	-396.0	30.2064259556348	-30.4265186707346	-26.0733048837198	-26.7833462188552	1	1	20.617313991634000
340	86	181	3	120	-15	316	498	182	-316.0	54.1687986259217	-53.8017863943226	-41.8021977810797	-41.8021977810797	1	1	44.57968666192090
341	86	182	3	150	-15	288	438	150	-288.0	31.0242101330384	-32.4172128606338	-39.2951797518613	-37.2749228344469	1	1	21.43509816903760
342	86	183	3	30	-15	444	614	170	-444.0	77.3228196168774	-75.2071153612087	-60.3089041077632	-62.4057974073761	1	1	67.73370765287660
343	86	184	3	60	-15	284	434	150	-284.0	31.7594440645852	-31.7749982286505	-30.9772246219307	-31.239517218946	1	1	22.17033210058440
344	87	185	3	150	-15	344	510	166	-344.0	57.1452847580525	-55.7151734717452	-50.3793590289111	-50.0240913789369	1	1	47.556172794051700
345	87	186	3	30	-15	676	822	146	-676.0	54.0865577408003	-52.0328341137883	-40.4401831447468	-41.168836342804	1	1	44.49744577679950
346	87	187	3	60	-15	488	636	148	-488.0	52.345620759175	-49.7930721175965	-33.401800033552	-35.1176781964634	1	1	42.75650879517420
347	87	188	3	120	-15	332	486	154	-332.0	38.9004826268637	-40.4556569628569	-42.1536270684674	-44.7055275859848	1	1	29.311370662862900
348	88	189	3	60	-15	530	660	130	-530.0	30.3267021801005	-30.7574432298984	-24.2341043262884	-26.4596289062318	1	1	20.737590216099700
349	88	190	3	30	-15	524	702	178	-524.0	48.3845587331649	-46.288452395045	-31.4128953908869	-33.5225584608322	1	1	38.79544676916410
350	88	191	3	120	-15	352	498	146	-352.0	39.0666936940912	-39.2765353462921	-44.0862831065825	-42.8752871536342	1	1	29.477581730090400
351	88	192	3	150	-15	280	432	152	-280.0	38.0238026096526	-37.4806759218226	-40.0122593234807	-38.8292460226812	1	1	28.434690645651800
352	89	193	3	150	-15	380	530	150	-380.0	36.3030430190148	-36.8421318473752	-40.5669829341503	-41.1632456707817	1	1	26.71393105501400
353	89	194	3	30	-15	500	614	114	-500.0	41.1465161013847	-39.422583420105	-30.291540278137	-36.6526966388339	1	1	31.557404137383900
354	89	195	3	120	-15	340	494	154	-340.0	57.6169056993582	-52.5824467710558	-30.0454260218683	-33.1299774856416	1	1	48.02779373535740
355	89	196	3	60	-15	272	418	146	-272.0	30.6772383994803	-33.4631076557571	-25.2013714636848	-29.0994471971193	1	1	21.08812643547950
356	90	197	3	120	-15	428	602	174	-428.0	35.2428944666389	-33.3301278457101	-25.369865539365	-27.723239222746	1	1	25.65378250263810
357	90	198	3	30	-15	370	506	136	-370.0	43.0292412165099	-43.8585372667859	-30.5975147600778	-35.5321172138875	1	1	33.44012925250910
358	90	199	3	150	-15	348	488	140	-348.0	46.1561649965851	-43.8305858171384	-43.4958593755935	-43.6404523298566	1	1	36.567053032584300
359	90	200	3	60	-15	304	452	148	-304.0	34.3118719615959	-33.4311868795543	-23.4782949898484	-25.045107880721	1	1	24.722759997595100
360	91	201	3	30	-15	536	1044	508	-536.0		-32.2786775992926	-3.6256760319293		5	1
361	91	202	3	60	-15	556	672	116	-556.0	27.4553251989192	-29.0850635641234	-21.2236809080923	-24.7489365931564	1	1	17.866213234918400
362	91	203	3	150	-15	348	516	168	-348.0	45.0281395231095	-40.4216971905097	-40.2944648736554	-37.7417937796827	1	1	35.43902755910870
363	91	204	3	120	-15	316	488	172	-316.0	31.1048433884287	-28.9376188374864	-21.4327472195543	-21.5354928387193	1	1	21.515731424427900
364	92	205	3	60	-15	264	384	120	-264.0	34.4516874569991	-32.7192609160085	-26.2393024037224	-28.3103699304871	1	1	24.86257549299830
365	92	206	3	30	-15	408	548	140	-408.0	58.4912512434517	-58.0770596222168	-44.6118834190887	-46.6278822834169	1	1	48.90213927945090
366	92	207	3	150	-15	308	456	148	-308.0	36.7224334884553	-36.0230438172026	-35.9568861964961	-34.7430577462216	1	1	27.13332152445450
367	92	208	3	120	-15	292	464	172	-292.0	59.6060608239916	-54.9088569134827	-28.3098601736856	-28.8493072693343	1	1
368	93	209	3	30	-15	344	476	132	-344.0	59.3145269012347	-59.6628092259369	-53.7718478726412	-54.2533566230811	1	1	49.72541493723390
369	93	210	3	120	-15	372	552	180	-372.0	31.1430820298816	-30.9855167975284	-34.6245434060184	-31.5401380175713	1	1	21.553970065880800
370	93	211	3	150	-15	284	490	206	-284.0	46.2947013669908	-45.9440078913961	-40.6214230163538	-40.8830765748299	1	1	36.70558940299000
371	93	212	3	60	-15	288	414	126	-288.0	27.6565049656044	-27.3082824370098	-24.4676820285543	-24.577253572929	1	1	18.067393001603600
372	94	213	3	60	-15	352	482	130	-352.0	32.3387942092552	-32.5515737179507	-31.493577260009	-32.631325386341	1	1	22.749682245254400
373	94	214	3	30	-15	444	598	154	-444.0	65.8280187936381	-63.398883736889	-46.0536649307276	-45.8502097299473	1	1	56.23890682963730
374	94	215	3	150	-15	260	426	166	-260.0	47.9469124612181	-46.5606052401353	-43.9249048848104	-43.2612392210672	1	1	38.357800497217300
375	94	216	3	120	-15	328	494	166	-328.0	25.0607375593419	-27.0267942411446	-27.9356526055701	-27.9356526055701	1	1	15.471625595341100
376	95	217	3	60	-15	316	434	118	-316.0	27.016193686213	-28.5101754631348	-28.6112970183469	-29.4980714481251	1	1	17.42708172221220
377	95	218	3	120	-15	268	410	142	-268.0	41.693847250298	-40.4335662840061	-39.4164426893354	-38.6824237356051	1	1	32.10473528629720
378	95	219	3	30	-15	392	530	138	-392.0	56.069602312018	-55.8629841137945	-44.112322122243	-45.0232295172924	1	1	46.48049034801720
379	95	220	3	150	-15	264	414	150	-264.0	23.1583639868563	-25.8558347144638	-32.0982839766873	-31.4690717316958	1	1	13.569252022855500
380	96	221	3	60	-15	344	498	154	-344.0	30.504794383262	-32.0672743622509	-33.9990336780149	-34.3723905945543	1	1	20.91568241926120
381	96	222	3	120	-15	204	360	156	-204.0	27.2749721693514	-29.4805902174633	-39.9562018209166	-37.9551100444144	1	1	17.68586020535060
382	96	223	3	30	-15	300	446	146	-300.0	53.5098116406618	-53.297267943918	-48.6700922451069	-49.3378915698967	1	1	43.92069967666100
383	96	224	3	150	-15	236	422	186	-236.0	29.9260467952809	-29.889165711094	-31.9710165469001	-32.8476862676296	1	1	20.336934831280100
384	97	225	3	30	-15	328	486	158	-328.0	45.7997109776616	-45.4554882795369	-44.3419408007435	-43.4454891581904	1	1	36.210599013660800
385	97	226	3	150	-15	196	376	180	-196.0	28.9975036852353	-29.2726954825935	-37.4365736151266	-38.1997092955363	1	1	19.40839172123450
386	97	227	3	60	-15	254	388	134	-254.0	41.3892960092616	-39.7469658544642	-32.9503604892142	-33.3651783038745	1	1	31.800184045260800
387	97	228	3	120	-15	264	418	154	-264.0	29.6983642837471	-34.3795005069809	-32.0579042953308	-32.7691128533136	1	1	20.109252319746300
388	98	229	3	120	-15	288	442	154	-288.0	38.8614846818328	-37.0504626963515	-25.6333693125766	-25.1264815842577	1	1	29.272372717832000
389	98	230	3	150	-15	220	384	164	-220.0	32.9821478523714	-34.3129721139187	-40.1695816310724	-39.8561149565431	1	1	23.393035888370600
390	98	231	3	30	-15	356	494	138	-356.0	56.3613743837478	-54.8069365031511	-51.9824652978465	-52.6064162604728	1	1	46.77226241974700
391	98	232	3	60	-15	292	440	148	-292.0	24.0902143927908	-25.040675103215	-30.5511044521255	-30.6909807576981	1	1	14.501102428790000
392	99	233	3	150	-15	260	434	174	-260.0	18.6522166888187	-22.4086355386671	-33.6363334430529	-31.8460752675631	1	1	9.063104724817930
393	99	234	3	120	-15	488	698	210	-488.0	15.2710795397025	-15.1365343708235	-23.4123912127532	-22.8004743948087	1	1	5.68196757570173
394	99	235	3	30	-15	276	426	150	-276.0	51.9248649969229	-52.8752176106981	-48.0513407216284	-49.3355803724317	1	1	42.33575303292210
395	99	236	3	60	-15	340	472	132	-340.0	27.7159129062416	-29.7732508174755	-30.2398537308072	-31.8609407876051	1	1	18.126800942240800
396	100	237	3	120	-15	280	456	176	-280.0	33.1420456828146	-34.8968561932253	-35.8105577986672	-36.144409534742	1	1	23.552933718813800
397	100	238	3	150	-15	304	488	184	-304.0	56.6499622200124	-55.1513843464791	-41.9088024153147	-41.7316210057019	1	1
398	100	239	3	30	-15	308	440	132	-308.0	59.2445884733232	-59.0123403781117	-51.6309678787473	-53.2104490820129	1	1	49.655476509322400
399	100	240	3	60	-15	284	422	138	-284.0	36.2134473619432	-37.5993780678089	-33.5061588112227	-35.3421665328701	1	1	26.62433539794240
400	101	241	3	120	-15	1564	1778	214	-1564.0	31.0801083841552	-29.3308889313887	-27.4360260802904	-21.7100629034316	1	1	21.49099642015440
401	101	242	3	30	-15	320	472	152	-320.0	59.0239501062113	-58.3085893663878	-43.5648584194582	-46.6271048247672	1	1	49.43483814221050
402	101	243	3	60	-15	456	582	126	-456.0	34.616879772883	-38.0498011753571	-41.9546687924861	-43.1894129680079	1	1	25.02776780888220
403	101	244	3	150	-15	364	492	128	-364.0	25.6370609246464	-20.6686868999225	-14.0770287523197	-13.1351569025609	1	1	16.047948960645600
404	102	245	3	30	-15	328	434	106	-328.0	56.6014296238094	-57.1716243181935	-47.1550519460442	-48.2593095648841	1	1	47.01231765980860
405	102	246	3	120	-15	368	494	126	-368.0	24.4163985807099	-21.8713963326171	-19.9146262819837	-18.4885614858215	1	1	14.827286616709100
406	102	247	3	150	-15	644	902	258	-644.0	23.101477519682	-23.2944203342851	-22.6083361258515	-20.274838836597	1	1	13.51236555568120
407	102	248	3	60	-15	424	572	148	-424.0	32.5891089800765	-36.12052428125	-37.9066181333986	-40.6841146701541	1	1	22.99999701607570
408	103	249	3	120	-15	332	472	140	-332.0	68.4097656498993	-52.9525213912558	-35.5353406531253	-39.8297108849642	1	1
409	103	250	3	60	-15	380	488	108	-380.0	32.149444602486	-34.8022540615278	-34.128814516809	-36.2410696208916	1	1	22.560332638485200
410	103	251	3	150	-15	344	496	152	-344.0	21.5641060945627	-20.4039413421045	-32.6134212097714	-24.5275315873151	1	1	11.97499413056190
411	103	252	3	30	-15	564	744	180	-564.0	54.6972958791204	-54.1679886908437	-44.5330330110248	-45.5341305538164	1	1	45.108183915119600
412	104	253	3	30	-15	392	522	130	-392.0	55.0372550834657	-55.9161331169351	-46.2673982311353	-51.045045841589	1	1	45.44814311946490
413	104	254	3	150	-15	364	506	142	-364.0	38.9139764954933	-33.4660027909161	-34.6885849862979	-28.7212814561371	1	1	29.32486453149250
414	104	255	3	60	-15	356	518	162	-356.0	32.6925593929731	-36.201719080936	-30.7269262694486	-30.0636876685592	1	1	23.10344742897230
415	104	256	3	120	-15	304	422	118	-304.0	35.4108327684901	-32.6646003552758	-38.6993577334084	-35.5105571532627	1	1	25.82172080448930
416	105	257	3	150	-15	292	478	186	-292.0	56.7365999834873	-55.1250141828201	-54.224859361174	-54.3330814361294	1	1	47.14748801948650
417	105	258	3	60	-15	340	480	140	-340.0	32.5213224318908	-35.7216058514322	-25.7835171430098	-33.9906408762254	1	1	22.93221046789000
418	105	259	3	30	-15	364	480	116	-364.0	53.7275588440389	-53.3817874578315	-40.1112346915415	-47.2104899120739	1	1	44.13844688003810
419	105	260	3	120	-15	380	576	196	-380.0	51.7572201442238	-49.3266020882498	-38.847637762627	-36.4589919951354	1	1	42.16810818022300
420	106	261	3	120	-15	418	578	160	-418.0	26.138991377546	-22.4969665384576	-29.2520040348865	-26.0507872578227	1	1	16.549879413545200
421	106	262	3	150	-15	460	668	208	-460.0	30.5144834133044	-30.22778168977	-30.1342560939715	-25.7344366123581	1	1	20.925371449303600
422	106	263	3	60	-15	396	502	106	-396.0	21.9052647800458	-26.0609635506304	-27.9576264415622	-31.7963935317861	1	1	12.316152816045000
423	106	264	3	30	-15	364	478	114	-364.0	55.0161407645631	-57.5812912732872	-51.1561879024166	-55.0735405794155	1	1	45.427028800562300
424	107	265	3	120	-15	536	710	174	-536.0	44.9845330709763	-43.9370020448599	-33.3373570369284	-31.5841601243712	1	1	35.395421106975500
425	107	266	3	150	-15	368	500	132	-368.0	40.81558573095	-36.1726392041747	-38.1642614273887	-35.7131226456754	1	1	31.226473766949200
426	107	267	3	30	-15	404	542	138	-404.0	54.9268432298699	-57.1443875675028	-53.4789898066787	-54.2551948406413	1	1	45.33773126586910
427	107	268	3	60	-15	388	506	118	-388.0	23.9782894375458	-25.8976938614266	-33.6559952829784	-35.4450726356548	1	1	14.38917747354500
428	108	269	3	30	-15	348	518	170	-348.0	55.3046939710935	-57.577958857788	-59.158676039943	-60.1418999231575	1	1	45.71558200709270
429	108	270	3	120	-15	260	388	128	-260.0	32.6171452948747	-29.7266433306962	-26.3823482030093	-24.8093497629635	1	1	23.02803333087390
430	108	271	3	150	-15	356	504	148	-356.0	29.6761746126679	-31.0802411294951	-38.6515429949171	-33.5467114024065	1	1	20.08706264866710
431	108	272	3	60	-15	528	660	132	-528.0	41.5593233034372	-41.4873600951628	-36.9801775937001	-40.6713348674263	1	1	31.970211339436400
432	109	273	3	120	-15	388	538	150	-388.0	49.2146859573334	-41.8699701546149	-35.1212808551609	-36.3585989830025	1	1	39.62557399333260
433	109	274	3	30	-15	390	530	140	-390.0	54.8298693214487	-56.6411548619377	-51.9499433178577	-55.1625444668663	1	1	45.240757357447900
434	109	275	3	150	-15	368	544	176	-368.0	47.930503729465	-45.385000134236	-37.4735141986776	-36.4218133846367	1	1	38.34139176546420
435	109	276	3	60	-15	408	576	168	-408.0	39.0030133929485	-42.2315645894932	-32.7129033687383	-35.9188758197894	1	1	29.41390142894770
436	110	277	3	30	-15	640	792	152	-640.0	66.4260773446386	-64.6769144733564	-52.6376307335377	-57.3672346480585	1	1	56.83696538063780
437	110	278	3	150	-15	244	402	158	-244.0	35.8575633990337	-34.0975573653028	-33.0514351048747	-29.3252084552294	1	1	26.26845143503290
438	110	279	3	120	-15	424	602	178	-424.0	27.6715506217058	-27.6126670293862	-32.556050504598	-30.5875395658433	1	1	18.082438657705000
439	110	280	3	60	-15	450	584	134	-450.0	20.8542064100845	-29.5729334141906	-30.5522456030181	-30.8870198340098	1	1	11.265094446083700
440	111	281	3	120	-15	352	478	126	-352.0	28.7340979321309	-18.9965957626509	-20.70645938965	-18.9118741105503	1	1	19.14498596813010
441	111	282	3	30	-15	492	618	126	-492.0	49.3827542431554	-49.3987913196994	-46.8590773405672	-49.3282031657466	1	1	39.793642279154600
442	111	283	3	150	-15	320	530	210	-320.0	26.7766290099555	-26.516544230041	-28.4801778011862	-26.733864318858	1	1	17.187517045954700
443	111	284	3	60	-15	364	490	126	-364.0	46.8328178982185	-47.163594468355	-41.5389257625482	-42.6846901849864	1	1	37.24370593421770
444	112	285	3	30	-15	380	494	114	-380.0	51.0909653023228	-54.2628269281272	-56.7302213178605	-59.3214139198735	1	1	41.50185333832200
445	112	286	3	60	-15	368	522	154	-368.0	28.8496281907451	-30.2616112598664	-27.2978728983523	-30.8545421888149	1	1	19.26051622674430
446	112	287	3	120	-15	268	442	174	-268.0	20.8510553846338	-21.4807405663672	-38.0695871209676	-25.0794506238533	1	1	11.26194342063300
447	112	288	3	150	-15	336	492	156	-336.0	34.9213318569388	-32.1243735584307	-39.3026850752662	-35.2502212009481	1	1	25.332219892938000
448	113	289	3	150	-15	316	564	248	-316.0	34.2476276436339	-32.9116525259735	-30.5544100645892	-32.0779683973354	1	1	24.658515679633100
449	113	290	3	30	-15	356	516	160	-356.0	62.3579211460704	-62.4036660651423	-55.7925305219085	-58.2219967879619	1	1	52.76880918206960
450	113	291	3	120	-15	324	498	174	-324.0	42.4313066099916	-41.4160337130257	-37.9422623818648	-40.664280653575	1	1	32.84219464599080
451	113	292	3	60	-15	404	530	126	-404.0	30.915518805787	-33.2442622234595	-32.5879399221361	-35.4127841268204	1	1	21.32640684178620
452	114	293	3	120	-15	508	702	194	-508.0	44.5957391327653	-41.0120471537522	-37.9055537054871	-36.2457242573413	1	1	35.00662716876450
453	114	294	3	30	-15	480	642	162	-480.0	81.346777148067	-79.7192548610581	-57.9557517037466	-63.4765532277532	1	1	71.75766518406620
454	114	295	3	150	-15	356	530	174	-356.0	47.4604734558548	-45.5790684431006	-40.9919577723994	-39.0798113894715	1	1	37.87136149185400
455	114	296	3	60	-15	356	486	130	-356.0	32.7309337004461	-35.9421128944932	-29.7921400245999	-33.8724960914893	1	1	23.14182173644530
456	115	297	3	120	-15	352	606	254	-352.0	45.5167051206104	-44.4555914171615	-42.7664858337314	-41.5765489654918	1	1	35.92759315660960
457	115	298	3	150	-15	280	472	192	-280.0	31.607270114107	-33.7960946963642	-35.734099462431	-35.2290150678645	1	1	22.01815815010620
458	115	299	3	60	-15	272	402	130	-272.0	38.1256422970749	-35.953572551768	-28.345819257445	-32.4412592916481	1	1	28.536530333074100
459	115	300	3	30	-15	502	636	134	-502.0	60.9642108119703	-62.7119853239781	-52.8616532694158	-58.4843810075597	1	1	51.375098847969500
460	116	301	3	60	-15	352	478	126	-352.0	33.9894818053158	-33.5398087730956	-27.4403075814019	-29.274845184827	1	1	24.400369841315000
461	116	302	3	120	-15	400	564	164	-400.0	44.4237470630805	-44.7992276817059	-57.9495018062155	-54.284612557512	1	1	34.834635099079700
462	116	303	3	30	-15	308	434	126	-308.0	63.0337747439045	-62.7746148364436	-56.0340834579686	-58.1454200910568	1	1	53.44466277990370
463	116	304	3	150	-15	332	496	164	-332.0	42.8307370681267	-43.0356397773503	-43.3718739723631	-42.1072110728034	1	1	33.24162510412590
464	117	305	3	150	-15	412	580	168	-412.0	29.504609968568	-31.0532292198865	-38.9541848395891	-40.0312267261712	1	1	19.915498004567200
465	117	306	3	30	-15	292	452	160	-292.0	60.2403369790037	-60.5490384593826	-49.0201111227481	-55.0193571756298	1	1	50.65122501500290
466	117	307	3	60	-15	380	522	142	-380.0	35.5307126978953	-37.1027924364514	-31.2253286563362	-35.0715704613769	1	1	25.941600733894500
467	117	308	3	120	-15	304	482	178	-304.0	41.9820486639774	-40.0589911267237	-37.8888112431754	-38.8968590691774	1	1	32.39293669997660
468	118	309	3	150	-15	136	456	320	-136.0	29.6081375138639	-30.3980134124038	-41.3394725796474	-38.0555868450333	1	1	20.01902554986310
469	118	310	3	120	-15	508	678	170	-508.0	14.0392962833375	-12.5504600025299	-21.3915778863572	-16.4899213121465	1	1	4.45018431933673
470	118	311	3	60	-15	236	402	166	-236.0	37.0821697253846	-36.8247866819132	-34.146196977161	-35.685783238777	1	1	27.49305776138380
471	118	312	3	30	-15	296	476	180	-296.0	62.7428447050666	-61.5693021705504	-51.3374855862403	-53.9830037974521	1	1	53.15373274106580
472	119	313	3	150	-15	244	440	196	-244.0	40.4178321906654	-39.5215422156539	-42.4064120639378	-41.7872321499232	1	1	30.82872022666460
473	119	314	3	30	-15	264	402	138	-264.0	65.511154875404	-64.0317355513789	-48.1482513102467	-52.4480874928661	1	1	55.92204291140320
474	119	315	3	60	-15	270	422	152	-270.0	31.9018616170282	-32.1057016895308	-24.2802892570709	-27.0384651566072	1	1	22.31274965302740
475	119	316	3	120	-15	276	438	162	-276.0	40.5939942106241	-39.881947896948	-44.1907986786894	-43.2535488245805	1	1	31.004882246623300
476	120	317	3	150	-15	288	452	164	-288.0	41.1071808151428	-37.7026782446515	-29.7130343524781	-30.6277728115642	1	1	31.518068851142000
477	120	318	3	60	-15	264	380	116	-264.0	30.8847075446647	-32.4295600398666	-26.7230665934595	-30.9424247791412	1	1	21.295595580663900
478	120	319	3	30	-15	320	422	102	-320.0	50.6616333148169	-53.1735151932683	-47.8209324951781	-54.0623652072955	1	1	41.07252135081610
479	120	320	3	120	-15	316	426	110	-316.0	29.857218167457	-22.3366256204925	-25.7506135497692	-25.3678290660268	1	1	20.268106203456200
480	121	321	3	150	-15	514	742	228	-514.0	17.3736503082191	-19.4315307069303	-19.8351342620791	-17.1628585466149	1	1	7.784538344218330
481	121	322	3	30	-15	308	450	142	-308.0	57.6974725332349	-57.9004149979008	-53.9108514848695	-56.6247162650834	1	1	48.10836056923410
482	121	323	3	120	-15	280	432	152	-280.0	12.0637123592485	-14.8584179360072	-20.3303767650937	-18.1474690101425	1	1	2.4746003952477300
483	121	324	3	60	-15	300	430	130	-300.0	38.1926589606025	-38.5130226935355	-33.2899051167601	-34.2094489504199	1	1	28.60354699660170
484	122	325	3	60	-15	328	438	110	-328.0	30.6328408783408	-34.142906952437	-30.0635901740398	-34.1696158805884	1	1	21.04372891434000
485	122	326	3	150	-15	282	464	182	-282.0	45.9920793831835	-43.8980942498192	-35.2295427687962	-35.711390082806	1	1	36.40296741918270
486	122	327	3	120	-15	280	456	176	-280.0	23.0964762437463	-24.7931539898494	-33.8740162273407	-32.3719384866533	1	1	13.507364279745500
487	122	328	3	30	-15	312	456	144	-312.0	62.5518002612956	-63.2205393704701	-55.6470790521319	-57.5803196107194	1	1	52.962688297294800
488	123	329	3	60	-15	320	440	120	-320.0	40.0248260030411	-41.8131734746772	-37.7977393076403	-38.2566267628496	1	1	30.435714039040300
489	123	330	3	30	-15	396	524	128	-396.0	64.8861786180817	-69.9077182402304	-67.3656917149032	-67.3656917149032	1	1	55.29706665408090
490	123	331	3	120	-15	324	464	140	-324.0	30.3052557242267	-28.8771354777617	-30.4278808815968	-27.2370595014298	1	1	20.716143760225900
491	123	332	3	150	-15	472	718	246	-472.0	23.7736288334884	-25.74365045734	-26.4845725871836	-23.9039361310322	1	1	14.184516869487600
492	124	333	3	60	-15	320	460	140	-320.0	40.1189031667813	-39.7694335014772	-34.4842166235917	-34.5502638893403	1	1	30.52979120278050
493	124	334	3	150	-15	302	438	136	-302.0	36.8833846078333	-35.8806066641454	-31.0578694258045	-29.2994176395089	1	1	27.294272643832500
494	124	335	3	120	-15	276	418	142	-276.0	38.5268286145705	-41.419004602286	-36.9636523364925	-36.084544876767	1	1	28.937716650569700
495	124	336	3	30	-15	256	388	132	-256.0	54.6927674616447	-54.9699499223229	-55.0952373520456	-56.5572415678556	1	1	45.10365549764390
496	125	337	3	120	-15	208	364	156	-208.0	34.3199969282638	-33.222848991236	-32.1627074611868	-33.1134415466615	1	1	24.730884964263000
497	125	338	3	60	-15	288	434	146	-288.0	33.2566774281024	-35.5394414473349	-34.3549600585842	-34.7107331483916	1	1	23.667565464101600
498	125	339	3	30	-15	332	460	128	-332.0	55.3750437362154	-57.8686805481948	-53.678075214911	-53.6122125083451	1	1	45.78593177221460
499	125	340	3	150	-15	332	486	154	-332.0	50.1358956002642	-51.5594091984209	-44.4734017895551	-43.1122757222964	1	1	40.54678363626340
500	126	341	3	30	-15	312	448	136	-312.0	56.5663747357018	-56.24370866544	-53.5132296115867	-54.4801614657315	1	1	46.97726277170100
501	126	342	3	120	-15	276	456	180	-276.0	61.8570799287812	-62.4486202076786	-57.7965126330652	-57.7247543825011	1	1	52.267967964780400
502	126	343	3	60	-15	288	426	138	-288.0	37.1388266087354	-39.6458218516732	-35.1294910917493	-35.9192273637731	1	1	27.549714644734600
503	126	344	3	150	-15	280	434	154	-280.0	48.4200477956151	-48.1255856635725	-38.8815439571428	-38.4242119453655	1	1	38.830935831614300
504	127	345	3	120	-15	264	422	158	-264.0	45.8787483057081	-47.7479186105411	-38.5039665990076	-38.7242919802889	1	1	36.28963634170730
505	127	346	3	60	-15	284	406	122	-284.0	30.1316740065153	-32.7419757465785	-29.7714989794231	-31.9917364900723	1	1	20.542562042514500
506	127	347	3	150	-15	156	330	174	-156.0	33.8551743142527	-37.2729453090764	-45.2291211887638	-44.0563036654975	1	1	24.26606235025190
507	127	348	3	30	-15	344	456	112	-344.0	47.9128247788067	-50.3840845736711	-49.3232519649003	-51.430754554386	1	1	38.32371281480590
508	128	349	3	120	-15	424	564	140	-424.0	35.421700265124	-31.2220109595459	-22.9909337273088	-23.4161931648567	1	1	25.83258830112320
509	128	350	3	30	-15	260	384	124	-260.0	57.7014136267369	-59.8766255368353	-49.424643816518	-52.1989550206301	1	1	48.11230166273610
510	128	351	3	150	-15	332	556	224	-332.0	47.7032467037216	-45.1697634496752	-41.1618838610285	-42.2349305264265	1	1	38.114134739720800
511	128	352	3	60	-15	280	396	116	-280.0	35.6966009839474	-38.961406339037	-34.318535761029	-33.8682921847844	1	1	26.107489019946600
512	129	353	3	30	-15	636	772	136	-636.0	56.2597312384571	-58.3534627306754	-45.51403279311	-45.8169403944776	1	1	46.67061927445630
513	129	354	3	150	-15	320	510	190	-320.0	50.2621547072304	-46.4824266645924	-39.5536894743879	-42.2076155959352	1	1	40.67304274322960
514	129	355	3	120	-15	352	524	172	-352.0	26.2802072111698	-25.1560050013994	-23.1411671007338	-22.8304166490405	1	1	16.69109524716900
515	129	356	3	60	-15	352	472	120	-352.0	29.3005511824787	-31.3131515936715	-28.0710780805432	-29.25052232702	1	1	19.711439218477900
516	130	357	3	120	-15	320	456	136	-320.0	43.0273146651264	-45.6599778922668	-32.2244322398642	-36.7742893759197	1	1	33.438202701125600
517	130	358	3	150	-15	274	426	152	-274.0	46.8988195972542	-46.991686420302	-36.7970904742168	-38.1549128934229	1	1	37.30970763325340
518	130	359	3	60	-15	300	438	138	-300.0	50.9737676301117	-49.0114165487224	-40.3501110718256	-40.4391637421853	1	1	41.38465566611090
519	130	360	3	30	-15	312	468	156	-312.0	51.9832978800435	-48.3522821079202	-36.3211792445512	-37.0929343950524	1	1	42.39418591604270
520	131	361	3	60	-15	304	452	148	-304.0	28.7288385254542	-32.6901628554322	-25.969673083661	-27.4672259631864	1	1	19.13972656145340
521	131	362	3	30	-15	336	484	148	-336.0	43.0235473914859	-44.7310738288096	-39.2665180642167	-38.5527084048149	1	1	33.43443542748510
522	131	363	3	120	-15	300	456	156	-300.0	47.5478365613165	-46.4538583795921	-31.0077255368603	-32.3563393499446	1	1	37.95872459731570
523	131	364	3	150	-15	274	432	158	-274.0	44.5090661120697	-43.8701149837604	-34.6459051850139	-34.6459051850139	1	1	34.91995414806890
524	132	365	3	30	-15	296	418	122	-296.0	62.1689422637964	-59.9218501106726	-48.7417200083164	-56.36179758102	1	1	52.57983029979560
525	132	366	3	60	-15	360	490	130	-360.0	46.4880354774739	-47.6905750454869	-38.3732645672393	-39.5950771010743	1	1	36.89892351347310
526	132	367	3	120	-15	256	410	154	-256.0	44.2561038210724	-44.0962550785749	-34.7915633411472	-34.4760972794592	1	1	34.66699185707160
527	132	368	3	150	-15	332	510	178	-332.0	46.3657454862637	-43.0182640188014	-38.6543782143876	-36.706719163458	1	1	36.77663352226290
528	133	369	3	150	-15	272	444	172	-272.0	36.7924476220232	-39.0088103016907	-46.4906167824876	-45.7946468618482	1	1	27.203335658022400
529	133	370	3	60	-15	288	414	126	-288.0	33.8444498508038	-32.0691859702007	-27.4849523940847	-30.5789973386664	1	1	24.255337886803000
530	133	371	3	30	-15	336	480	144	-336.0	52.8383387383642	-54.255756617794	-38.8000644715507	-39.4037813182639	1	1	43.24922677436340
531	133	372	3	120	-15	256	434	178	-256.0	51.5324202902602	-50.1761128665185	-29.8611584821208	-30.6187954325151	1	1	41.94330832625940
532	134	373	3	30	-15	504	734	230	-504.0	49.9154027746443	-48.9571376963043	-52.7312889839588	-53.9798622057056	1	1	40.32629081064350
533	134	374	3	120	-15	560	794	234	-560.0	45.5435899108913	-44.7145715123789	-41.5403817828569	-41.800309215785	1	1	35.95447794689050
534	134	375	3	150	-15	528	760	232	-528.0	37.6229048821013	-37.0099666380521	-46.1882173499929	-40.3461909613244	1	1	28.03379291810050
535	134	376	3	60	-15	324	464	140	-324.0	38.2206620408542	-39.892607352041	-34.7103141316827	-35.4491345173591	1	1	28.63155007685340
536	135	377	3	150	-15	400	580	180	-400.0	21.0514795805077	-21.7752614829215	-32.5089046355677	-31.794672478618	1	1	11.46236761650690
537	135	378	3	120	-15	328	476	148	-328.0	35.1385165503586	-36.7362803989176	-34.8373324409248	-32.3363971501512	1	1	25.54940458635780
538	135	379	3	60	-15	256	384	128	-256.0	28.596438645635	-31.651115728857	-26.8928484383456	-29.8361322289211	1	1	19.007326681634200
539	135	380	3	30	-15	424	568	144	-424.0	56.4970490217762	-57.8786423942903	-47.4194749910973	-48.8292604876239	1	1	46.90793705777540
540	136	381	3	30	-15	716	848	132	-716.0	49.2057970542038	-51.6579981893699	-51.2266780772794	-54.7368605275407	1	1	39.61668509020300
541	136	382	3	150	-15	284	450	166	-284.0	45.0559166099049	-46.4056200533226	-44.5948656624691	-45.1775402204881	1	1	35.466804645904100
542	136	383	3	120	-15	324	494	170	-324.0	44.9709072099504	-43.8750441873008	-40.8456887099015	-43.9565416046284	1	1	35.381795245949600
543	136	384	3	60	-15	400	526	126	-400.0	18.6100571297344	-20.581572424619	-27.3141928575674	-28.7821757372288	1	1	9.02094516573363
544	137	385	3	30	-15	536	680	144	-536.0	52.6741003852398	-55.1639257883155	-52.2867610285346	-54.1076434313982	1	1	43.084988421239000
545	137	386	3	120	-15	292	446	154	-292.0	43.4179539986891	-42.7508045634761	-37.2072182710857	-37.8498818237352	1	1	33.82884203468830
546	137	387	3	150	-15	392	534	142	-392.0	33.2683711181196	-31.2313324174316	-32.0184734540204	-31.4097165179521	1	1	23.67925915411880
547	137	388	3	60	-15	320	456	136	-320.0	45.2885847848963	-44.3543828732229	-32.5216587000426	-34.0023543963815	1	1	35.69947282089550
548	138	389	3	30	-15	328	452	124	-328.0	47.352929248228	-52.5554274430418	-45.0582331973132	-41.7579556380627	1	1	37.76381728422720
549	138	390	3	150	-15	356	488	132	-356.0	41.686493198946	-38.232415277947	-27.8675246209118	-27.8675246209118	1	1	32.09738123494520
550	138	391	3	60	-15	324	446	122	-324.0	27.4491408226427	-28.0893748438366	-26.4999859932083	-26.3338676659488	1	1	17.860028858641900
551	138	392	3	120	-15	184	314	130	-184.0	52.2371165928027	-50.3503496501522	-41.6725195150194	-41.949634487245	1	1	42.64800462880190
552	139	393	3	60	-15	462	516	54	-462.0		-37.3163211392554	-29.3543923023424	-36.7424205558174	3	1
553	139	394	3	150	-15	292	422	130	-292.0	32.8241546546851	-34.4515644869894	-37.1897206640997	-36.7926739116683	1	1	23.23504269068430
554	139	395	3	30	-15	452	606	154	-452.0	67.9990366324738	-66.2809433039897	-54.3134313547479	-55.8401210011495	1	1	58.40992466847300
555	139	396	3	120	-15	292	456	164	-292.0	43.3023803616141	-41.4164037362255	-21.4306109988381	-21.5671936382435	1	1	33.71326839761330
556	140	397	3	60	-15	288	432	144	-288.0	42.0256799124012	-42.5917614624605	-41.1287392638701	-40.9507378798242	1	1	32.43656794840040
557	140	398	3	30	-15	316	448	132	-316.0	57.8928629358077	-55.6423166522975	-43.2563156106098	-42.9571411348462	1	1	48.30375097180690
558	140	399	3	120	-15	260	434	174	-260.0	41.8842793124698	-41.3853527629865	-32.7158344205499	-32.6985530768432	1	1	32.29516734846900
559	140	400	3	150	-15	284	444	160	-284.0	33.0125991054303	-33.5963065020073	-40.8380243923281	-40.5201890362825	1	1	23.423487141429500
560	141	1	4	120	0	404	588	184	-404.0	30.2722164647934	-30.0425938322886	-20.2045978115033	-19.4908706695463	1	1	20.68310450079260
561	141	2	4	30	0	324	506	182	-324.0	51.8912894834735	-49.7758887010488	-39.0725920734323	-34.8050864518453	1	1	42.30217751947270
562	141	3	4	60	0	372	510	138	-372.0	43.2049834875513	-43.2407445994383	-33.3248067269149	-35.5865451465861	1	1	33.61587152355050
563	141	4	4	150	0	292	452	160	-292.0	26.9587336388975	-29.1180360434088	-34.7097006089372	-33.9689993174505	1	1	17.369621674896700
564	142	5	4	60	0	136	476	340	-136.0	43.0787920549458	-43.1916520748439	-36.1339596743088	-36.5966520897268	1	1	33.48968009094500
565	142	6	4	30	0	368	530	162	-368.0	40.0792060971861	-38.376493191793	-33.8574857911257	-30.0624180373411	1	1	30.49009413318530
566	142	7	4	120	0	124	464	340	-124.0	30.1021597823374	-32.7459160417776	-26.0795848313695	-26.1453853953665	1	1	20.51304781833660
567	142	8	4	150	0	424	516	92	-424.0		-41.8483818452119	-43.2202867681426	-41.6112002229046	3	1
568	143	9	4	30	0	224	494	270	-224.0	48.52337610751	-48.5269229734463	-29.7811800094871	-31.0563986762717	1	1	38.93426414350920
569	143	10	4	150	0	312	480	168	-312.0	17.3301249136161	-19.8784983567097	-16.4675399881905	-17.1679218460047	1	1	7.74101294961533
570	143	11	4	120	0	240	402	162	-240.0	41.9342920792013	-39.9067119813083	-20.7991925945786	-21.0002006246103	1	1	32.34518011520050
571	143	12	4	60	0	272	402	130	-272.0	26.2531220221053	-28.3659291356487	-18.2734793094046	-18.7426573584762	1	1	16.66401005810450
572	144	13	4	150	0	348	506	158	-348.0	48.5863076328547	-46.3764360870656	-35.0831773641403	-35.7854160041397	1	1	38.99719566885390
573	144	14	4	120	0	352	522	170	-352.0	16.2160318234226	-15.7235831743255	-13.1377800812808	-14.5213627901501	1	1	6.626919859421830
574	144	15	4	30	0	296	414	118	-296.0	36.5169885859413	-37.2258092294306	-33.6207958732027	-36.6298052206664	1	1	26.927876621940500
575	144	16	4	60	0	340	450	110	-340.0	20.5106123497395	-25.4540080634307	-22.3382733576347	-23.9157379706752	1	1	10.92150038573870
576	145	17	4	30	0	352	502	150	-352.0	2.08167836973556	-0.905619871005058	-5.24760236730371	-5.04073802820979	1	1	-7.50743359426521
577	145	18	4	150	0	308	452	144	-308.0	16.8753957097157	-19.4083695667001	-25.1186140082806	-25.2973767263373	1	1	7.286283745714930
578	145	19	4	120	0	284	434	150	-284.0	23.5861805159523	-27.5420442897285	-35.103300422325	-31.6095258630268	1	1	13.99706855195150
579	145	20	4	60	0	354	476	122	-354.0	23.8424850733657	-24.3704868226846	-19.3894447564231	-22.6399634765457	1	1	14.253373109364900
580	146	21	4	120	0	296	464	168	-296.0	29.0138622682461	-29.0634421690605	-18.8333067349099	-21.3319567133322	1	1	19.42475030424530
581	146	22	4	30	0	308	440	132	-308.0	40.8781547534973	-39.889197588262	-22.8399136182558	-28.9986468633223	1	1	31.289042789496500
582	146	23	4	60	0	416	572	156	-416.0	29.2787141329691	-28.9583071971235	-17.0962613328932	-20.4142953129594	1	1	19.689602168968300
583	146	24	4	150	0	338	538	200	-338.0	39.3097750412193	-39.7364982859238	-33.786853076936	-31.6991230947482	1	1	29.720663077218500
584	147	25	4	60	0	324	442	118	-324.0	16.5507483140897	-17.508078163366	-16.4851606127519	-17.4735647280145	1	1	6.961636350088930
585	147	26	4	30	0	568	698	130	-568.0	23.3771549773818	-22.8830504542946	-20.0833984086824	-21.3785336699697	1	1	13.78804301338100
586	147	27	4	120	0	370	502	132	-370.0	29.928725875469	-29.2135149978914	-22.5508678196514	-23.8185568921107	1	1	20.339613911468200
587	147	28	4	150	0	532	686	154	-532.0	36.6084310864986	-37.8817837848368	-33.6519313254394	-31.0894930520407	1	1	27.019319122497800
588	148	29	4	30	0	356	464	108	-356.0	39.9831429603314	-39.4955921430492	-18.0413631194256	-21.7483060813865	1	1	30.394030996330600
589	148	30	4	150	0	424	560	136	-424.0	30.3323076312938	-25.1031251729002	-17.33926022207	-14.9347206521785	1	1	20.74319566729300
590	148	31	4	120	0	536	706	170	-536.0	30.6304211032102	-28.3620644105636	-19.6702692692602	-20.0159409080308	1	1	21.04130913920940
591	148	32	4	60	0	316	430	114	-316.0	16.1041422473112	-17.8377819448989	-16.6010603825547	-17.6070309359891	1	1	6.515030283310430
592	149	33	4	150	0	330	480	150	-330.0	35.0891819295328	-32.1841960177425	-29.1266369782117	-26.2732105522082	1	1	25.500069965532000
593	149	34	4	120	0	272	422	150	-272.0	29.1211319905673	-30.8199212661283	-19.375759597724	-21.4134616545024	1	1	19.532020026566500
594	149	35	4	30	0	284	406	122	-284.0	42.3937765370107	-39.6297157205782	-21.7419116457195	-25.5895607132751	1	1	32.80466457300990
595	149	36	4	60	0	300	442	142	-300.0	19.9617985247506	-21.7357184640979	-22.6864826808933	-24.9773014916143	1	1	10.372686560749800
596	150	37	4	30	0	592	736	144	-592.0	10.0754289874787	-11.3765975526597	-7.4487043979678	-5.95084878350232	1	1	0.4863170234779300
597	150	38	4	150	0	324	464	140	-324.0	34.3695402805063	-31.8805444482013	-22.9793398949093	-22.6533391112131	1	1	24.780428316505500
598	150	39	4	120	0	652	972	320	-652.0	25.5646248884043	-27.6319463472754	-24.9350400310738	-23.5400941049033	1	1	15.97551292440350
599	150	40	4	60	0	930	1044	114	-930.0	26.8563544321079	-29.309000196651	-20.413547967347	-25.8342298814452	1	1	17.267242468107100
600	1	1	1	150	0	528	678	150	-528.0	15.1600821510563	11.3240456878339	4.11146437394081	1.42076505392154	1	2	13.144529779848200
601	1	2	1	60	0	364	548	184	-364.0	14.8297657419693	6.80674195935623	3.89611557411429	4.30508943048053	1	2	12.814213370761200
602	1	3	1	30	0	364	536	172	-364.0	-4.25635269476227	-3.69663484190545	2.04394638234237	0.0923627807272851	1	2	-6.271905065970340
603	1	4	1	120	0	340	480	140	-340.0	-10.9408227587524	-7.99138416141959	-8.30754764418356	-9.75038049240325	1	2	-12.956375129960500
604	2	5	1	30	0	348	488	140	-348.0	4.79329869007934	-3.05152745269088	-0.31500285581626	0.0363978959029723	1	2	2.777746318871270
605	2	6	1	120	0	348	516	168	-348.0	0.0477981508743426	0.655024623877964	-6.38534347255035	-13.0221884091902	1	2	-1.967754220333730
606	2	7	1	60	0	346	492	146	-346.0	24.657572173528	18.1058010756754	18.1036115714128	18.052159949816	1	2	22.642019802319900
607	2	8	1	150	0	356	532	176	-356.0	7.52973801659067	7.13045290999392	2.13758503058895	-0.380209236705895	1	2	5.514185645382600
608	3	9	1	120	0	376	540	164	-376.0	-8.47357906922736	-7.61391389000239	-7.55952151897225	-11.4679623879137	1	2	-10.489131440435400
609	3	10	1	60	0	348	494	146	-348.0	32.8951095566436	30.2303422735244	13.3932470670643	13.314788378575	1	2	30.879557185435500
610	3	11	1	150	0	332	468	136	-332.0	12.1315929526883	12.4296103622764	0.0031507954825258	-4.35418697723736	1	2	10.116040581480200
611	3	12	1	30	0	656	814	158	-656.0	15.6656066143491	4.75406345443072	-7.57452912183298	-4.87639244774371	1	2	13.650054243141000
612	4	13	1	120	0	380	518	138	-380.0	-2.57184876603159	-2.89778659429938	-12.5563976161181	-12.380423966761	1	2	-4.587401137239670
613	4	14	1	30	0	328	482	154	-328.0	-0.456048605111889	0.959021099041578	1.21337191982909	1.65009321065834	1	2	-2.4716009763199600
614	4	15	1	60	0	304	468	164	-304.0	10.4996854406965	10.7798179746823	10.4419223426011	10.4563972180162	1	2	8.484133069488430
615	4	16	1	150	0	462	610	148	-462.0	1.47040704504829	6.49182269055044	-3.67386555325072	-9.64248864426787	1	2	-0.5451453261597850
616	5	17	1	150	0	340	492	152	-340.0	9.06683393945821	11.250163386887	4.1929587145739	-3.38754664851598	1	2	7.051281568250140
617	5	18	1	120	0	340	506	166	-340.0	-3.28473033730009	-2.91287829881817	-10.3748671905765	-18.6918996244681	1	2	-5.300282708508160
618	5	19	1	30	0	320	468	148	-320.0	-5.7452812690961	-0.534788373820497	0.156025088106102	-3.18592002596169	1	2	-7.760833640304180
619	5	20	1	60	0	320	492	172	-320.0	11.3499565319347	8.91095073479661	12.8769266968193	13.0536807166855	1	2	9.334404160726620
620	6	21	1	120	0	360	518	158	-360.0	-3.77235437291088	-4.56256158699213	-8.86608417321531	-13.2440647008863	1	2	-5.7879067441189500
621	6	22	1	60	0	316	480	164	-316.0	-1.46652697616272	3.19708042578294	14.0898738103338	15.2141660339049	1	2	-3.4820793473707900
622	6	23	1	150	0	384	536	152	-384.0	19.3387547997122	17.8836676036013	6.00040019683448	5.32286562959652	1	2	17.323202428504100
623	6	24	1	30	0	356	506	150	-356.0	22.2726146440831	20.1635079029128	6.29842637723468	5.46191621121817	1	2	20.257062272875000
624	7	25	1	150	0	332	476	144	-332.0	12.6510946930025	14.6610142099516	0.0110264314148765	0.565908330674091	1	2	10.635542321794400
625	7	26	1	120	0	324	488	164	-324.0	4.80384299178751	5.87128075388046	0.754586084387483	0.783095496668082	1	2	2.7882906205794400
626	7	27	1	60	0	364	496	132	-364.0	4.79180154358687	1.02870428909193	2.5322477828911	8.57157764790852	1	2	2.7762491723788000
627	7	28	1	30	0	356	506	150	-356.0	9.0691864858974	5.99945567885059	5.1240424705882	6.03425932638933	1	2	7.053634114689330
628	8	29	1	120	0	352	526	174	-352.0	-6.365891359475	-4.29587739949548	-8.6953238688225	-7.5582975889813	1	2	-8.381443730683070
629	8	30	1	60	0	384	526	142	-384.0	-7.60507534652967	-8.83303819664552	5.55762343105715	4.81655766728332	1	2	-9.620627717737740
630	8	31	1	150	0	244	540	296	-244.0	11.1358839315874	15.8336526627033	2.44495505930172	3.55142503816623	1	2	9.120331560379330
631	8	32	1	30	0	384	552	168	-384.0	8.15097628850702	0.8155438011533	14.8168897753964	17.7030471954961	1	2	6.135423917298950
632	9	33	1	150	0	332	488	156	-332.0	15.9236865062968	17.4477554761761	4.44178263413374	5.00637514370217	1	2	13.908134135088700
633	9	34	1	60	0	364	516	152	-364.0	-16.8965795016509	-17.1192499582585	-5.18475748297705	3.43442240773349	1	2	-18.912131872859000
634	9	35	1	120	0	356	498	142	-356.0	-0.387957532947397	1.53208504769812	-4.47487451130411	-4.93203270989966	1	2	-2.4035099041554700
635	9	36	1	30	0	348	494	146	-348.0	-30.0944979733596	-26.5858767312112	-3.04382600170668	-3.7916790982696	1	2	-32.110050344567700
636	10	37	1	120	0	282	430	148	-282.0	0.13533709807497	2.04385008675963	-1.71656237776499	-7.00497529943081	1	2	-1.8802152731331000
637	10	38	1	150	0	372	502	130	-372.0	11.0933615935504	14.2003736757866	4.05372021550031	0.834029285414744	1	2	9.077809222342320
638	10	39	1	60	0	416	560	144	-416.0	3.66041700840513	1.09376342442447	4.46225293038661	5.02524371064155	1	2	1.6448646371970600
639	10	40	1	30	0	368	518	150	-368.0	-6.91010031359725	-6.22169716921294	7.91017645856836	7.35013312139133	1	2	-8.925652684805330
640	11	41	1	150	0	418	572	154	-418.0	13.362824701494	15.9715306220177	11.6124380786219	6.75960398543279	1	2	11.347272330285900
641	11	42	1	60	0	396	542	146	-396.0	18.8331088148185	14.9318967130786	19.625502182046	18.6240402207901	1	2	16.817556443610400
642	11	43	1	30	0	340	510	170	-340.0	-16.5491493805372	-9.36415976197461	4.72863292333497	5.70997159824352	1	2	-18.564701751745300
643	11	44	1	120	0	440	596	156	-440.0	-7.29789448033384	-7.54561567862646	-8.18768543283892	-15.5927448396475	1	2	-9.313446851541920
644	12	45	1	30	0	340	496	156	-340.0	-20.6139291935108	-11.0367103545056	6.77222164059949	6.75167272561375	1	2	-22.629481564718900
645	12	46	1	120	0	324	460	136	-324.0	-2.45596457606683	-2.80691414113508	-8.99606489108879	-8.63829010213996	1	2	-4.471516947274910
646	12	47	1	60	0	360	506	146	-360.0	-0.0552253331195729	-2.09590424928967	12.1817054063852	10.0168895230724	1	2	-2.0707777043276500
647	12	48	1	150	0	376	516	140	-376.0	14.0116983463222	13.4053060551311	0.196019271378873	1.9679360855782	1	2	11.996145975114100
648	13	49	1	120	0	360	526	166	-360.0	2.32923271602461	1.81429407723385	-4.77731316880332	-4.17604423199418	1	2	0.3136803448165360
649	13	50	1	60	0	368	532	164	-368.0	-13.8570790534528	-10.1516537850083	1.31961835583738	3.42818771750385	1	2	-15.872631424660900
650	13	51	1	150	0	280	426	146	-280.0	5.27444555301599	7.05873562738708	3.96421770202801	1.94638528111818	1	2	3.258893181807920
651	13	52	1	30	0	380	540	160	-380.0	-10.1167874583617	-3.54126449939604	4.15694901459433	1.61691798839533	1	2	-12.132339829569800
652	14	53	1	120	0	308	460	152	-308.0	-16.7178960724527	-12.5619306802904	-7.52295243521991	-7.38159611181754	1	2	-18.733448443660800
653	14	54	1	30	0	316	438	122	-316.0	-8.00609032406064	-12.8193512288184	12.5865460489402	6.52579238434553	1	2	-10.021642695268700
654	14	55	1	60	0	370	502	132	-370.0	0.0843609870408173	0.774621316938806	11.3264313837329	8.3342186210547	1	2	-1.9311913841672600
655	14	56	1	150	0	308	452	144	-308.0	16.9717609837976	14.4266847267217	11.1046046469	10.8743002052019	1	2	14.956208612589500
656	15	57	1	150	0	348	484	136	-348.0	11.7233045991656	11.2792290165989	5.47575368410054	5.86093967166113	1	2	9.707752227957520
657	15	58	1	120	0	288	430	142	-288.0	7.46038080631995	6.33386859621696	1.82651668222185	3.19685186858581	1	2	5.444828435111880
658	15	59	1	30	0	362	494	132	-362.0	-7.66889191310042	-4.64267401303115	-1.00125414218654	-1.25884659514227	1	2	-9.684444284308490
659	15	60	1	60	0	320	456	136	-320.0	9.31983743854043	9.83479110883311	12.2114893542805	11.2189727151917	1	2	7.304285067332360
660	16	61	1	120	0	332	468	136	-332.0	1.46781689217227	-1.71744226595993	-2.29718159337541	-2.1877068563045	1	2	-0.5477354790358040
661	16	62	1	60	0	412	522	110	-412.0	-1.35680498873032	-3.38481285487993	-6.68039938308587	-7.48414155329472	1	2	-3.3723573599383900
662	16	63	1	150	0	352	474	122	-352.0	13.6373569252058	13.0840409025936	8.91489779150567	8.91489779150567	1	2	11.621804553997700
663	16	64	1	30	0	370	506	136	-370.0	-8.33271305327317	-7.35904310775286	-0.689136168544511	-2.06895324428881	1	2	-10.348265424481200
664	17	65	1	150	0	364	502	138	-364.0	3.49698720747617	5.29241967278168	-1.07718358602449	-2.48115371071461	1	2	1.4814348362681000
665	17	66	1	120	0	296	418	122	-296.0	4.86798029708939	3.82611967921463	-1.05722676974966	-1.13105478146645	1	2	2.852427925881320
666	17	67	1	60	0	344	464	120	-344.0	8.87338493467949	8.86329912950161	10.918340160687	9.48357965757243	1	2	6.857832563471420
667	17	68	1	30	0	524	680	156	-524.0	9.97678754390141	12.8807306763745	10.4452460126733	10.0754920402437	1	2	7.961235172693340
668	18	69	1	120	0	336	472	136	-336.0	-9.88356886229553	-8.72315125868366	-8.0112348699769	-8.38641856163747	1	2	-11.899121233503600
669	18	70	1	60	0	344	474	130	-344.0	-29.9901748526077	-24.5160547893156	5.76611013960531	1.84589025648044	1	2	-32.005727223815800
670	18	71	1	150	0	268	396	128	-268.0	4.77071796572676	7.57797945965706	3.88646186100905	5.13550904554964	1	2	2.7551655945186900
671	18	72	1	30	0	352	482	130	-352.0	0.0939234233554345	-3.81938197004185	-12.1295022760688	-12.4052918132715	1	2	-1.92162894785264
672	19	73	1	150	0	316	432	116	-316.0	4.75395666754648	8.17530285725348	6.48270544333548	5.29107283338931	1	2	2.7384042963384100
673	19	74	1	60	0	288	422	134	-288.0	-8.67955587812611	-6.37495527435985	12.7680505884285	13.8705332615017	1	2	-10.695108249334200
674	19	75	1	120	0	264	384	120	-264.0	9.37255436315385	9.06939491924354	-0.627747494707847	-1.04410513818777	1	2	7.357001991945780
675	19	76	1	30	0	336	472	136	-336.0	-3.53473082233295	-8.20726107066248	3.87130531513735	-1.03903977849414	1	2	-5.550283193541020
676	20	77	1	120	0	308	448	140	-308.0	13.014305474587	11.7546003438675	-0.95950593796249	-1.0362853521364	1	2	10.998753103378900
677	20	78	1	150	0	352	480	128	-352.0	20.8283714303384	19.7139583019181	7.05113105990449	7.45488137107048	1	2	18.812819059130300
678	20	79	1	60	0	296	422	126	-296.0	-4.14044417077916	-4.68981699761289	13.9388747041161	12.472038062072	1	2	-6.155996541987240
679	20	80	1	30	0	312	448	136	-312.0	-37.9207656744776	-33.3045154211999	4.5602065212001	2.48518007632948	1	2	-39.936318045685700
680	21	1	2	30	0	424	602	178	-424.0	-3.66728999719693	-3.26818455455449	-5.43713862021173	4.95918874278259	1	2	-5.682842368405010
681	21	2	2	150	0	352	480	128	-352.0	5.60661363819816	4.72313050892285	-8.78824860901179	-9.75836173644012	1	2	3.591061266990090
682	21	3	2	120	0	384	522	138	-384.0	-10.8152841233056	-13.3142543100923	-18.2954387750408	-18.0929071160531	1	2	-12.830836494513700
683	21	4	2	60	0	328	484	156	-328.0	11.7674389741852	11.399363785606	14.9923539096542	14.7448217275531	1	2	9.751886602977130
684	22	5	2	150	0	248	402	154	-248.0	8.08816997106672	6.89781518824353	-2.52326805942516	-3.83335618486436	1	2	6.072617599858650
685	22	6	2	60	0	324	468	144	-324.0	2.7274738525618	2.82376773148312	-0.512487796327562	2.54849580500846	1	2	0.7119214813537260
686	22	7	2	30	0	376	518	142	-376.0	4.82028861059594	6.95724668392815	-2.42085364103076	-0.301894590897646	1	2	2.804736239387870
687	22	8	2	120	0	404	552	148	-404.0	-12.1235546044152	-13.0598467393125	-13.4206973270854	-19.990574041191	1	2	-14.139106975623300
688	23	9	2	30	0	340	464	124	-340.0	-42.0252317459686	-41.9157035529888	-13.3129622027216	-14.4705182435299	1	2
689	23	10	2	60	0	346	484	138	-346.0	-3.32805066126995	-3.21686968559711	11.0514319166626	9.43189027831941	1	2	-5.343603032478030
690	23	11	2	120	0	348	486	138	-348.0	-3.66610366571173	-6.38061796181037	-8.95396524731532	-8.97023514426985	1	2	-5.681656036919800
691	23	12	2	150	0	354	480	126	-354.0	8.22953265651415	6.47252936807678	3.13272873655708	1.80949017284283	1	2	6.213980285306080
692	24	13	2	120	0	392	548	156	-392.0	-12.7345400144362	-12.4725131342969	-10.2975221424302	-11.3712052428072	1	2	-14.750092385644300
693	24	14	2	150	0	394	522	128	-394.0	16.2143423043275	13.2575620290438	6.70734725093956	6.65170566219732	1	2	14.198789933119400
694	24	15	2	60	0	380	526	146	-380.0	13.5181916523297	15.198527199142	9.23700153084462	9.01136297147666	1	2	11.502639281121600
695	24	16	2	30	0	366	536	170	-366.0	-7.49475954199561	-7.90457665074419	-7.1466650091335	-5.9345225575545	1	2	-9.510311913203690
696	25	17	2	120	0	312	454	142	-312.0	-15.3419678816833	-13.3082695095029	-13.2079295624202	-12.9108997778153	1	2	-17.357520252891400
697	25	18	2	150	0	336	468	132	-336.0	12.478996874958	10.7498655481792	5.08725806392982	5.59865595237551	1	2	10.463444503749900
698	25	19	2	30	0	328	484	156	-328.0	11.503954420284	8.1536333538497	11.3013020008421	9.05507143463872	1	2	9.488402049075930
699	25	20	2	60	0	364	520	156	-364.0	-24.6684743385606	-21.9407974204247	-4.34890275678173	2.34586637343717	1	2	-26.684026709768700
700	26	21	2	150	0	496	660	164	-496.0	2.30253539468282	0.94405346463023	-9.419297573878	-7.1597193206226	1	2	0.28698302347474500
701	26	22	2	120	0	332	464	132	-332.0	-7.19151515562496	-9.04362883827423	-12.6375892692128	-19.1348542537791	1	2	-9.207067526833030
702	26	23	2	60	0	308	430	122	-308.0	16.9303231183328	17.7302442368685	9.94779456833921	17.519595495132	1	2	14.914770747124700
703	26	24	2	30	0	312	460	148	-312.0	14.6003309533331	16.5282238374129	12.6481875451585	12.8388761342322	1	2	12.584778582125000
704	27	25	2	120	0	318	518	200	-318.0	-0.8149994901285	-1.99945782717323	-7.49291854775414	-8.23518512540736	1	2	-2.8305518613365700
705	27	26	2	30	0	364	532	168	-364.0	21.7770390366267	21.1812029879687	9.2041539133661	9.64441344766119	1	2	19.761486665418600
706	27	27	2	150	0	360	502	142	-360.0	1.40894193842524	0.595441521777701	-5.72405717634206	-5.70834881273379	1	2	-0.6066104327828350
707	27	28	2	60	0	404	558	154	-404.0	-23.3720887421057	-20.6946205297338	-15.4971126137378	-15.4429609837107	1	2	-25.387641113313800
708	28	29	2	30	0	340	480	140	-340.0	-9.70859859975835	-6.54222709063207	2.19633540158728	2.19633540158728	1	2	-11.724150970966400
709	28	30	2	120	0	336	492	156	-336.0	-1.21046450557058	-1.85537506550182	-10.2824843094903	-10.2278698498765	1	2	-3.2260168767786500
710	28	31	2	150	0	332	478	146	-332.0	-6.34465459822911	-6.27444812814093	-11.5996213409748	-15.4451456241647	1	2	-8.360206969437190
711	28	32	2	60	0	292	440	148	-292.0	26.9854387960803	20.2141378415279	11.5845482233329	13.748734349906	1	2	24.969886424872200
712	29	33	2	150	0	306	446	140	-306.0	-0.128435658276828	3.3753586189882	-3.01603989313224	-6.03630445196842	1	2	-2.1439880294849000
713	29	34	2	60	0	288	434	146	-288.0	37.6666654013067	32.1811135484637	12.8304191224935	19.0153155552297	1	2	35.65111303009860
714	29	35	2	120	0	320	464	144	-320.0	-9.39157571106324	-10.1156519869294	-13.062126703965	-16.3831055479065	1	2	-11.407128082271300
715	29	36	2	30	0	416	570	154	-416.0	-18.5786963654152	-18.944324422692	-15.4034082773796	-9.95410444509377	1	2	-20.594248736623300
716	30	37	2	30	0	320	452	132	-320.0	33.0735259784278	19.3188439925172	0.566685540920421	0.0802198879191103	1	2	31.05797360721970
717	30	38	2	150	0	348	480	132	-348.0	-8.4774125060878	-5.40835971866468	-5.7992423699981	-6.01534115044015	1	2	-10.492964877295900
718	30	39	2	120	0	284	426	142	-284.0	-5.28065229887646	-5.10937291633611	-7.00334293401752	-5.94110901269698	1	2	-7.296204670084540
719	30	40	2	60	0	332	510	178	-332.0	-2.58846981663687	-2.70523928583966	-1.37429494397125	-1.40863340635526	1	2	-4.6040221878449400
720	31	41	2	30	0	352	502	150	-352.0	10.3695820878717	5.35276654399557	0.5448259249047	0.0339631727842509	1	2	8.354029716663630
721	31	42	2	150	0	344	510	166	-344.0	7.8028264907912	7.39565309582724	2.34688257183191	-1.867540808168	1	2	5.787274119583130
722	31	43	2	120	0	362	532	170	-362.0	-6.42653581646481	-6.32865147871658	-9.66743208966898	-10.7058506709095	1	2	-8.442088187672880
723	31	44	2	60	0	292	444	152	-292.0	0.592983784963046	5.28584351910606	6.93808240471903	6.91996161316151	1	2	-1.4225685862450300
724	32	45	2	150	0	284	434	150	-284.0	20.5534229160466	19.4432538523383	5.74248656919053	3.29894405071107	1	2	18.537870544838500
725	32	46	2	60	0	308	468	160	-308.0	23.5859752129987	26.1133623491279	9.7398906087114	9.72876361830004	1	2	21.570422841790600
726	32	47	2	30	0	428	586	158	-428.0	1.08599057240265	-0.407081909935012	-16.6771329507339	-17.509090630985	1	2	-0.9295617988054250
727	32	48	2	120	0	336	470	134	-336.0	-7.84815376116572	-5.88659847746155	-5.93878795458384	-12.6934292795788	1	2	-9.863706132373790
728	33	49	2	30	0	288	410	122	-288.0	-27.2519964449097	-27.4013212416148	-22.7436949257532	-21.4366227178949	1	2	-29.267548816117800
729	33	50	2	60	0	404	546	142	-404.0	-13.4404468112857	-13.5882927807999	-2.08251572150782	5.22714223725961	1	2	-15.455999182493800
730	33	51	2	120	0	372	510	138	-372.0	-3.96745932941684	-4.04349394139021	-3.83480987245704	-6.90670506345991	1	2	-5.983011700624910
731	33	52	2	150	0	336	506	170	-336.0	7.96485388318411	7.46794216022624	-10.0641583899554	-16.3749033392983	1	2	5.949301511976040
732	34	53	2	120	0	336	452	116	-336.0	1.29752337474788	2.39841059512236	-3.23933196094728	-6.12429218534933	1	2	-0.7180289964601950
733	34	54	2	150	0	336	486	150	-336.0	3.03507505307311	1.94887619867862	-2.35728072242125	-9.20374293958531	1	2	1.0195226818650400
734	34	55	2	60	0	352	494	142	-352.0	0.0361288737736274	-2.09259020989536	-4.03624834818049	-3.22195501956509	1	2	-1.9794234974344500
735	34	56	2	30	0	380	530	150	-380.0	-14.2752827569369	-13.2049256914278	-8.35247667247197	-6.59061675627994	1	2	-16.290835128145000
736	35	57	2	120	0	332	486	154	-332.0	-2.53264818683471	-2.01270586652001	-3.25597901710564	-5.39546429413171	1	2	-4.548200558042790
737	35	58	2	150	0	336	494	158	-336.0	4.09786051378632	4.02416649803274	-8.29281960323826	-10.6676967150736	1	2	2.0823081425782500
738	35	59	2	30	0	332	482	150	-332.0	1.8015485011286	-0.159734968561658	-3.63877982808888	-0.48538758097768	1	2	-0.2140038700794740
739	35	60	2	60	0	380	516	136	-380.0	-13.6259439138085	-12.369714821589	8.35055975216123	9.22650058703431	1	2	-15.641496285016600
740	36	61	2	150	0	340	520	180	-340.0	-9.84640168945097	-10.8840667151165	-22.3638081348606	-27.7223176696389	1	2	-11.861954060659000
741	36	62	2	120	0	300	452	152	-300.0	-6.79354019262253	-5.82103245213153	-7.01410140047602	-14.2668070234398	1	2	-8.809092563830600
742	36	63	2	60	0	332	488	156	-332.0	-4.55719229263545	0.396048096037731	5.29077605764388	7.48935408546492	1	2	-6.572744663843520
743	36	64	2	30	0	330	476	146	-330.0	14.3408292352823	12.9258082550675	8.57158109656339	8.29575811265084	1	2	12.325276864074200
744	37	65	2	120	0	84	480	396	-84.0	-1.40292689099924	2.37401019785833	-2.49930300234554	-2.71919761695435	1	2	-3.4184792622073100
745	37	66	2	30	0	328	490	162	-328.0	-12.8752171547763	-7.32579722380245	-5.02694019926854	-3.09459225295655	1	2	-14.890769525984400
746	37	67	2	150	0	376	528	152	-376.0	3.88831564500552	3.99825844776132	-3.36934286538198	-3.93670552909734	1	2	1.8727632737974500
747	37	68	2	60	0	336	484	148	-336.0	5.73263557328005	5.2454307810734	2.23530491814864	2.56575421835247	1	2	3.7170832020719800
748	38	69	2	30	0	364	518	154	-364.0	-7.00125752092368	-5.44749204317636	-5.12971898447196	-5.19354878890162	1	2	-9.016809892131750
749	38	70	2	120	0	348	482	134	-348.0	-8.419549375028	-8.24509870512173	-11.5458116555909	-12.3496098767606	1	2	-10.435101746236100
750	38	71	2	150	0	356	510	154	-356.0	2.59649548806905	2.30616179317292	-10.9962824747356	-11.120797188019	1	2	0.5809431168609760
751	38	72	2	60	0	308	482	174	-308.0	-13.7810116802338	-10.8110708535687	10.3103038264	13.5286054599926	1	2	-15.796564051441900
752	39	73	2	150	0	320	464	144	-320.0	-1.35127285807854	-0.809120543822473	-12.3532955367529	-20.0338326833174	1	2	-3.3668252292866100
753	39	74	2	60	0	308	480	172	-308.0	6.09674550928469	6.98000547561992	11.2040797750008	17.7648458202721	1	2	4.081193138076620
754	39	75	2	120	0	256	398	142	-256.0	-9.55917533589803	-8.20871274532294	-13.0506697430357	-12.1630572387807	1	2	-11.574727707106100
755	39	76	2	30	0	328	486	158	-328.0	2.28115136347855	-1.40992983327684	2.97836521840446	11.6909020728652	1	2	0.26559899227047500
756	40	77	2	30	0	352	484	132	-352.0	-3.89472935454266	-5.18834126779194	0.270843260945298	0.244933092485368	1	2	-5.9102817257507300
757	40	78	2	150	0	404	556	152	-404.0	-2.17243946215996	-3.41792578578443	-10.6256483751022	-13.843574571209	1	2	-4.187991833368030
758	40	79	2	120	0	252	400	148	-252.0	-5.07431612693534	-4.62604207618742	-6.60313521872457	-11.7742170394955	1	2	-7.089868498143420
759	40	80	2	60	0	276	422	146	-276.0	-3.80710598231511	-3.3697533714088	2.04168715003258	11.3853726385952	1	2	-5.822658353523190
760	41	1	3	60	15	480	654	174	-480.0	9.50489546304205	12.3041107398418	22.7474426856596	22.6819499357798	1	2	7.489343091833980
761	41	2	3	120	15	424	572	148	-424.0	-6.67680076037091	-7.81102995047056	-6.79631667834481	-8.12873122359568	1	2	-8.692353131578990
762	41	3	3	30	15	414	560	146	-414.0	33.3505068382174	26.5631369356704	10.889588904814	17.739832024824	1	2	31.334954467009300
763	41	4	3	150	15	420	572	152	-420.0	1.40203451306664	0.744291833910296	-8.1955028314832	-9.31191695606728	1	2	-0.6135178581414340
764	42	5	3	30	15	366	520	154	-366.0	4.9509365603173	5.67208984538501	4.27678240961226	10.5662150525761	1	2	2.935384189109230
765	42	6	3	120	15	312	472	160	-312.0	-0.26758182245996	0.0342336405829542	-5.47482050573701	-4.28994842992493	1	2	-2.2831341936680300
766	42	7	3	150	15	324	460	136	-324.0	17.3159194949273	16.4489458554982	7.64075723979659	5.77956767275498	1	2	15.300367123719200
767	42	8	3	60	15	350	506	156	-350.0	11.3875740163471	9.53069470912454	9.97799160188453	11.6296234069696	1	2	9.372021645139030
768	43	9	3	30	15	352	498	146	-352.0	15.2589035475114	21.6021997861833	17.75791449318	16.6393637221754	1	2	13.243351176303300
769	43	10	3	120	15	300	460	160	-300.0	-0.6856786565574	0.774317531114704	-1.55619958546663	-5.23978387023784	1	2	-2.7012310277654700
770	43	11	3	60	15	276	436	160	-276.0	50.5707726345957	51.5485293439446	26.3432810373389	31.093750339848	1	2	48.555220263387600
771	43	12	3	150	15	248	410	162	-248.0	18.8229380701893	17.5576209109358	17.4084785355658	7.51898279394311	1	2	16.807385698981200
772	44	13	3	120	15	272	422	150	-272.0	11.5656968894175	12.3344641379168	11.6787933332295	13.2079670231396	1	2	9.550144518209430
773	44	14	3	30	15	228	394	166	-228.0	36.6102519417283	37.6911345144662	26.8381903735995	21.5574725248366	1	2	34.59469957052020
774	44	15	3	60	15	356	518	162	-356.0	51.2111389012157	43.9048616552063	37.2488433283	43.3925666244487	1	2	49.195586530007600
775	44	16	3	150	15	336	476	140	-336.0	18.9021005777599	16.1784886772898	7.08653315726454	5.27350263917864	1	2	16.886548206551800
776	45	17	3	60	15	296	442	146	-296.0	27.4277476850536	18.7146851616727	19.4553608107198	20.9516554471563	1	2	25.412195313845500
777	45	18	3	30	15	324	460	136	-324.0	42.919450177669	31.7197015619559	12.426476258475	18.507639263533	1	2	40.903897806460900
778	45	19	3	150	15	340	510	170	-340.0	20.5310344577907	19.9322974448667	17.1926158398158	12.4385742659668	1	2	18.515482086582600
779	45	20	3	120	15	332	472	140	-332.0	6.31672055615022	5.61779020725538	3.03633977554532	0.361053508795152	1	2	4.301168184942150
780	46	21	3	150	15	356	490	134	-356.0	10.0062677064934	8.02946284887588	3.62037914857137	1.89558004423802	1	2	7.9907153352853300
781	46	22	3	30	15	364	518	154	-364.0	19.7065649840567	18.9048104682366	12.586303253347	13.6377933002447	1	2	17.691012612848600
782	46	23	3	60	15	324	476	152	-324.0	37.1061185849744	35.1918420086762	29.2717598317771	33.6149305837311	1	2	35.09056621376630
783	46	24	3	120	15	320	488	168	-320.0	15.6629468350117	15.5084070364991	9.93329668035268	11.5913880191047	1	2	13.647394463803600
784	47	25	3	120	15	432	606	174	-432.0	12.4648784343766	11.9180050425245	8.86712122382797	9.747465728031	1	2	10.449326063168500
785	47	26	3	60	15	316	456	140	-316.0	51.1939841855857	42.9792698585786	24.3025237413191	28.4584243277669	1	2	49.178431814377600
786	47	27	3	30	15	388	548	160	-388.0	33.6224450695722	30.1700233266902	23.8039736550928	23.7811001921172	1	2	31.606892698364100
787	47	28	3	150	15	332	484	152	-332.0	25.7754520978063	24.8493937928585	19.306333106435	20.2761156186154	1	2	23.759899726598200
788	48	29	3	60	15	272	384	112	-272.0	28.5861442239238	14.1133630269031	24.3087852168109	24.3087852168109	1	2	26.570591852715700
789	48	30	3	150	15	284	436	152	-284.0	36.0594178967614	36.6849275174529	30.8257726733348	31.4099348160631	1	2	34.04386552555330
790	48	31	3	120	15	320	476	156	-320.0	4.04921509227336	5.86148501943256	2.26507583764106	-0.0587058236760925	1	2	2.0336627210652900
791	48	32	3	30	15	332	506	174	-332.0	24.223546005604	24.0158745456362	4.18079141596183	8.44141386663956	1	2	22.207993634395900
792	49	33	3	60	15	316	488	172	-316.0	24.9799449180348	23.3683321374746	19.8293227471049	24.4731729784501	1	2	22.964392546826700
793	49	34	3	120	15	256	388	132	-256.0	20.4497463032056	20.530637292808	13.7443083354556	15.0461487293498	1	2	18.434193931997500
794	49	35	3	30	15	288	430	142	-288.0	20.6150940835491	19.5043557723703	14.2364971407557	17.7151504408228	1	2	18.599541712341000
795	49	36	3	150	15	420	594	174	-420.0	28.679883687521	28.040129226354	26.5824811552596	24.0439262196987	1	2	26.664331316312900
796	50	37	3	60	15	300	434	134	-300.0	45.9333678031965	39.4269530333138	14.7719554015563	15.0210811028327	1	2	43.91781543198840
797	50	38	3	30	15	260	480	220	-260.0	21.6584604228453	11.0214041252991	5.25174105191822	8.08328424320604	1	2	19.642908051637200
798	50	39	3	120	15	268	418	150	-268.0	6.01824731798511	7.14204291923824	5.10710145657798	6.44386755315259	1	2	4.002694946777040
799	50	40	3	150	15	336	456	120	-336.0	12.7763785707867	13.596621496651	9.13594904494857	3.27581210123142	1	2	10.760826199578600
800	51	41	3	60	15	228	380	152	-228.0	48.3207056761229	26.2444096437474	21.3077341172268	25.6939513391562	1	2	46.305153304914800
801	51	42	3	120	15	264	406	142	-264.0	9.21767916388112	9.48846358772046	3.45000373781123	4.22180303102847	1	2	7.202126792673050
802	51	43	3	150	15	336	464	128	-336.0	21.1815410559547	23.8246323922218	24.2421711226976	19.8772436557253	1	2	19.165988684746600
803	51	44	3	30	15	192	350	158	-192.0	-6.56991697165736	-11.7459281183058	-2.5405561079924	-1.67086799111312	1	2	-8.585469342865430
804	52	45	3	30	15	332	476	144	-332.0	28.4654014140349	25.3220937772707	16.5985137111674	18.8095707388402	1	2	26.449849042826800
805	52	46	3	120	15	412	618	206	-412.0	2.38518092381671	6.53691782946228	6.79692833755465	4.98639402774296	1	2	0.36962855260863500
806	52	47	3	60	15	598	1090	492	-598.0	23.8602003896386	30.944448737848	37.4126937473667	37.3065501902192	2	2	21.844648018430500
807	52	48	3	150	15	328	484	156	-328.0	13.9834407728424	12.4296376150141	-1.47056127300132	-4.22803541100799	1	2	11.967888401634300
808	53	49	3	120	15	304	472	168	-304.0	13.8690747958188	13.8729455899031	11.7576070379602	11.6508721672297	1	2	11.853522424610700
809	53	50	3	60	15	372	516	144	-372.0	30.931022565717	28.1069100097074	32.0809293532355	31.4716655217383	1	2	28.915470194508900
810	53	51	3	150	15	388	534	146	-388.0	17.0558170531321	16.9609034425654	15.4662255105024	15.3898168527297	1	2	15.040264681924000
811	53	52	3	30	15	336	464	128	-336.0	38.6051348828936	32.1436486124167	25.6039453113174	22.3235432617262	1	2	36.58958251168550
812	54	53	3	120	15	330	522	192	-330.0	14.4932808399166	13.8625100083501	12.3566874439499	16.368265714281	1	2	12.477728468708500
813	54	54	3	60	15	284	464	180	-284.0	46.0542975526254	44.343603912699	35.7336052094119	35.6324927272443	1	2	44.038745181417300
814	54	55	3	150	15	420	570	150	-420.0	14.6695606446489	15.8762527497948	2.48845996644999	1.0072482612315	1	2	12.654008273440800
815	54	56	3	30	15	306	436	130	-306.0	22.25026467838	19.5631715767337	19.5961042515373	20.166245944657	1	2	20.234712307171900
816	55	57	3	150	15	332	516	184	-332.0	32.7160904457469	31.1731965365292	18.482285168161	19.1275119088056	1	2	30.700538074538800
817	55	58	3	30	15	280	438	158	-280.0	26.9136734387733	30.1859767101825	8.19230088799956	8.04891908321027	1	2	24.898121067565200
818	55	59	3	60	15	304	434	130	-304.0	48.1618439161479	47.2352650920477	37.470008828039	37.3558268743018	1	2	46.14629154493980
819	55	60	3	120	15	220	384	164	-220.0	-5.45911851712512	-2.07661018646205	-5.47660061183386	-6.02056917646142	1	2	-7.474670888333190
820	56	61	3	120	15	322	468	146	-322.0	9.21989402085413	10.7632405778457	4.29890460493506	5.95283009242853	1	2	7.204341649646060
821	56	62	3	150	15	308	476	168	-308.0	22.950351866288	23.6728744813234	18.7551475925842	11.531962738981	1	2	20.934799495079900
822	56	63	3	30	15	320	480	160	-320.0	-13.1669358999628	-6.36744835710234	4.33273234447165	5.06094698590626	1	2	-15.182488271170900
823	56	64	3	60	15	306	464	158	-306.0	46.4658469171774	44.189746681075	44.7501711610007	42.7607301012021	1	2	44.45029454596930
824	57	65	3	60	15	316	444	128	-316.0	55.1580869077784	55.0024886202004	46.7246377135675	46.5696016634604	1	2	53.142534536570300
825	57	66	3	120	15	316	488	172	-316.0	-0.240067290541475	1.83373387093003	4.44134350565244	4.68827022625955	1	2	-2.2556196617495500
826	57	67	3	150	15	348	478	130	-348.0	0.263578177889457	-0.300855213210156	-3.31260409047547	-6.24931928657716	1	2
827	57	68	3	30	15	348	506	158	-348.0	17.2143822468758	19.6077883027393	20.7845666267857	20.9530972391943	1	2	15.198829875667700
828	58	69	3	30	15	84	476	392	-84.0	33.8246428946461	24.1363981394956	21.3219107674992	21.6106903929348	1	2	31.809090523438000
829	58	70	3	150	15	260	452	192	-260.0	19.8215580260759	15.9563070351666	13.3631122772873	9.65255113363133	1	2	17.806005654867800
830	58	71	3	60	15	304	458	154	-304.0	55.1751849390035	53.1649428377703	36.4496774328771	35.7181541692977	1	2	53.15963256779540
831	58	72	3	120	15	208	376	168	-208.0	-3.98638282316222	-0.33746866240584	7.08747211087403	7.33193039470807	1	2	-6.0019351943702900
832	59	73	3	60	15	248	392	144	-248.0	48.0254808514818	40.3839989181222	46.5347375374883	42.0489223742478	1	2	46.00992848027370
833	59	74	3	150	15	216	390	174	-216.0	31.9705085531733	31.6078787252521	23.8582374413539	24.0669457802229	1	2	29.954956181965200
834	59	75	3	30	15	312	450	138	-312.0	23.8903159162631	25.0898174738244	18.0567403621365	18.6099718485582	1	2	21.874763545055000
835	59	76	3	120	15	204	712	508	-204.0		13.8758449907508	9.74560513190995	-170.793793913424	5	2
836	60	77	3	120	15	464	610	146	-464.0	0.506359844893268	6.05140977215893	3.63582917190377	4.43631201150164	1	2	-1.5091925263148100
837	60	78	3	150	15	352	516	164	-352.0	25.3660057396262	27.0447254128559	25.6646667709797	25.5892817666197	1	2	23.350453368418100
838	60	79	3	30	15	332	468	136	-332.0	44.4445675567896	40.4196660968068	9.75963045464747	9.8924062527681	1	2	42.42901518558150
839	60	80	3	60	15	314	452	138	-314.0	48.0829620836296	45.0399356883494	34.2443767292106	37.5554330868843	1	2	46.06740971242150
840	61	81	3	120	15	340	498	158	-340.0	4.48657822232491	6.01375157942354	11.5958393610959	11.7221461270957	1	2	2.4710258511168400
841	61	82	3	60	15	292	448	156	-292.0	34.8266665221686	36.3637013737459	28.5554223322008	29.1974442516262	1	2	32.81111415096050
842	61	83	3	30	15	304	436	132	-304.0	46.9259139935586	48.0014573765539	24.6213644738265	24.618250736453	1	2	44.91036162235050
843	61	84	3	150	15	244	398	154	-244.0	18.0412483054052	18.229629662703	18.7532275595396	19.0690459725897	1	2	16.025695934197100
844	62	85	3	30	15	344	534	190	-344.0	12.9492360212573	13.4922700431258	4.95502872722086	2.43249479218683	1	2	10.933683650049200
845	62	86	3	120	15	328	488	160	-328.0	-1.8350384265708	-2.18082337993654	1.71679689610585	2.01532018576657	1	2	-3.8505907977788700
846	62	87	3	60	15	308	456	148	-308.0	70.8169268214641	69.6990880669597	44.7108687448756	45.4715834779505	1	2	68.80137445025600
847	62	88	3	150	15	276	438	162	-276.0	16.9143932797861	16.1400713260315	4.9068902257354	4.5279151979513	1	2	14.898840908578000
848	63	89	3	120	15	268	418	150	-268.0	10.5310262568339	10.8860984573605	9.02213747888341	10.7046173777803	1	2	8.515473885625830
849	63	90	3	30	15	248	374	126	-248.0	33.2507239320401	33.443794763321	28.235014864159	25.3323422152592	1	2	31.23517156083200
850	63	91	3	150	15	256	386	130	-256.0	29.3851007440334	28.1283245407601	15.8427780093003	18.2768040514075	1	2	27.369548372825300
851	63	92	3	60	15	264	398	134	-264.0	52.5512100596745	54.4247108378975	45.0244499913207	43.3776214821626	1	2	50.53565768846640
852	64	93	3	30	15	302	434	132	-302.0	20.3154453769452	21.4956688351589	33.165457072024	32.197220217005	1	2	18.299893005737100
853	64	94	3	150	15	278	444	166	-278.0	34.1408921831263	33.5269602031002	37.0708210754878	37.0904630878212	1	2	32.125339811918200
854	64	95	3	120	15	296	422	126	-296.0	17.0056186221583	16.5929450516086	11.8365283564905	12.8323462632078	1	2	14.990066250950200
855	64	96	3	60	15	300	418	118	-300.0	78.0240515659325	71.1427216550724	59.3369586823089	51.3566346903509	1	2	76.00849919472440
856	65	97	3	150	15	268	444	176	-268.0	27.3112030299129	33.8433248383874	28.4933423216143	26.9048459504031	1	2	25.295650658704800
857	65	98	3	60	15	296	434	138	-296.0	61.7019753080374	55.1402726805145	39.259630957714	39.259630957714	1	2	59.686422936829300
858	65	99	3	30	15	304	442	138	-304.0	46.1163719681077	41.2853624669036	30.5472174104616	31.0453825655633	1	2	44.100819596899600
859	65	100	3	120	15	292	450	158	-292.0	31.3090957836648	29.9858733099413	32.2952033909876	32.7808745541432	1	2	29.293543412456700
860	66	101	3	30	15	312	452	140	-312.0	48.9850624195392	46.6584218265733	30.9426874150115	29.771275138246	1	2	46.969510048331100
861	66	102	3	120	15	276	438	162	-276.0	13.2361153851875	12.7981101270849	18.682760665522	18.682760665522	1	2	11.220563013979400
862	66	103	3	150	15	408	554	146	-408.0	34.7345408770506	32.7289434995578	27.2315367930946	27.2579806948791	1	2	32.718988505842500
863	66	104	3	60	15	296	422	126	-296.0	67.9122924636377	65.1698367965675	43.3055411065914	43.5254707932858	1	2	65.89674009242960
864	67	105	3	60	15	240	380	140	-240.0	65.931291449409	66.6039941707911	48.2913705176681	50.2214741244485	1	2	63.91573907820090
865	67	106	3	30	15	262	398	136	-262.0	45.1427652756885	43.6146019815003	27.4518393885149	28.5003642778938	1	2	43.12721290448040
866	67	107	3	120	15	280	442	162	-280.0	8.55782843098424	8.86397990254285	10.4748403313056	10.8898863859985	1	2	6.542276059776170
867	67	108	3	150	15	408	550	142	-408.0	40.2694829049904	38.004093510116	31.4443651039744	30.7847544779016	1	2	38.253930533782300
868	68	109	3	150	15	168	498	330	-168.0	41.2723762277705	40.3588855419378	37.3098253694148	36.9297484956382	1	2	39.25682385656240
869	68	110	3	60	15	284	418	134	-284.0	36.7047701671575	32.8892084416315	38.9378054349903	38.9378054349903	1	2	34.689217795949400
870	68	111	3	120	15	320	516	196	-320.0	16.3974635756201	19.69850997856	18.7520742592485	18.9593893965289	1	2	14.381911204412000
871	68	112	3	30	15	296	430	134	-296.0	57.7171124192789	51.9700292922852	38.9164126648547	36.9036252472511	1	2	55.701560048070800
872	69	113	3	120	15	384	556	172	-384.0	1.03865823157911	6.39168800990655	13.2842145445308	15.3804380203658	1	2	-0.9768941396289650
873	69	114	3	150	15	332	474	142	-332.0	35.7184963239243	34.6998332811734	30.0566750573615	24.7829589219533	1	2	33.702943952716200
874	69	115	3	30	15	280	418	138	-280.0	42.8534379821683	41.0065050916648	16.17673995895	16.641494121804	1	2	40.83788561096020
875	69	116	3	60	15	300	472	172	-300.0	13.2559612182282	15.5226870135769	24.7503650048945	23.9112468522232	1	2	11.240408847020100
876	70	117	3	120	15	256	402	146	-256.0	10.4553569155862	12.0734583888298	18.2786855721905	17.0980629588559	1	2	8.439804544378130
877	70	118	3	60	15	320	490	170	-320.0	8.68809739393745	20.9397661990936	26.0431590401113	26.403163746778	1	2	6.672545022729380
878	70	119	3	150	15	264	396	132	-264.0	34.7083651904251	37.8193181711121	29.5030663825739	29.777017371997	1	2	32.692812819217000
879	70	120	3	30	15	240	384	144	-240.0	29.440068412488	22.6603605026231	14.0118467565895	17.7291383869533	1	2	27.424516041279900
880	71	121	3	60	15	280	410	130	-280.0	25.2759718765025	16.5951101492781	32.0311588967025	31.0097899587896	1	2	23.260419505294400
881	71	122	3	120	15	284	432	148	-284.0	15.9681494365043	11.1985360984087	13.9778056959953	14.0364352125625	1	2	13.952597065296200
882	71	123	3	30	15	276	428	152	-276.0	-0.0175383716816704	9.67495690683575	9.75864244869805	12.89896260675	1	2	-2.033090742889750
883	71	124	3	150	15	320	484	164	-320.0	27.6774415317415	28.8291937507813	24.7751356991502	25.7102124076995	1	2	25.661889160533400
884	72	125	3	60	15	332	464	132	-332.0	52.0661428178942	47.6530994775231	35.613038046196	33.5258689328732	1	2	50.05059044668610
885	72	126	3	30	15	236	374	138	-236.0	23.9215352586945	23.0040203424064	20.6719340084749	19.8936384507094	1	2	21.905982887486400
886	72	127	3	120	15	260	424	164	-260.0	66.3498357223679	56.3312510274379	41.9465688501927	41.4122618795808	1	2
887	72	128	3	150	15	312	434	122	-312.0	26.381884560005	26.447360331637	11.1301354619923	10.4619331380074	1	2	24.366332188796900
888	73	129	3	30	15	276	410	134	-276.0	39.5805107577613	35.9780093804907	20.2500121499871	19.7959568729714	1	2	37.56495838655320
889	73	130	3	120	15	288	444	156	-288.0	8.98006853433809	13.29429661075	15.8431428815602	17.2518128426997	1	2	6.964516163130020
890	73	131	3	60	15	316	454	138	-316.0	55.9685684656146	45.4444510524863	26.4592873341127	26.6442477764853	1	2	53.95301609440650
891	73	132	3	150	15	348	488	140	-348.0	29.7656207707405	20.232029462815	27.8675127359692	27.8508159311263	1	2	27.750068399532400
892	74	133	3	30	15	352	490	138	-352.0	23.9761972591208	20.3461762669471	8.27180508901481	8.78481988970033	1	2	21.960644887912700
893	74	134	3	120	15	296	444	148	-296.0	22.780779397393	19.463828019411	22.7628192042272	23.7776106521804	1	2	20.765227026184900
894	74	135	3	150	15	300	434	134	-300.0	42.2323956364547	41.4693940767666	30.0614033385618	30.2622860754804	1	2	40.216843265246600
895	74	136	3	60	15	320	442	122	-320.0	39.785233400493	42.0482112753049	40.4533982811256	38.8762930435038	1	2	37.769681029284900
896	75	137	3	120	15	240	428	188	-240.0	8.77874887228496	11.7857489488194	8.54504251147917	10.7729289441465	1	2	6.763196501076890
897	75	138	3	60	15	316	436	120	-316.0	40.9714731505086	41.596843094493	47.9688995272931	44.9392295653975	1	2	38.95592077930050
898	75	139	3	150	15	400	606	206	-400.0	17.782801350125	34.0071934645807	32.3193616114844	32.9381386627183	1	2	15.767248978916900
899	75	140	3	30	15	518	660	142	-518.0	37.1908843346311	38.4792294070297	27.9730533172996	24.7069920504561	1	2	35.17533196342300
900	76	141	3	30	15	344	476	132	-344.0	55.1396654374061	47.4963468950416	25.3131464564664	24.9847592934994	1	2	53.12411306619800
901	76	142	3	150	15	320	480	160	-320.0	26.3213796237851	25.6926923826621	15.6117808509107	13.8681048648582	1	2	24.305827252577000
902	76	143	3	120	15	416	586	170	-416.0	4.21297066181559	9.59499594078514	9.93183779846346	11.5744087007877	1	2	2.1974182906075200
903	76	144	3	60	15	436	572	136	-436.0	33.4183465837528	28.0397250546312	32.7530979187692	33.8416432932465	1	2	31.402794212544700
904	77	145	3	120	15	344	500	156	-344.0	17.5444567435756	18.7932752656279	18.2728995734152	17.76852596933	1	2	15.528904372367500
905	77	146	3	30	15	376	544	168	-376.0	40.2680151830164	28.0922506106855	23.5405000933835	27.5873857195633	1	2	38.25246281180830
906	77	147	3	150	15	324	490	166	-324.0	4.51792953923152	11.5696549976759	18.8422793871681	23.6753070483073	1	2	2.502377168023450
907	77	148	3	60	15	356	494	138	-356.0	8.64628095350116	6.01648208209399	24.8263516143341	25.9332837761543	1	2	6.630728582293090
908	78	149	3	120	15	360	500	140	-360.0	21.4641730320276	21.2766387894113	24.4245351103404	23.653932154657	1	2	19.448620660819500
909	78	150	3	150	15	352	472	120	-352.0	38.0852590466294	35.4766892635144	23.9018470716613	24.0245471457404	1	2	36.06970667542130
910	78	151	3	60	15	260	402	142	-260.0	38.1131231887255	24.0739345270801	15.8953708373077	24.002895283042	1	2	36.09757081751740
911	78	152	3	30	15	352	516	164	-352.0	29.6563351952349	31.5408738634251	8.35265851500453	8.49598298093041	1	2	27.640782824026800
912	79	153	3	30	15	352	526	174	-352.0	39.6653335477344	33.1680313728589	18.5932200076013	18.5747391686107	1	2	37.649781176526300
913	79	154	3	120	15	348	486	138	-348.0	6.91466541950659	6.3472248579229	5.65820198956663	7.86095843029044	1	2	4.899113048298520
914	79	155	3	60	15	448	598	150	-448.0	64.4013598964974	61.6326337454336	45.077588749626	46.5784546020661	1	2	62.38580752528930
915	79	156	3	150	15	336	518	182	-336.0	24.1538794782448	27.2839150250412	21.3413810281082	23.936231746687	1	2	22.138327107036700
916	80	157	3	120	15	36	468	432	-36.0	17.7765415416232	18.0892000571643	23.2167194310043	24.171482634518	2	2	15.760989170415100
917	80	158	3	150	15	404	542	138	-404.0	32.3761921336251	31.8515173113206	28.2263711599583	28.2263711599583	1	2	30.36063976241700
918	80	159	3	30	15	332	480	148	-332.0	25.3213532850511	24.7460449946165	13.8676920223791	13.5023581983867	1	2	23.305800913843000
919	80	160	3	60	15	340	480	140	-340.0	46.0182358681566	39.2332442988454	37.2984089823904	36.7765644947635	1	2	44.00268349694850
920	81	161	3	120	15	484	664	180	-484.0	5.41371506242203	7.3673367803068	12.9225703478303	13.4877620012462	1	2	3.3981626912139600
921	81	162	3	60	15	308	494	186	-308.0	32.483437108115	42.5809100447941	25.9015950982015	25.5093551665781	1	2	30.467884736906900
922	81	163	3	150	15	300	486	186	-300.0	25.9073238020489	11.3806498446706	25.6356208249401	24.977469847861	1	2	23.891771430840800
923	81	164	3	30	15	288	444	156	-288.0	21.029255650435	29.1304592760026	3.35318363286474	3.13196268229561	1	2	19.013703279226900
924	82	165	3	30	15	376	506	130	-376.0	33.2029891816804	35.1655144544589	28.2268649460674	31.008556684967	1	2	31.187436810472300
925	82	166	3	150	15	344	522	178	-344.0	33.1017672911701	34.3993360455924	34.2853358093941	35.8656582679313	1	2	31.086214919962000
926	82	167	3	120	15	312	486	174	-312.0	14.5577226126939	17.0987129279819	24.29968885803	24.9746628376461	1	2	12.542170241485800
927	82	168	3	60	15	408	566	158	-408.0	45.3522962961726	41.6245201235523	23.3957631885907	24.3990087270551	1	2	43.33674392496450
928	83	169	3	150	15	316	464	148	-316.0	43.9879879581376	40.4472778555482	31.4635472145851	31.6617445289773	1	2	41.97243558692950
929	83	170	3	120	15	304	430	126	-304.0	16.4545527536151	16.5475676564784	17.0264130188383	16.5280203938088	1	2	14.439000382407000
930	83	171	3	60	15	328	490	162	-328.0	39.3516289908033	37.4732603145775	29.7239647115069	31.2151860623022	1	2	37.336076619595200
931	83	172	3	30	15	348	480	132	-348.0	58.8064737719531	51.5573552078347	33.1994165308271	29.9943874351023	1	2	56.79092140074500
932	84	173	3	60	15	304	438	134	-304.0	68.3630919840366	61.7148715055201	48.298161747335	47.1595164201117	1	2	66.34753961282850
933	84	174	3	120	15	296	456	160	-296.0	12.560045256474	13.0104894794346	17.0825456908447	17.8450234159132	1	2	10.544492885265900
934	84	175	3	150	15	352	510	158	-352.0	27.1811000479226	25.8608009443461	21.5138762948722	22.4454104220685	1	2	25.165547676714500
935	84	176	3	30	15	272	414	142	-272.0	7.08554430057195	0.188127704651663	-2.38979313171722	4.02271229758998	1	2	5.0699919293638800
936	85	177	3	120	15	344	496	152	-344.0	3.72931121256472	6.65652598858776	10.117308155684	10.7762932278302	1	2	1.7137588413566500
937	85	178	3	30	15	436	624	188	-436.0	28.786505252073	26.3878269468238	23.2215157974168	23.1987217782535	1	2	26.770952880864900
938	85	179	3	150	15	316	476	160	-316.0	18.2545286056582	23.3066232385574	32.0165021161829	32.61846157627	1	2	16.238976234450100
939	85	180	3	60	15	404	564	160	-404.0	45.4156966818675	47.566933807173	27.7707371258343	27.7707371258343	1	2	43.40014431065940
940	86	181	3	120	15	312	464	152	-312.0	9.85045556289275	11.4163364993355	13.2524273703744	13.7516822542174	1	2	7.834903191684680
941	86	182	3	60	15	292	422	130	-292.0	18.7668067522749	18.545447831408	29.7229220700424	30.4056424798411	1	2	16.751254381066800
942	86	183	3	150	15	288	448	160	-288.0	24.042318704491	27.145481917734	24.8907163955298	22.933852318278	1	2	22.026766333282900
943	86	184	3	30	15	264	402	138	-264.0	28.3281588333055	24.0718540845416	2.8766226239409	7.7921775666675	1	2	26.312606462097400
944	87	185	3	30	15	388	518	130	-388.0	20.5955526199051	25.72018403472	30.7392375048793	30.8031315956367	1	2	18.580000248697000
945	87	186	3	120	15	288	430	142	-288.0	14.521797843417	15.3806892593183	17.475720365191	18.8864243670375	1	2	12.506245472208900
946	87	187	3	150	15	336	472	136	-336.0	33.6830207466478	31.6115064533282	22.31009817978	22.31009817978	1	2	31.667468375439700
947	87	188	3	60	15	320	474	154	-320.0	31.01614236868	31.4823096849935	28.8978276642148	29.358344444653	1	2	29.000589997471900
948	88	189	3	150	15	280	456	176	-280.0	31.9977940613915	32.6040001968213	20.2379735226684	22.6463129513114	1	2	29.982241690183400
949	88	190	3	30	15	376	522	146	-376.0	30.5235326155329	36.0411080604407	29.6599030416755	29.6742863514587	1	2	28.507980244324800
950	88	191	3	60	15	284	414	130	-284.0	61.3047979081374	60.5993142303258	44.7314153313181	44.7314153313181	1	2	59.28924553692930
951	88	192	3	120	15	308	482	174	-308.0	6.22861938510462	-4.00654723195778	12.9978279697599	13.8865563991134	1	2	4.213067013896550
952	89	193	3	120	15	332	478	146	-332.0	16.6326116580789	17.892527796299	19.7251430960704	21.0642871680849	1	2	14.617059286870800
953	89	194	3	150	15	264	390	126	-264.0	42.5794546018303	41.4100473160701	31.0740078896218	31.0740078896218	1	2	40.563902230622200
954	89	195	3	30	15	320	480	160	-320.0	42.3833436483798	39.7758455540949	13.6616227925033	14.3423315136172	1	2	40.367791277171700
955	89	196	3	60	15	324	486	162	-324.0	44.7909835747811	42.2739059457895	41.3570772923212	41.2994232037427	1	2	42.77543120357300
956	90	197	3	60	15	292	434	142	-292.0	35.7151529735559	39.9603445197148	38.6264922632911	38.6645744150484	1	2	33.69960060234780
957	90	198	3	30	15	280	456	176	-280.0	30.7862705563595	29.1689877653894	16.3743137384718	16.6196294086424	1	2	28.770718185151400
958	90	199	3	150	15	316	460	144	-316.0	28.039138215277	28.8495061617696	27.7836659367736	28.8030749219711	1	2	26.023585844068900
959	90	200	3	120	15	316	442	126	-316.0	16.1965325339531	18.2219884717227	17.8623549403405	17.5870689217868	1	2	14.180980162745000
960	91	201	3	30	15	344	502	158	-344.0	35.5910674941659	34.1548971354673	25.6977569116772	25.2783524323252	1	2	33.575515122957800
961	91	202	3	60	15	316	470	154	-316.0	62.6342977545431	54.7821584582287	37.7041595885702	38.0930846121005	1	2	60.618745383335000
962	91	203	3	150	15	280	432	152	-280.0	11.5870119450535	12.963110509741	14.5754003072816	11.870128797098	1	2
963	91	204	3	120	15	280	410	130	-280.0	20.8106897125454	23.9081587724764	24.8137929472195	27.1809068447155	1	2	18.795137341337300
964	92	205	3	150	15	212	352	140	-212.0	38.6040904052388	37.599412011483	25.5378459837902	25.1083429175083	1	2	36.58853803403070
965	92	206	3	30	15	310	460	150	-310.0	24.3504809716301	26.4362622660744	15.6202348400453	18.2647498255489	1	2	22.334928600422000
966	92	207	3	120	15	360	518	158	-360.0	7.38708334254393	13.1716965116791	13.8931160508755	16.3963869008591	1	2	5.371530971335860
967	92	208	3	60	15	300	430	130	-300.0	31.8954684174237	29.7359165824587	33.3559103572777	31.1817935731109	1	2	29.879916046215600
968	93	209	3	150	15	268	406	138	-268.0	37.2282882119716	37.0509811776348	28.763528023811	28.6324075742941	1	2	35.21273584076350
969	93	210	3	120	15	256	390	134	-256.0	29.5283808427975	30.6685916006795	33.850112144534	35.3282605914282	1	2	27.512828471589400
970	93	211	3	60	15	292	440	148	-292.0	23.3780306721799	31.3321405950722	34.8743606064046	34.8743606064046	1	2	21.362478300971800
971	93	212	3	30	15	344	486	142	-344.0	46.0874788729836	43.0672804160693	18.5040366605932	18.7253229142158	1	2	44.07192650177550
972	94	213	3	30	15	276	426	150	-276.0	43.5875670700345	42.6122729709683	26.4275595684739	28.9228420988896	1	2	41.57201469882640
973	94	214	3	60	15	364	522	158	-364.0	54.2381371756586	54.8311422743603	53.9749935328268	52.9967754239162	1	2	52.22258480445050
974	94	215	3	150	15	384	526	142	-384.0	29.8582281100856	28.4828318759436	28.5048492032063	29.1254080903995	1	2	27.842675738877500
975	94	216	3	120	15	314	444	130	-314.0	19.4625720112694	20.4605200640313	29.8167810733512	28.1481186354869	1	2	17.447019640061300
976	95	217	3	120	15	280	418	138	-280.0	24.6596699452747	26.1321179888711	27.4140002038535	26.7450328582453	1	2	22.644117574066600
977	95	218	3	30	15	264	426	162	-264.0	19.9207515458472	16.6993829478577	11.3501861402007	11.7601350558815	1	2	17.905199174639100
978	95	219	3	60	15	220	594	374	-220.0	24.2135874764357	26.6206230987905	34.0950091061258	35.6345522884063	1	2	22.198035105227600
979	95	220	3	150	15	352	510	158	-352.0	28.3142800682356	24.5373471122667	22.4710690370284	23.4812404018229	1	2	26.298727697027500
980	96	221	3	30	15	336	496	160	-336.0	32.2447072118182	31.3815577154176	18.7663512500903	17.5244506786812	1	2	30.22915484061010
981	96	222	3	150	15	280	444	164	-280.0	28.196707134962	27.323556602064	26.8540983886721	27.6636079129462	1	2	26.181154763753900
982	96	223	3	60	15	296	432	136	-296.0	67.7152468180624	60.4166283752511	42.8278859469323	41.5204700614202	1	2	65.69969444685430
983	96	224	3	120	15	356	518	162	-356.0	-1.14300677379599	1.96486349248401	10.1621232109449	9.13141568884103	1	2	-3.158559145004060
984	97	225	3	150	15	360	502	142	-360.0	29.7940119459881	28.8375470092257	23.672505836998	24.030007859633	1	2	27.778459574780000
985	97	226	3	30	15	360	486	126	-360.0	41.1043073051534	42.3699609113656	27.8326004016526	28.1933239608876	1	2	39.088754933945300
986	97	227	3	120	15	356	496	140	-356.0	13.5123111021282	14.2655164114285	18.7099646885228	18.6247690455827	1	2	11.496758730920100
987	97	228	3	60	15	292	422	130	-292.0	65.8053508275383	52.3165832724679	49.2147643155309	47.7881718558556	1	2	63.78979845633020
988	98	229	3	120	15	272	418	146	-272.0	28.1841495593807	30.7755004144645	33.4243951135215	33.117620640004	1	2	26.168597188172600
989	98	230	3	60	15	360	494	134	-360.0	50.6566160048811	55.6130349226515	50.7362973672385	51.0170524352595	1	2	48.64106363367300
990	98	231	3	30	15	348	498	150	-348.0	50.688749639672	49.8198525197459	31.8880361307135	32.035667923071	1	2	48.67319726846390
991	98	232	3	150	15	280	472	192	-280.0	40.0678350177899	44.087201889796	45.6180970224994	46.076733127146	1	2	38.05228264658180
992	99	233	3	30	15	370	510	140	-370.0	55.0470018314906	50.2477444050537	32.0414514885339	32.3932447431789	1	2	53.03144946028250
993	99	234	3	150	15	388	524	136	-388.0	28.9614916292731	35.0247348442331	37.4838467514279	38.1651976981063	1	2	26.945939258065000
994	99	235	3	60	15	384	518	134	-384.0	42.8556464616286	36.327189974045	35.4827473036759	34.1804244143179	1	2	40.84009409042050
995	99	236	3	120	15	308	450	142	-308.0	13.7633899396498	17.9607461756655	21.818113197081	21.9601900205784	1	2	11.747837568441700
996	100	237	3	120	15	406	520	114	-406.0	13.9800152598668	16.981560968624	16.4858010339195	16.4858010339195	1	2	11.964462888658700
997	100	238	3	30	15	364	496	132	-364.0	44.0305111019562	34.9238930989504	21.5303856807942	20.8310263337761	1	2	42.01495873074810
998	100	239	3	150	15	288	440	152	-288.0	22.5387450273535	25.191384440587	29.1059948457081	29.2863989716183	1	2	20.523192656145400
999	100	240	3	60	15	324	490	166	-324.0	27.039632397356	24.7462047256967	31.6449211303417	30.4651933877361	1	2	25.024080026147900
1000	101	241	3	150	15	400	534	134	-400.0	28.2709600999596	27.2032543395238	20.4047911352397	20.1719180340573	1	2	26.255407728751500
1001	101	242	3	30	15	416	606	190	-416.0	11.6376001621281	12.4620215589105	11.4159201361804	10.6327339568603	1	2	9.622047790920030
1002	101	243	3	60	15	340	484	144	-340.0	38.1036302097281	41.3774076495014	47.0571772052197	45.5686109352018	1	2	36.08807783852000
1003	101	244	3	120	15	360	510	150	-360.0	3.33364884831734	4.10224473038707	3.43619719922638	5.12025311918512	1	2	1.3180964771092700
1004	102	245	3	30	15	308	458	150	-308.0	41.6650575515094	36.1306850327681	21.5846904607152	21.2991802531157	1	2	39.649505180301300
1005	102	246	3	150	15	304	438	134	-304.0	45.0279155634925	43.10458866525	30.4613553014461	30.6249417431615	1	2	43.012363192284400
1006	102	247	3	120	15	276	392	116	-276.0	14.262908850502	14.6966464001877	13.4696122731308	12.9707480303581	1	2	12.247356479293900
1007	102	248	3	60	15	336	494	158	-336.0	46.8587058857384	43.0007719690211	37.6172831184686	35.1461689682645	1	2	44.84315351453030
1008	103	249	3	60	15	336	510	174	-336.0	25.375014892967	28.1283024691451	43.5749849007457	41.5454192075953	1	2	23.359462521758900
1009	103	250	3	150	15	352	490	138	-352.0	29.9409086891174	36.1192100671644	21.2594449599006	20.2697693027988	1	2	27.925356317909300
1010	103	251	3	30	15	300	452	152	-300.0	27.7496337940295	26.504184684177	19.938063111695	19.6391955462871	1	2	25.734081422821400
1011	103	252	3	120	15	288	464	176	-288.0	16.0788613060959	19.1317692874226	20.6370783976026	21.9183235737048	1	2	14.063308934887800
1012	104	253	3	120	15	284	414	130	-284.0	11.4642677179394	13.1212129159032	11.8490286294992	11.4676384673581	1	2	9.448715346731330
1013	104	254	3	60	15	328	498	170	-328.0	50.8194483803539	43.2209331607444	28.3456370726358	36.3609395872464	1	2	48.803896009145800
1014	104	255	3	150	15	268	398	130	-268.0	21.8081907207867	31.8600965383718	18.8377261305983	17.094623872589	1	2	19.792638349578600
1015	104	256	3	30	15	288	456	168	-288.0	25.3415434975438	26.018530853711	13.466980516236	13.8379188464291	1	2	23.325991126335700
1016	105	257	3	120	15	236	380	144	-236.0	7.12644209052939	8.79207125022573	10.5331032881628	11.1917451366326	1	2	5.110889719321320
1017	105	258	3	60	15	260	396	136	-260.0	70.354019663448	60.5636604714577	41.2607979365296	41.1998535722545	1	2	68.33846729223990
1018	105	259	3	30	15	320	464	144	-320.0	41.3576630551946	42.9858242751573	49.3078181433983	36.8457776360003	1	2	39.342110683986500
1019	105	260	3	150	15	344	464	120	-344.0	23.4695229804327	23.687694144147	18.6230616705297	18.2968644777623	1	2	21.453970609224600
1020	106	261	3	30	15	276	418	142	-276.0	-2.86054874345409	-5.3610305210179	6.37562805564231	7.9875087510033	1	2	-4.8761011146621600
1021	106	262	3	60	15	216	726	510	-216.0		21.2861771485843	15.9363299912481	227.558106094173	5	2
1022	106	263	3	120	15	474	606	132	-474.0	11.9405517057211	11.2374159421096	9.79153548332771	11.6972884082922	1	2	9.924999334513030
1023	106	264	3	150	15	416	564	148	-416.0	29.7034825062405	29.9754003799972	22.0109432224102	21.5727155444198	1	2	27.687930135032400
1024	107	265	3	30	15	304	444	140	-304.0	47.3609997516913	45.532761919314	22.377611336246	22.0928984538454	1	2	45.34544738048320
1025	107	266	3	150	15	328	450	122	-328.0	17.5711975855204	17.1807929009236	16.1126035750776	16.424948549957	1	2	15.555645214312300
1026	107	267	3	120	15	332	476	144	-332.0	9.18076268531266	10.8976044760112	14.1964634685704	14.7736112729417	1	2	7.165210314104590
1027	107	268	3	60	15	344	480	136	-344.0	44.9549532830086	34.6302435453076	38.7687896190691	38.4752195201364	1	2	42.939400911800500
1028	108	269	3	150	15	384	532	148	-384.0	18.2421506346329	20.5564087533855	18.2269482301709	16.0668153834795	1	2	16.226598263424800
1029	108	270	3	120	15	288	448	160	-288.0	12.8886558667124	16.2316210712874	13.1219442288167	18.112300111257	1	2	10.873103495504300
1030	108	271	3	30	15	344	510	166	-344.0	24.4718534860564	19.3022932973249	11.9098273843453	11.6859415394515	1	2	22.456301114848300
1031	108	272	3	60	15	428	610	182	-428.0	38.1753000142439	36.6389740616679	38.5905139705245	45.4829917247994	1	2	36.15974764303580
1032	109	273	3	120	15	284	412	128	-284.0	5.45566331155867	6.79237887930566	6.17395873528773	5.80881737425374	1	2	3.4401109403506000
1033	109	274	3	150	15	342	476	134	-342.0	22.019491717094	23.1168877825563	21.565843725198	17.8669807086364	1	2	20.003939345885900
1034	109	275	3	60	15	376	516	140	-376.0	27.3919481316703	20.3992603377435	22.0055740145045	22.095327184937	1	2	25.376395760462200
1035	109	276	3	30	15	358	480	122	-358.0	56.2346839706799	50.6220206654124	25.9725669078658	25.5939969837816	1	2	54.21913159947180
1036	110	277	3	60	15	388	550	162	-388.0	22.3465059558981	11.3484898814916	25.3317386623945	26.146845261498	1	2	20.330953584690000
1037	110	278	3	120	15	308	460	152	-308.0	9.71608099599457	9.5646195592643	0.537831965238922	0.351291572942486	1	2	7.700528624786500
1038	110	279	3	30	15	276	414	138	-276.0	7.26293211227264	7.94730014043863	8.61166787330244	8.57131092522247	1	2	5.247379741064570
1039	110	280	3	150	15	268	418	150	-268.0	36.7510798270179	40.3104981205625	38.0797083645696	38.2426882547507	1	2	34.73552745580980
1040	111	281	3	120	15	280	406	126	-280.0	19.6792326426799	19.0690675420353	15.1836876133313	15.0100810732809	1	2	17.663680271471800
1041	111	282	3	150	15	312	448	136	-312.0	37.7356296877891	38.374019543833	25.2775410153587	23.9022326712865	1	2	35.720077316581000
1042	111	283	3	60	15	346	496	150	-346.0	19.6523255700371	13.3025241703155	13.2672260560186	13.225108741583	1	2	17.636773198829000
1043	111	284	3	30	15	786	938	152	-786.0	30.0058133229459	27.0182063237489	3.47896766075761	2.70452825330401	1	2	27.990260951737800
1044	112	285	3	30	15	358	490	132	-358.0	44.6380383836737	46.9773850962797	28.9871557136746	29.3171078242649	1	2	42.62248601246560
1045	112	286	3	60	15	444	578	134	-444.0	45.6257848356033	43.3586790763634	33.906217189937	33.8577089302226	1	2	43.610232464395200
1046	112	287	3	120	15	300	434	134	-300.0	6.12185582118494	7.29941060488297	3.24772520468598	3.24772520468598	1	2	4.106303449976870
1047	112	288	3	150	15	392	538	146	-392.0	24.5710782254803	27.6923032830415	26.5304382353164	17.9592683669842	1	2	22.555525854272200
1048	113	289	3	60	15	340	474	134	-340.0	43.2897570778519	32.5736598103751	30.6777833187821	32.6336063434585	1	2	41.27420470664380
1049	113	290	3	150	15	336	464	128	-336.0	27.3877242437092	14.3766673514	19.2434570811487	18.6967869461292	1	2	25.372171872501100
1050	113	291	3	30	15	360	526	166	-360.0	51.0400974754683	39.8453518935235	11.0914826207916	12.2910449446803	1	2	49.02454510426020
1051	113	292	3	120	15	280	434	154	-280.0	9.7834657487748	11.5797847227735	7.49619922265752	7.9163822409424	1	2	7.7679133775667300
1052	114	293	3	150	15	312	448	136	-312.0	33.9285412566049	36.1119031153724	23.5356467339376	22.7570025172439	1	2	31.912988885396800
1053	114	294	3	120	15	256	378	122	-256.0	13.1774957776738	14.7499266631543	6.53724821140521	7.13511703904949	1	2	11.161943406465700
1054	114	295	3	60	15	320	496	176	-320.0	23.5889876928103	22.6257554005595	25.6054610417852	26.1601810734721	1	2	21.573435321602200
1055	114	296	3	30	15	300	472	172	-300.0	15.9866044680397	14.5873312164383	31.3126655888403	32.4159456264988	1	2	13.971052096831600
1056	115	297	3	120	15	96	472	376	-96.0	6.40163763040941	6.93498901680104	10.8374279154503	12.4360970840873	1	2	4.3860852592013400
1057	115	298	3	30	15	508	642	134	-508.0	36.5059120924027	29.5387641450835	22.3985887042651	22.3985887042651	1	2	34.49035972119460
1058	115	299	3	150	15	416	534	118	-416.0	43.7708303709298	42.1365421627125	28.9586457624373	28.6355174593999	1	2	41.75527799972170
1059	115	300	3	60	15	316	444	128	-316.0	57.2638364003213	50.8952865644552	41.0977583459896	40.4442155118835	1	2	55.24828402911320
1060	116	301	3	120	15	272	400	128	-272.0	8.8736927367259	10.3407334626388	10.7135159964893	10.7950281293544	1	2	6.8581403655178300
1061	116	302	3	30	15	326	468	142	-326.0	16.5699305057232	22.2282629111228	28.2324042195633	26.7466251634536	1	2	14.554378134515100
1062	116	303	3	60	15	304	454	150	-304.0	43.8213820195917	45.8968358412616	50.2165205252866	47.1894574044598	1	2	41.80582964838360
1063	116	304	3	150	15	356	496	140	-356.0	15.2994913929543	15.7666951165568	11.8803867816976	12.3790145894622	1	2	13.283939021746200
1064	117	305	3	30	15	312	456	144	-312.0	34.2196798475372	30.4324256215873	28.7016139652051	25.7182400190515	1	2	32.20412747632910
1065	117	306	3	120	15	348	506	158	-348.0	9.05217057884218	8.55153973067438	5.71405671705394	5.10432007274336	1	2	7.036618207634110
1066	117	307	3	60	15	368	510	142	-368.0	40.2996384376736	39.4305954991874	30.1332075416227	30.4426528918667	1	2	38.28408606646550
1067	117	308	3	150	15	408	530	122	-408.0	18.6603835543455	17.9447508108074	13.4968303250985	12.440331777143	1	2	16.644831183137400
1068	118	309	3	60	15	760	956	196	-760.0	-52.9349859694851	-51.8419781084348	-46.7638544778265	-44.76809299944	1	2
1069	118	310	3	30	15	332	472	140	-332.0	13.4494085380369	7.65610627061912	8.18751637104898	8.35596334005527	1	2	11.433856166828800
1070	118	311	3	150	15	228	364	136	-228.0	40.6266872314619	40.5257147451529	35.8388525697216	36.6444697189017	1	2	38.61113486025380
1071	118	312	3	120	15	360	492	132	-360.0	-0.0666201408931073	3.32734081040375	2.18521367982319	2.53604947027254	1	2	-2.082172512101180
1072	119	313	3	60	15	304	438	134	-304.0	13.6336660443759	12.7226130895154	25.4026540930746	25.2619532959623	1	2	11.618113673167800
1073	119	314	3	150	15	428	572	144	-428.0	15.5066797083267	17.4529239066075	10.7066607518875	6.20430407129331	1	2	13.491127337118600
1074	119	315	3	120	15	236	360	124	-236.0	25.8963354116207	23.9411104489574	21.220085183014	21.220085183014	1	2	23.880783040412600
1075	119	316	3	30	15	300	436	136	-300.0	-6.41302362388954	6.30925299456584	25.5547524938902	24.5093328562399	1	2	-8.428575995097610
1076	120	317	3	30	15	324	488	164	-324.0	12.7710145005323	23.2272023086599	25.5261795727769	21.6623205388285	1	2	10.755462129324200
1077	120	318	3	60	15	256	398	142	-256.0	-13.4231190363171	-11.3407032487935	19.5015509564158	17.9411753460095	1	2	-15.438671407525200
1078	120	319	3	150	15	220	456	236	-220.0	16.032567820624	17.4316977623528	19.8454112713127	19.8085360485484	1	2	14.017015449415900
1079	120	320	3	120	15	280	402	122	-280.0	10.1634266735551	10.4043707010992	8.05545779767002	7.94727520809316	1	2	8.147874302347030
1080	121	321	3	60	15	912	1046	134	-912.0	14.2637953918972	20.0157414537703	22.078825462563	21.6697633168395	1	2	12.248243020689100
1081	121	322	3	120	15	360	478	118	-360.0	8.45497834539573	9.16139838893784	4.24880134641884	4.34002397020984	1	2	6.439425974187660
1082	121	323	3	30	15	428	578	150	-428.0	38.2303335017991	35.7963451476437	10.751245548603	11.3336410286384	1	2	36.21478113059100
1083	121	324	3	150	15	400	532	132	-400.0	22.9388760667797	24.4105491545415	20.2842954370545	18.9293119292556	1	2	20.923323695571600
1084	122	325	3	30	15	432	582	150	-432.0	30.6147357236532	26.3730045775041	17.8711427227698	17.6222608268969	1	2	28.599183352445100
1085	122	326	3	120	15	312	448	136	-312.0	9.98589199496689	11.621364614614	5.05491926097478	4.93080614942446	1	2	7.970339623758820
1086	122	327	3	150	15	350	496	146	-350.0	32.4540904818216	34.5266153295216	23.9758914785119	22.977752487672	1	2	30.43853811061350
1087	122	328	3	60	15	304	480	176	-304.0	28.0248394813661	30.9742540441087	39.3957702147517	38.4880873221535	1	2	26.009287110158000
1088	123	329	3	30	15	404	540	136	-404.0	28.0852199329093	23.1433877906444	15.1925826474674	16.741798685929	1	2	26.069667561701200
1089	123	330	3	120	15	324	460	136	-324.0	12.798277407558	12.4440473949523	2.5032083770994	2.33096153021866	1	2	10.782725036349900
1090	123	331	3	60	15	284	426	142	-284.0	55.5838810413131	46.6530375349215	41.4789347944807	46.1580940301513	1	2	53.568328670105000
1091	123	332	3	150	15	282	398	116	-282.0	30.6063685549778	30.8547644400615	18.7067205123451	18.9067175396666	1	2	28.590816183769700
1092	124	333	3	120	15	180	380	200	-180.0	39.4505027003618	37.5846262522623	38.5271136715138	33.1860947045348	1	2	37.43495032915370
1093	124	334	3	30	15	288	422	134	-288.0	-22.0785641330803	-16.4660913219184	11.1755881970585	12.5541503290911	1	2	-24.094116504288400
1094	124	335	3	60	15	340	490	150	-340.0	28.7632925997147	25.0160419545902	31.6215354849138	32.0476098978034	1	2	26.747740228506600
1095	124	336	3	150	15	308	426	118	-308.0	12.0398852758749	16.5641067110904	7.55853848002914	7.82785831341107	1	2	10.024332904666800
1096	125	337	3	60	15	384	572	188	-384.0	27.3258835393332	15.2457124333126	26.5103460533462	28.8551784387316	1	2	25.310331168125100
1097	125	338	3	30	15	248	398	150	-248.0	3.66486472738933	2.92094264761621	3.3867814622117	-0.316931118496061	1	2	1.6493123561812600
1098	125	339	3	150	15	244	376	132	-244.0	30.772552460184	32.4063071965191	23.3165218714696	23.2598905983062	1	2	28.757000088975900
1099	125	340	3	120	15	160	302	142	-160.0	69.9241087200113	68.6595786058463	64.2469410942334	67.9370463278025	1	2
1100	126	341	3	150	15	344	464	120	-344.0	32.2297475770258	32.4872062502252	16.6497887121155	15.4924604484869	1	2	30.214195205817700
1101	126	342	3	30	15	342	472	130	-342.0	11.1122755709775	12.4249200859682	7.8380201764503	5.86373441902289	1	2	9.096723199769430
1102	126	343	3	60	15	270	398	128	-270.0	29.5600780736773	34.1484916974139	37.912267354557	38.2811008254463	1	2	27.544525702469200
1103	126	344	3	120	15	280	406	126	-280.0	13.1158326864109	13.2309415426797	2.75948191687995	1.63627904717731	1	2	11.100280315202800
1104	127	345	3	120	15	324	452	128	-324.0	3.6137263922803	6.96026428143762	1.07902459866645	0.880138338448447	1	2	1.5981740210722300
1105	127	346	3	60	15	340	482	142	-340.0	50.5753749725986	43.0780470947637	35.2593739327462	35.1935548186559	1	2	48.55982260139050
1106	127	347	3	30	15	432	570	138	-432.0	42.2130694701951	33.0480001569189	11.746265862964	12.2382516408527	1	2	40.19751709898700
1107	127	348	3	150	15	316	452	136	-316.0	26.0779422196922	28.5631798946257	24.5781423856377	16.8060893704399	1	2	24.062389848484100
1108	128	349	3	60	15	324	488	164	-324.0	17.4229311028167	22.4003116591582	30.3231668976413	27.2276952288127	1	2	15.407378731608600
1109	128	350	3	150	15	260	406	146	-260.0	26.8407144503126	28.8375473253768	27.1084247032447	21.807105689726	1	2	24.825162079104500
1110	128	351	3	120	15	1052	1204	152	-1052.0	10.1847600982408	12.0379307027133	12.2976882234781	12.7053202618059	1	2	8.169207727032720
1111	128	352	3	30	15	272	426	154	-272.0	24.6785518610945	26.7557342865496	18.2984487721466	12.3962118910096	1	2	22.662999489886400
1112	129	353	3	60	15	400	560	160	-400.0	39.3600655898109	35.316265319105	31.9360399065436	32.2399620711709	1	2	37.34451321860280
1113	129	354	3	120	15	144	298	154	-144.0	13.7736837683721	16.1059899786757	9.05093644160436	9.32098997295438	1	2	11.758131397164000
1114	129	355	3	30	15	284	422	138	-284.0	21.915722735507	18.9655227173634	17.9966396865228	17.2387956704781	1	2	19.900170364298900
1115	129	356	3	150	15	316	442	126	-316.0	35.7582942100598	33.980216741692	25.2361863290557	25.7364306529491	1	2	33.74274183885170
1116	130	357	3	60	15	328	494	166	-328.0	22.7436205531788	26.1603597042771	29.1462483249049	28.9855024781869	1	2	20.728068181970700
1117	130	358	3	30	15	304	450	146	-304.0	21.9911629370895	25.0608959259261	8.96317476736092	8.66695386041724	1	2	19.975610565881400
1118	130	359	3	120	15	292	448	156	-292.0	13.0395479828637	14.811585157247	12.6132205503541	13.5673948993986	1	2	11.023995611655600
1119	130	360	3	150	15	360	510	150	-360.0	31.793613828532	32.7074597010134	28.7288735658548	26.3102613829545	1	2	29.778061457323900
1120	131	361	3	60	15	256	390	134	-256.0	48.2242227708141	47.8419518072552	27.5190634515621	27.5755821688301	1	2	46.20867039960600
1121	131	362	3	120	15	336	468	132	-336.0	15.7691849458242	15.3486537199881	10.4940572403495	5.27186056012938	1	2	13.753632574616100
1122	131	363	3	150	15	148	292	144	-148.0	74.6732581460057	74.549731860052	78.3871757554086	83.2390738503542	1	2
1123	131	364	3	30	15	484	634	150	-484.0	22.6015675060697	22.1661192352494	17.8303706281843	19.2996930473686	1	2	20.586015134861600
1124	132	365	3	30	15	404	568	164	-404.0	7.38494800611172	0.36936885342546	-4.04847463299558	-5.67910916901982	1	2	5.369395634903650
1125	132	366	3	120	15	292	444	152	-292.0	14.4102870255781	15.175042469032	4.28996247698139	4.27625429297734	1	2	12.394734654370000
1126	132	367	3	60	15	316	444	128	-316.0	9.18897528197103	7.24688884335923	32.9310109145818	34.3804616273507	1	2	7.173422910762960
1127	132	368	3	150	15	320	440	120	-320.0	25.0718629149325	27.3737225612863	22.2010670747376	14.1199908477941	1	2	23.056310543724400
1128	133	369	3	120	15	328	460	132	-328.0	12.5156944076206	12.3315970682482	6.5089574254676	5.07502406531302	1	2	10.500142036412500
1129	133	370	3	60	15	332	498	166	-332.0	27.8224191941253	28.8244881029072	31.9734226467697	25.6971680761461	1	2	25.806866822917200
1130	133	371	3	150	15	308	434	126	-308.0	27.8591074160735	31.1026271993594	22.7339224339063	11.981220800244	1	2	25.843555044865400
1131	133	372	3	30	15	344	506	162	-344.0	18.0411257613211	15.6622560261136	14.792308872534	13.5879535882461	1	2	16.025573390113000
1132	134	373	3	120	15	288	434	146	-288.0	2.73757755421194	7.13029080865365	4.26518257275922	-1.74592163983938	1	2	0.7220251830038650
1133	134	374	3	60	15	306	468	162	-306.0	-5.84905933532681	-4.00737027922453	25.4196348023827	26.3868406333286	1	2	-7.864611706534890
1134	134	375	3	150	15	404	572	168	-404.0	29.4771669136615	29.8955465202212	27.791274686284	25.8073039193469	1	2	27.461614542453400
1135	134	376	3	30	15	320	506	186	-320.0	29.9557982444421	26.0065250039582	5.98506950055476	7.60218105171437	1	2	27.940245873234000
1136	135	377	3	150	15	332	534	202	-332.0	21.8164699368205	21.7490382185604	18.0111870146516	13.5596451085516	1	2	19.800917565612400
1137	135	378	3	30	15	368	572	204	-368.0	21.8308146245423	22.1708302527148	15.1521669541574	15.8054995632948	1	2	19.815262253334200
1138	135	379	3	60	15	424	606	182	-424.0	37.0978471977007	36.7694584264439	31.6504282641251	30.0850058037093	1	2	35.08229482649260
1139	135	380	3	120	15	380	564	184	-380.0	8.66882620875957	9.78181377701296	7.08423336905264	-3.48705058034584	1	2	6.653273837551500
1140	136	381	3	120	15	456	960	504	-456.0		8.06004710808406	2.17094439448042	-109.034573676026	5	2
1141	136	382	3	150	15	376	478	102	-376.0	27.0058582388139	30.4560502802845	16.2877938560718	16.8674349355356	1	2	24.990305867605800
1142	136	383	3	30	15	424	598	174	-424.0	17.0596071692074	14.0061300939045	12.1136184233185	14.3228516722046	1	2	15.044054797999300
1143	136	384	3	60	15	348	506	158	-348.0	30.8496517386093	28.2465354186951	31.8160974957353	37.0305689449213	1	2	28.834099367401200
1144	137	385	3	60	15	312	460	148	-312.0	45.9238938951211	38.3569307648554	24.1875275211429	35.6766769912812	1	2	43.90834152391300
1145	137	386	3	120	15	328	444	116	-328.0	15.067906379382	14.3303152070074	6.08035610947772	6.04602485496939	1	2	13.052354008173900
1146	137	387	3	150	15	272	382	110	-272.0	29.2259116843963	30.446577966015	14.9247959518377	14.9613994592389	1	2	27.210359313188200
1147	137	388	3	30	15	336	538	202	-336.0	15.2001750799296	11.4255039117735	-5.29372696359567	-5.34587466092964	1	2	13.184622708721500
1148	138	389	3	30	15	336	484	148	-336.0	45.2358379963174	27.298319146948	-2.36912311914268	19.2364958093115	1	2	43.22028562510930
1149	138	390	3	150	15	300	446	146	-300.0	36.8038359203273	36.9240319429516	31.5851912009687	25.8743220674228	1	2	34.78828354911920
1150	138	391	3	60	15	280	414	134	-280.0	-3.74475217126462	2.43511332539989	17.2891032132474	18.4884090707112	1	2	-5.760304542472690
1151	138	392	3	120	15	288	430	142	-288.0	11.4188993535579	11.3452762356138	9.07092465041363	8.77997295737602	1	2	9.403346982349830
1152	139	393	3	60	15	308	442	134	-308.0	17.8701364334126	19.7670148491392	27.9222830033255	28.1881351335017	1	2	15.854584062204500
1153	139	394	3	150	15	268	430	162	-268.0	23.5735684699683	24.8411263093826	19.5022761787768	18.7745989161608	1	2	21.558016098760200
1154	139	395	3	30	15	284	434	150	-284.0	11.1431896532744	4.97272702069222	-3.36518580535281	3.52992376185837	1	2	9.127637282066320
1155	139	396	3	120	15	320	432	112	-320.0	20.4815398083501	19.6034517824585	6.50423999135751	6.71043952290924	1	2	18.465987437142000
1156	140	397	3	120	15	264	388	124	-264.0	15.3051788577045	13.0177301460634	4.36229658550168	4.00273930380425	1	2	13.289626486496400
1157	140	398	3	150	15	308	460	152	-308.0	17.4590232577278	18.3308667527798	15.4381758695408	13.8835893135959	1	2	15.443470886519700
1158	140	399	3	30	15	300	460	160	-300.0	18.0257229818034	13.0737733694957	4.07727792917392	10.2639657867932	1	2	16.010170610595300
1159	140	400	3	60	15	350	484	134	-350.0	60.2569088353046	46.4351813688507	28.9950812387686	28.9950812387686	1	2
1160	141	1	4	120	0	456	610	154	-456.0	3.39075663593403	5.16863080724553	3.70817886283496	4.18625461810989	1	2	1.3752042647259600
1161	141	2	4	30	0	348	492	144	-348.0	23.1526554257631	21.4888394727262	9.5749296976051	9.5749296976051	1	2	21.137103054555000
1162	141	3	4	60	0	344	492	148	-344.0	43.1640875988243	37.2337511456877	29.366157117781	29.291395921053	1	2	41.14853522761620
1163	141	4	4	150	0	352	490	138	-352.0	17.247190532706	15.9545731779245	7.86539011107132	8.25449489167846	1	2	15.231638161497900
1164	142	5	4	150	0	348	468	120	-348.0	18.409656938365	15.3739702739951	7.8771380690857	7.25749667240467	1	2	16.394104567156900
1165	142	6	4	120	0	344	482	138	-344.0	-3.78738014535222	-3.1084301211133	-2.024055725832	-2.05909530948909	1	2	-5.802932516560290
1166	142	7	4	60	0	356	510	154	-356.0	-6.26894543045849	-4.50366278583213	11.2144915000057	10.9936338160447	1	2	-8.284497801666560
1167	142	8	4	30	0	448	602	154	-448.0	28.4090277467162	25.1847671435328	22.3029865450809	21.8861022635215	1	2	26.393475375508100
1168	143	9	4	60	0	450	600	150	-450.0	12.2607679344231	13.6474415849167	12.277975013797	13.0059777528145	1	2	10.245215563215000
1169	143	10	4	150	0	372	532	160	-372.0	25.1465878641437	24.4752612860964	19.5539719506489	19.3137648205575	1	2	23.131035492935600
1170	143	11	4	120	0	388	540	152	-388.0	11.065768715457	10.917698648424	8.82382152911588	5.98250022530365	1	2	9.050216344248930
1171	143	12	4	30	0	340	494	154	-340.0	-7.2874928363638	-3.92552098801865	-2.83315905442603	-0.621528326409234	1	2	-9.303045207571870
1172	144	13	4	60	0	364	502	138	-364.0	14.6471737328473	8.86548411826827	9.68670891892415	9.34472806537327	1	2	12.631621361639200
1173	144	14	4	30	0	362	516	154	-362.0	-7.60691903207471	-8.13351761282439	-6.88435088013616	-1.7350105648575	1	2	-9.622471403282780
1174	144	15	4	120	0	296	440	144	-296.0	5.68177844224478	5.29717484241661	1.54854087838348	1.17329501817389	1	2	3.6662260710367100
1175	144	16	4	150	0	380	522	142	-380.0	24.2429009873616	22.6358517275737	13.1725133044043	13.3992490530378	1	2	22.227348616153500
1176	145	17	4	120	0	380	536	156	-380.0	7.23379222042716	8.06668886536124	3.25806758594602	1.2285187510892	1	2	5.218239849219090
1177	145	18	4	30	0	440	596	156	-440.0	26.8204556859705	22.7087881168759	15.0083893745159	16.8827780585205	1	2	24.804903314762400
1178	145	19	4	150	0	362	516	154	-362.0	14.5740925400443	12.7242131087122	3.45058455001208	3.06347966778404	1	2	12.558540168836200
1179	145	20	4	60	0	352	494	142	-352.0	-9.8637564678754	-6.83211971393487	3.95248400774165	6.50616323296881	1	2	-11.879308839083500
1180	146	21	4	120	0	336	472	136	-336.0	10.1791447297278	7.43489181297116	0.404911116680978	-1.62090285593618	1	2	8.163592358519730
1181	146	22	4	30	0	356	536	180	-356.0	3.36706838990397	0.425446353824743	5.18383347832309	9.73038840204904	1	2	1.3515160186959000
1182	146	23	4	60	0	336	488	152	-336.0	29.0538157306514	23.1715662835899	27.211644262509	29.5755050164968	1	2	27.038263359443300
1183	146	24	4	150	0	292	426	134	-292.0	35.4654777380818	34.0180976335284	17.8321543518098	17.553904234725	1	2	33.44992536687370
1184	147	25	4	150	0	332	480	148	-332.0	26.8929629289981	24.2658404918902	14.3698642102584	12.6680005306017	1	2	24.877410557790000
1185	147	26	4	120	0	356	498	142	-356.0	7.15971055603963	8.38676793247636	4.69197796624194	3.61930917452894	1	2	5.144158184831560
1186	147	27	4	60	0	252	396	144	-252.0	17.9604558515861	19.8467125095207	17.43406670111	23.6402817977511	1	2	15.944903480378000
1187	147	28	4	30	0	324	486	162	-324.0	4.96561851522365	4.907761713654	-0.725277442305611	3.32866536497858	1	2	2.950066144015580
1188	148	29	4	60	0	344	476	132	-344.0	-4.89705746305965	-3.36632527645229	15.3751061066353	14.4046336550195	1	2	-6.912609834267730
1189	148	30	4	150	0	264	398	134	-264.0	38.0315591342589	35.6583552324465	26.2663667564128	24.7254292266963	1	2	36.016006763050800
1190	148	31	4	120	0	316	456	140	-316.0	6.09653307651159	5.15602066448618	2.79980365372424	-1.06860776919359	1	2	4.080980705303520
1191	148	32	4	30	0	372	528	156	-372.0	17.5658244775215	12.8744442100838	8.9577823532664	11.1625586980149	1	2	15.550272106313400
1192	149	33	4	60	0	284	406	122	-284.0	26.3930034105052	10.4871566940115	7.26272153521959	13.8637865894776	1	2	24.377451039297100
1193	149	34	4	30	0	304	440	136	-304.0	-2.82999219486206	5.15598189730208	10.6007840690108	12.9506966160156	1	2	-4.845544566070140
1194	149	35	4	120	0	272	414	142	-272.0	7.69599471307481	6.62583589817295	0.723317314238656	0.801872601484732	1	2	5.680442341866740
1195	149	36	4	150	0	284	426	142	-284.0	26.3071262407537	25.4167161568871	17.5910060380786	7.19190206931955	1	2	24.291573869545600
1196	150	37	4	120	0	320	460	140	-320.0	8.64949742702768	8.76943853311838	5.48343429693098	1.10859132547034	1	2	6.633945055819610
1197	150	38	4	30	0	300	474	174	-300.0	-1.65875652608486	1.67201109786821	14.6090476866348	18.7050637388637	1	2	-3.6743088972929300
1198	150	39	4	150	0	340	480	140	-340.0	13.2306787480765	11.587120748712	4.03421534482115	4.15814691512867	1	2	11.215126376868400
1199	150	40	4	60	0	308	456	148	-308.0	16.7164819554006	11.3897873905213	12.2828008497483	13.2282226988249	1	2	14.700929584192500
1200	1	1	1	120	0	304	558	254	-304.0	-2.83137841014974	3.59875856161231	0.43953484216469	0.0455797973569076	1	3	3.1108692440678100
1201	1	2	1	60	0	332	522	190	-332.0	-9.91840106226748	6.25391770442431	4.31772201932129	4.77619416278839	1	3	-3.976153408049930
1202	1	3	1	150	0	296	528	232	-296.0	25.278452577864	-24.0392551197338	-23.406821739975	-23.7749890090713	1	3
1203	1	4	1	30	0	352	868	516	-352.0		-6.82067894506809	-6.73979393026799	119.967565389447	5	3
1204	2	5	1	150	0	280	488	208	-280.0	-3.323805402766	3.60745066565258	1.66095930905584	3.04579579247883	1	3	2.6184422514515500
1205	2	6	1	60	0	340	566	226	-340.0	-0.734152146081371	-1.84977746530517	-2.43067738164013	-2.24324817927338	1	3	5.2080955081361800
1206	2	7	1	30	0	340	526	186	-340.0	-1.29962112138587	2.39037411131861	3.65450489504382	4.03947447026947	1	3	4.642626532831680
1207	2	8	1	120	0	208	454	246	-208.0	6.76996943839845	3.30859269850045	4.97531665066796	3.41444339203019	1	3	12.712217092616000
1208	3	9	1	30	0	304	466	162	-304.0	-18.4215587997114	15.539596950511	2.24194314939455	6.12396818583525	1	3	-12.479311145493800
1209	3	10	1	150	0	384	554	170	-384.0	-14.5336292818652	14.8181421151766	5.53450217922963	-0.103099000924288	1	3	-8.59138162764765
1210	3	11	1	120	0	278	478	200	-278.0	-8.41525836575677	13.4014906522953	7.87524428135455	6.57424344117898	1	3	-2.47301071153922
1211	3	12	1	60	0	264	446	182	-264.0	14.6725067930005	-13.135158212968	-8.46580324889482	-2.59283349509796	1	3	20.61475444721810
1212	4	13	1	150	0	344	558	214	-344.0	-5.86842277393154	7.52111567215366	-4.17799727428095	-2.66090412731754	1	3	0.07382488028601040
1213	4	14	1	30	0	360	598	238	-360.0	-2.04589117182594	1.31953188394784	4.57863789168686	3.16811477227595	1	3	3.8963564823916100
1214	4	15	1	60	0	196	490	294	-196.0	3.0048592111505	-3.267820100146	1.62275847806363	1.44098649378273	1	3	8.94710686536805
1215	4	16	1	120	0	288	478	190	-288.0	3.88186920936835	-2.57282912251326	-7.15230469425227	-5.06740150494892	1	3	9.8241168635859
1216	5	17	1	30	0	302	478	176	-302.0	-3.23216507810307	2.90689056310966	2.57668183557722	2.88179178549921	1	3	2.7100825761144800
1217	5	18	1	120	0	216	402	186	-216.0	26.4937497466469	-20.6482958678165	-2.73384512943056	-2.47119411230645	1	3
1218	5	19	1	60	0	240	408	168	-240.0	-12.3645248002789	9.27823127783083	5.500441110843	5.500441110843	1	3	-6.42227714606135
1219	5	20	1	150	0	248	436	188	-248.0	5.95306749048166	-0.939552984176828	-0.374964631966236	-3.80561767027663	1	3	11.895315144699200
1220	6	21	1	120	0	240	424	184	-240.0	-5.48093778843611	11.3242514794853	6.75076880504724	5.77635088663006	1	3	0.4613098657814400
1221	6	22	1	60	0	248	424	176	-248.0	-5.79317891208921	3.93694264665741	1.6823051709633	2.86889749764293	1	3	0.14906874212834100
1222	6	23	1	30	0	264	424	160	-264.0	-17.7311289066113	16.0065249424812	8.04316486706642	7.14161992327426	1	3	-11.78888125239380
1223	6	24	1	150	0	212	388	176	-212.0	-1.12404354085473	5.03140150195884	-1.23427538263698	0.291529442905784	1	3	4.81820411336282
1224	7	25	1	150	0	236	422	186	-236.0	-4.39252638988378	3.88437713535899	0.192554559541577	0.453844080166988	1	3	1.5497212643337700
1225	7	26	1	30	0	276	450	174	-276.0	4.82963412255202	-4.80661860574676	1.02665871762663	1.02803625891336	1	3	10.77188177676960
1226	7	27	1	60	0	244	422	178	-244.0	4.70026682773985	-7.17412850622219	-6.85988014121955	-0.542575394122778	1	3	10.6425144819574
1227	7	28	1	120	0	252	426	174	-252.0	0.60144477786595	2.26718102418242	-4.61006209859389	-2.9687726423644	1	3	6.543692432083500
1228	8	29	1	120	0	232	370	138	-232.0	-13.1252747209487	11.7069615698346	1.52456207435498	1.70887769005334	1	3	-7.18302706673115
1229	8	30	1	60	0	292	408	116	-292.0	3.69557501932884	-7.80767359515237	1.68511009344157	2.70916313457924	1	3	9.63782267354639
1230	8	31	1	30	0	272	396	124	-272.0	-10.2791601643039	0.568464028018937	-0.0880440242741507	2.93807534445324	1	3	-4.336912510086350
1231	8	32	1	150	0	196	340	144	-196.0	18.4779618236474	-14.555183361093	2.0351201705858	2.06508731773411	1	3	24.42020947786500
1232	9	33	1	30	0	276	420	144	-276.0	5.2501514654668	-9.13222490112112	6.08449576833553	4.93142089201754	1	3	11.19239911968440
1233	9	34	1	150	0	232	374	142	-232.0	3.54562511122342	-0.322507550834501	1.2165264986302	2.23217624571936	1	3	9.48787276544097
1234	9	35	1	120	0	182	324	142	-182.0	-6.03452809443976	7.23806023527828	-0.519973619579531	-0.168928742254124	1	3	-0.09228044022220950
1235	9	36	1	60	0	232	342	110	-232.0	-4.96992548293899	4.17156983879541	7.65823338870683	6.92540352872219	1	3	0.9723221712785600
1236	10	37	1	120	0	240	370	130	-240.0	-14.3414987403093	12.9870411742871	4.05525389731537	0.455266032229318	1	3	-8.399251086091750
1237	10	38	1	30	0	256	412	156	-256.0	-0.613372910122262	-2.71076589907361	8.56463389864943	9.71780311668619	1	3	5.328874744095290
1238	10	39	1	60	0	408	554	146	-408.0	1.50806468929926	-9.77998013161492	-5.12464214148544	-4.33852831298111	1	3	7.45031234351681
1239	10	40	1	150	0	232	366	134	-232.0	-10.1844755093852	12.4750363884312	8.55022990983377	6.53823495385939	1	3	-4.242227855167650
1240	11	41	1	120	0	288	400	112	-288.0	-19.2602559025275	17.9809349399514	9.81364362982866	12.5945338747847	1	3	-13.318008248310000
1241	11	42	1	60	0	276	400	124	-276.0	10.6534402100675	-11.2809723029913	-3.84600092761124	-7.45649223780197	1	3	16.59568786428510
1242	11	43	1	150	0	240	374	134	-240.0	-6.36280265649074	9.92023902794398	17.1811819166659	17.3068631062361	1	3	-0.42055500227319000
1243	11	44	1	30	0	256	382	126	-256.0	1.5308684022501	-5.08375862131268	6.23861697780359	3.54092439144916	1	3	7.47311605646765
1244	12	45	1	150	0	264	392	128	-264.0	-13.8291667135132	20.0503064476431	12.7256996576229	13.7571561027179	1	3	-7.886919059295650
1245	12	46	1	60	0	240	372	132	-240.0	-7.94078244396934	6.54473707495167	-6.21524540872356	-1.85257499098652	1	3	-1.9985347897517900
1246	12	47	1	30	0	272	408	136	-272.0	-32.8328151286864	26.4211885109665	-4.71906064075712	2.03823359108702	1	3	-26.89056747446890
1247	12	48	1	120	0	244	370	126	-244.0	7.91762361165648	-2.72396604411102	-1.34689877661744	-3.50383513664062	1	3	13.85987126587400
1248	13	49	1	30	0	232	362	130	-232.0	-33.7920456208894	29.5206296146075	0.321322016095042	6.67061608408623	1	3	-27.849797966671800
1249	13	50	1	150	0	332	458	126	-332.0	-25.0829346355761	23.128582500549	12.1630200080683	10.2576095503962	1	3	-19.14068698135860
1250	13	51	1	120	0	252	382	130	-252.0	-6.61785954514511	6.87733736367147	6.3188904055019	3.37970013165031	1	3	-0.6756118909275590
1251	13	52	1	60	0	258	398	140	-258.0	-4.09387803325788	1.07102393497946	2.37711964944403	3.69311482437923	1	3	1.8483696209596700
1252	14	53	1	150	0	260	408	148	-260.0	1.2309254034906	3.60569131687109	15.7510749224879	13.4859113751263	1	3	7.1731730577081500
1253	14	54	1	30	0	260	408	148	-260.0	-17.7947078888871	10.5194587407698	4.32464170349423	0.586969680809656	1	3	-11.85246023466960
1254	14	55	1	60	0	284	434	150	-284.0	9.04915871296556	-7.09786049564852	-3.57776612879341	-2.75591484140924	1	3	14.99140636718310
1255	14	56	1	120	0	228	366	138	-228.0	-2.69300184122507	3.99525141480224	-0.800733257159621	-2.15379535663635	1	3	3.2492458129924800
1256	15	57	1	30	0	288	428	140	-288.0	32.5852924618528	-31.107937345059	1.7864358309872	-0.868532582889966	1	3
1257	15	58	1	120	0	40	346	306	-40.0	0.794396526717478	0.250801910257906	1.07337762063626	-1.3488534676337	1	3	6.736644180935030
1258	15	59	1	60	0	260	412	152	-260.0	-14.7911413982818	11.8294749928359	7.90950561924355	8.47492023102465	1	3	-8.848893744064250
1259	15	60	1	150	0	118	342	224	-118.0	-17.2148312812855	17.3588410373636	0.884904473555423	-8.1343891088913	1	3	-11.272583627068000
1260	16	61	1	120	0	292	426	134	-292.0	-14.6434045535971	13.4031882134578	1.46845113123153	2.26270021803653	1	3	-8.701156899379550
1261	16	62	1	60	0	264	416	152	-264.0	-7.16154530672377	4.36967919160897	-2.90974337225202	6.13944121440936	1	3	-1.2192976525062200
1262	16	63	1	30	0	288	466	178	-288.0	-11.9921605405766	7.04460484517701	-6.16505224882784	-9.14750717379392	1	3	-6.04991288635905
1263	16	64	1	150	0	272	432	160	-272.0	-18.8093369305217	21.7175848853692	16.3627439814256	18.3501599217016	1	3	-12.86708927630420
1264	17	65	1	150	0	240	392	152	-240.0	-12.5787939391128	11.0030888896887	6.46789189825296	6.51257626978045	1	3	-6.636546284895250
1265	17	66	1	30	0	288	442	154	-288.0	0.897690401129456	-3.85265646983661	-9.40364008361896	-6.81631575203406	1	3	6.839938055347010
1266	17	67	1	60	0	288	432	144	-288.0	14.6271322452011	-11.6993097619469	-5.53463361613213	-5.45388317755354	1	3	20.56937989941870
1267	17	68	1	120	0	280	398	118	-280.0	-12.174929580258	12.6267627023213	8.43558074848032	6.53145105675007	1	3	-6.23268192604045
1268	18	69	1	120	0	244	374	130	-244.0	-1.56460245496113	4.28040339676119	6.14179947083645	3.06256458284639	1	3	4.3776451992564200
1269	18	70	1	60	0	278	400	122	-278.0	-1.23345952758024	-4.06548605986438	-1.4241464884129	-2.13306477326623	1	3	4.708788126637310
1270	18	71	1	30	0	312	434	122	-312.0	-17.2196158063669	10.3108281849716	2.60152859424302	3.76403834277631	1	3	-11.27736815214940
1271	18	72	1	150	0	256	382	126	-256.0	-21.3360309759234	21.6030164069902	6.52067671215357	7.57926576602071	1	3	-15.39378332170590
1272	19	73	1	30	0	272	386	114	-272.0	3.14556137871217	-1.72905168980298	4.2396604043112	-2.65799144817166	1	3	9.08780903292972
1273	19	74	1	150	0	184	312	128	-184.0	-24.6115149992897	25.4257102980975	12.0002328457866	12.2447808418331	1	3	-18.66926734507220
1274	19	75	1	120	0	220	336	116	-220.0	-18.8629295882134	18.9693836704813	10.8472609893077	10.7214169564279	1	3	-12.920681933995900
1275	19	76	1	60	0	304	424	120	-304.0	3.18867575184509	-3.64632803974701	0.480046658334402	-0.92914219421364	1	3	9.13092340606264
1276	20	77	1	120	0	228	350	122	-228.0	-1.72097431483975	1.93656383863477	-2.98266854161631	-9.08929438394065	1	3	4.221273339377800
1277	20	78	1	30	0	260	408	148	-260.0	-20.6261752720548	9.80981300038497	2.6952473212495	-0.114209789672607	1	3	-14.683927617837300
1278	20	79	1	60	0	284	424	140	-284.0	0.627110626002214	-3.0729718367751	-2.32774651163427	-2.79979518595465	1	3	6.569358280219760
1279	20	80	1	150	0	200	328	128	-200.0	-18.2638445158937	17.4696294135947	10.1593453024039	12.7611197563588	1	3	-12.321596861676200
1280	21	1	2	60	0	340	514	174	-340.0	9.1012566523775	-12.3216828500256	-7.70026885876662	-10.3168044940812	1	3	15.04350430659510
1281	21	2	2	120	0	244	360	116	-244.0	9.25497009200825	-1.98375943486529	1.40408195649418	0.361514215657735	1	3	15.1972177462258
1282	21	3	2	30	0	264	392	128	-264.0	-1.90058728916784	-4.17914562699288	-5.06514322538627	-7.72470165960928	1	3	4.041660365049710
1283	21	4	2	150	0	256	384	128	-256.0	-16.8941355681823	19.6177400913276	12.7894634569804	12.97319059408	1	3	-10.95188791396480
1284	22	5	2	120	0	260	396	136	-260.0	-8.54055089482149	9.3512683591	4.72130613882976	3.63815727607803	1	3	-2.598303240603940
1285	22	6	2	60	0	268	434	166	-268.0	8.59470084335925	-10.067355581614	-9.2412395068563	-3.94896814017307	1	3	14.536948497576800
1286	22	7	2	30	0	280	412	132	-280.0	3.62197261658325	-3.12844180501514	6.85044960126768	6.38816696640066	1	3	9.564220270800800
1287	22	8	2	150	0	260	412	152	-260.0	0.655514367457187	1.77306157373928	-3.17682323589756	-3.69469820549617	1	3	6.597762021674740
1288	23	9	2	120	0	276	422	146	-276.0	2.70842097178121	0.564402128288378	-1.89242585439159	-1.98464153044486	1	3	8.65066862599876
1289	23	10	2	150	0	264	436	172	-264.0	-7.90529137021701	11.3777340007248	-9.6800832311134	-10.9400794252356	1	3	-1.9630437159994600
1290	23	11	2	60	0	308	470	162	-308.0	-7.37514699924164	7.39040808535352	13.8491115457295	16.2659185150026	1	3	-1.4328993450240900
1291	23	12	2	30	0	308	434	126	-308.0	-0.497111861764523	-3.10172050968732	10.8367790522153	9.68917536877953	1	3	5.445135792453030
1292	24	13	2	120	0	248	428	180	-248.0	22.4729111002314	-11.4217433155316	-4.23876366918076	-3.80291856876752	1	3	28.41515875444900
1293	24	14	2	60	0	292	432	140	-292.0	-4.55146641046073	2.17167400752675	1.01284985765489	2.67702881929925	1	3	1.3907812437568200
1294	24	15	2	150	0	192	340	148	-192.0	-20.1925214838883	19.8859697793875	10.1315521633666	0.830669808439353	1	3	-14.25027382967080
1295	24	16	2	30	0	292	454	162	-292.0	3.72124067546149	-0.746705791886644	-0.510696369611217	2.86776000616894	1	3	9.66348832967904
1296	25	17	2	120	0	216	394	178	-216.0	13.8805601541363	-6.44859080679559	2.91694883729647	3.29197790579232	1	3	19.82280780835390
1297	25	18	2	30	0	288	428	140	-288.0	9.08173366360037	-8.80763150387293	2.01334209351507	3.20384189195005	1	3	15.02398131781790
1298	25	19	2	60	0	248	362	114	-248.0	20.2105084953907	-18.334959732233	-6.83971940892229	-6.55673446559327	1	3	26.15275614960830
1299	25	20	2	150	0	262	434	172	-262.0	3.25234961884743	0.175048177903705	-9.30323794302228	-13.7174659133092	1	3	9.19459727306498
1300	26	21	2	30	0	276	420	144	-276.0	-29.6797353064324	26.4700522827639	19.010160074851	18.2603543665629	1	3	-23.73748765221490
1301	26	22	2	120	0	256	416	160	-256.0	-4.08768931633689	5.57648576399701	7.01679401221104	7.31702697703331	1	3	1.8545583378806600
1302	26	23	2	60	0	264	428	164	-264.0	12.0309346979416	-12.4848588719874	-6.16522153608038	-5.18510714645782	1	3	17.97318235215920
1303	26	24	2	150	0	268	480	212	-268.0	-6.14433281008024	6.9257428704515	-10.7967815250419	-12.6526739806433	1	3	-0.20208515586268900
1304	27	25	2	30	0	284	446	162	-284.0	-4.38095835672065	-0.210663963846848	3.46952224202905	4.15203341976788	1	3	1.5612892974969000
1305	27	26	2	60	0	332	514	182	-332.0	-17.3058874671709	-2.36538470193994	0.299830640661121	-0.12906752190321	1	3	-11.363639812953400
1306	27	27	2	150	0	276	430	154	-276.0	-9.23524865477069	9.1304515200116	0.0044372283101381	0.0761934082229914	1	3	-3.293001000553140
1307	27	28	2	120	0	408	578	170	-408.0	-15.3707999154396	11.881449514907	9.4216548657148	9.23184743061537	1	3	-9.428552261222050
1308	28	29	2	120	0	336	482	146	-336.0	-20.2222909089655	18.223461801937	6.62862813665745	5.78360539900092	1	3	-14.280043254748000
1309	28	30	2	30	0	320	474	154	-320.0	0.648353080610736	-4.96530334001578	-4.09990946084856	-3.23323876877679	1	3	6.5906007348282900
1310	28	31	2	60	0	342	654	312	-342.0	-1.45762614821655	-6.67444640602379	-12.55019195223	-10.5949916835402	1	3	4.484621506001
1311	28	32	2	150	0	296	446	150	-296.0	-6.23750562036147	6.27570088414936	5.36505702665761	0.266125683205473	1	3	-0.29525796614392000
1312	29	33	2	150	0	280	440	160	-280.0	2.10044358124381	-1.78906176937213	-12.3765669336954	-13.9759648292725	1	3	8.04269123546136
1313	29	34	2	60	0	296	488	192	-296.0	-4.76246160072655	3.06635907356955	-1.96779844578474	-2.01820069805294	1	3	1.179786053491
1314	29	35	2	30	0	288	422	134	-288.0	-5.11095917399421	-1.11174989992533	-10.3784824775561	-10.2880187739725	1	3	0.83128848022334
1315	29	36	2	120	0	264	408	144	-264.0	-1.27451334284392	7.17171629833992	3.50989404246229	4.34832192394285	1	3	4.66773431137363
1316	30	37	2	150	0	288	444	156	-288.0	2.65309776799839	-1.44788802293792	1.42411953561779	-4.83130721169297	1	3	8.59534542221594
1317	30	38	2	60	0	284	428	144	-284.0	3.13528634606899	-0.105488698941926	-5.41770079532824	-4.71860874288924	1	3	9.07753400028654
1318	30	39	2	30	0	350	474	124	-350.0	2.88730530522715	-8.74519293974782	-12.2622277168229	-10.8108192250744	1	3	8.829552959444700
1319	30	40	2	120	0	232	394	162	-232.0	1.86344625667253	-2.74652345501261	-0.8479715522558	-4.53314837673859	1	3	7.8056939108900800
1320	31	41	2	60	0	288	416	128	-288.0	1.48959865039076	-1.49112358978692	6.96257053797004	8.39982668915643	1	3	7.43184630460831
1321	31	42	2	120	0	268	466	198	-268.0	2.45711781458377	1.42426478333012	-0.705074678797928	-2.59977499581179	1	3	8.39936546880132
1322	31	43	2	30	0	292	442	150	-292.0	6.53221844766158	-7.58981510487732	-11.5748639156232	-4.83628411561065	1	3	12.47446610187910
1323	31	44	2	150	0	288	474	186	-288.0	-3.77422246405033	4.26661091641671	-3.53094664170774	-9.25478160533808	1	3	2.1680251901672200
1324	32	45	2	120	0	262	426	164	-262.0	-6.09183015574267	4.75077736614672	3.91354773078578	0.223414859857044	1	3	-0.14958250152512000
1325	32	46	2	60	0	280	404	124	-280.0	-7.75288019926803	9.20041300711345	7.90077489637059	8.15201909365582	1	3	-1.8106325450504800
1326	32	47	2	30	0	292	442	150	-292.0	-19.840685990176	13.9583916131818	3.19133968077561	3.19133968077561	1	3	-13.89843833595850
1327	32	48	2	150	0	304	478	174	-304.0	0.181049790178633	2.34185425913279	6.09235771114635	3.91163126608885	1	3	6.123297444396180
1328	33	49	2	120	0	280	454	174	-280.0	0.829059379018062	-0.186529392526083	3.83444377761548	9.49709137895618	1	3	6.771307033235610
1329	33	50	2	150	0	272	432	160	-272.0	-8.09883312570256	8.84754328894405	9.83305877572539	-3.7953630899662	1	3	-2.15658547148501
1330	33	51	2	60	0	312	474	162	-312.0	-16.1680846790201	0.227973206394097	-5.32924095619839	-5.45633909417226	1	3	-10.225837024802600
1331	33	52	2	30	0	288	424	136	-288.0	12.9463508313035	-14.1528369425606	-5.67516771121383	-2.57259897456159	1	3	18.88859848552110
1332	34	53	2	120	0	284	442	158	-284.0	0.448120235186295	-0.911365593097884	2.16941936666099	1.02522373050233	1	3	6.390367889403850
1333	34	54	2	60	0	320	458	138	-320.0	0.846336825242389	-3.6472224629571	-6.84117892106275	-7.37372869371676	1	3	6.7885844794599400
1334	34	55	2	150	0	312	474	162	-312.0	-19.6371699295883	18.9048705952889	-6.24240082098981	-4.66136655672679	1	3	-13.69492227537080
1335	34	56	2	30	0	316	474	158	-316.0	-3.45635739665207	-1.86252382888273	-5.23933251607927	-5.7130707254441	1	3	2.4858902575654800
1336	35	57	2	120	0	248	542	294	-248.0	20.5186013838046	-17.0183280951201	-6.35209428824628	-5.66656004355218	1	3	26.46084903802220
1337	35	58	2	30	0	348	514	166	-348.0	11.2616214493912	-12.2226361375703	-3.19362512548477	-4.09094062889806	1	3	17.20386910360880
1338	35	59	2	60	0	456	632	176	-456.0	9.13670287348862	-13.1481154469228	-7.21105391623371	-7.21105391623371	1	3	15.07895052770620
1339	35	60	2	150	0	276	442	166	-276.0	-1.59912135533492	3.50167648362117	-8.6318255833954	-9.92959189735811	1	3	4.3431262988826300
1340	36	61	2	30	0	296	448	152	-296.0	-8.93083784392958	1.7851363491176	4.53999157214088	4.57254037213628	1	3	-2.9885901897120300
1341	36	62	2	120	0	300	488	188	-300.0	-2.20158678661606	5.1734251285791	9.24868517792896	10.348915923971	1	3	3.7406608676014900
1342	36	63	2	60	0	304	472	168	-304.0	-1.46499451121119	1.36845956395751	-0.280296631716709	1.0250441064418	1	3	4.477253143006360
1343	36	64	2	150	0	276	432	156	-276.0	-10.0692888701686	9.93201818955649	-1.48480110390744	-1.30998965008868	1	3	-4.12704121595105
1344	37	65	2	30	0	300	466	166	-300.0	-2.43596617926212	-4.87569861402235	-6.65407601843197	-6.92943831134573	1	3	3.5062814749554300
1345	37	66	2	60	0	280	430	150	-280.0	1.41829976647095	-13.0146605307625	-1.70952754990951	-1.82802254613825	1	3	7.3605474206885
1346	37	67	2	150	0	276	420	144	-276.0	-12.663716924566	10.9873311689061	-1.54642104512408	-8.64779361748583	1	3	-6.721469270348450
1347	37	68	2	120	0	288	470	182	-288.0	13.4716831072621	-2.75359890463476	-1.74563892528926	0.61581451767573	1	3	19.41393076147970
1348	38	69	2	120	0	320	496	176	-320.0	-3.75353603493211	1.94822358210517	12.7469934424056	14.1845856041411	1	3	2.1887116192854400
1349	38	70	2	30	0	296	436	140	-296.0	-14.2294443376659	7.73254181857047	-7.62161948845677	-6.88334262221391	1	3	-8.28719668344835
1350	38	71	2	60	0	280	432	152	-280.0	-17.4567956721062	4.53508300827271	3.83933364638132	3.6279653465356	1	3	-11.51454801788870
1351	38	72	2	150	0	296	458	162	-296.0	-3.51453373638105	5.42020234777451	-9.24411970047709	-10.6003705167095	1	3	2.4277139178365000
1352	39	73	2	150	0	300	490	190	-300.0	6.40083310744694	-5.93711225751869	-16.0635361902696	-21.4354772651842	1	3	12.34308076166450
1353	39	74	2	60	0	284	462	178	-284.0	7.29995012152534	-5.90163988217792	-9.25290376129254	-9.39595527558325	1	3	13.242197775742900
1354	39	75	2	30	0	316	508	192	-316.0	10.1139874746658	-9.07204768655418	0.631019819846163	1.60494612493992	1	3	16.05623512888340
1355	39	76	2	120	0	256	762	506	-256.0		-2.87510661019911	11.5847983778695	17.7257032720378	5	3
1356	40	77	2	150	0	316	546	230	-316.0	-1.07212430939191	3.00826119980727	3.33787829552591	1.1334201456518	1	3	4.8701233448256400
1357	40	78	2	60	0	308	434	126	-308.0	-9.91283101026595	1.05236078702659	1.43982598923662	1.36837860470942	1	3	-3.9705833560484
1358	40	79	2	30	0	260	384	124	-260.0	22.181439460714	-17.8881920254541	4.1221455672509	0.29736609990244	1	3	28.12368711493160
1359	40	80	2	120	0	272	432	160	-272.0	-8.10026272988974	10.3063883242734	12.0243641701244	11.5263075397929	1	3	-2.15801507567219
1360	41	1	3	60	-15	836	1046	210	-836.0	25.9676989995844	-25.2698014728401	-21.9032798880277	-19.7750991283031	1	3	31.90994665380200
1361	41	2	3	150	-15	408	608	200	-408.0	13.8502931073502	-12.7716429338315	-16.746038164806	-20.1580632147389	1	3	19.79254076156780
1362	41	3	3	30	-15	22	538	516	-22.0		-19.8817422131377	-30.1250187081796	-29.8208272181717	5	3
1363	41	4	3	120	-15	440	626	186	-440.0	27.1848775745694	-21.7862128796075	-22.072744835246	-24.0321377595228	1	3	33.12712522878700
1364	42	5	3	30	-15	360	520	160	-360.0	9.83074962379744	-15.2341859936093	-21.6312532877499	-18.357637946562	1	3	15.77299727801500
1365	42	6	3	120	-15	364	496	132	-364.0	19.1350630209253	-9.26489999991304	-17.2885831802772	-17.204422762124	1	3	25.07731067514290
1366	42	7	3	150	-15	288	436	148	-288.0	6.79038864698887	-1.59753471399165	-15.5337231582542	-13.2531352761346	1	3	12.73263630120640
1367	42	8	3	60	-15	232	394	162	-232.0	16.090397605274	-20.5928171742707	-15.6944388548525	-16.2138010051859	1	3	22.03264525949160
1368	43	9	3	30	-15	316	470	154	-316.0	0.607492214289312	-6.64253846355534	-19.1012841109392	-12.4975360648909	1	3	6.549739868506860
1369	43	10	3	120	-15	318	466	148	-318.0	21.163351156487	-12.0384697756313	-2.86698092247121	-4.06459590346577	1	3	27.10559881070460
1370	43	11	3	150	-15	396	564	168	-396.0	19.7642371987208	-16.1802035268287	-17.2884659368997	-17.5406503360391	1	3	25.70648485293840
1371	43	12	3	60	-15	236	366	130	-236.0	21.515391066025	-22.4056975622872	-22.391434782836	-23.3009869345863	1	3	27.45763872024260
1372	44	13	3	150	-15	240	376	136	-240.0	7.99177537770987	-3.31111003841096	-6.5887164882937	-6.30765137235693	1	3	13.93402303192740
1373	44	14	3	120	-15	300	446	146	-300.0	27.0917493584257	-18.8666780919299	-11.9025748111603	-11.7107881669959	1	3	33.033997012643300
1374	44	15	3	60	-15	292	412	120	-292.0	36.2309934674255	-34.1977708352386	-37.2115838623215	-37.3157616833433	1	3	42.17324112164310
1375	44	16	3	30	-15	320	432	112	-320.0	46.4198476701332	-49.8863312018662	-48.7820463561795	-50.2998107637953	1	3	52.362095324350800
1376	45	17	3	30	-15	268	402	134	-268.0	56.729802552833	-52.5382362537513	-39.8609070954168	-32.816553025648	1	3	62.67205020705060
1377	45	18	3	120	-15	304	438	134	-304.0	12.1390078116126	-14.3603449642092	-27.8407890787268	-27.8301491262121	1	3	18.08125546583020
1378	45	19	3	60	-15	244	374	130	-244.0	44.110520578543	-39.6476297018425	-41.6946618804206	-41.6623681667697	1	3	50.052768232760600
1379	45	20	3	150	-15	208	352	144	-208.0	11.1101985262782	-7.84685062496385	-17.7397104916628	-15.4966723552373	1	3	17.05244618049580
1380	46	21	3	30	-15	308	442	134	-308.0	50.4662984461262	-49.7513595226329	-43.0958639488616	-43.0933664350305	1	3	56.408546100343800
1381	46	22	3	150	-15	296	450	154	-296.0	26.6899315522885	-18.4211922249088	-12.532836063168	-12.4784872901311	1	3	32.63217920650610
1382	46	23	3	60	-15	212	354	142	-212.0	52.379959904227	-44.6028159928047	-49.8830778431627	-49.8952737171258	1	3	58.32220755844460
1383	46	24	3	120	-15	196	338	142	-196.0	16.3452895668487	-13.6803267008384	-7.90444130409144	-16.8180460511062	1	3	22.28753722106630
1384	47	25	3	60	-15	268	428	160	-268.0	58.3066940673807	-54.6085595579788	-54.7761180901085	-55.0031078944978	1	3	64.24894172159820
1385	47	26	3	120	-15	240	424	184	-240.0	45.779683714595	-41.613626828513	-37.0270164619348	-35.8112894171978	1	3
1386	47	27	3	150	-15	340	496	156	-340.0	29.6355117746775	-27.180922879062	-27.3658689033074	-26.1464000858031	1	3	35.57775942889510
1387	47	28	3	30	-15	304	428	124	-304.0	43.2387752903326	-49.3433117807453	-55.4810777097842	-55.4810777097842	1	3	49.18102294455020
1388	48	29	3	60	-15	320	428	108	-320.0	53.3829520962217	-45.8005442966037	-49.7796109490392	-49.9799793984203	1	3	59.32519975043930
1389	48	30	3	30	-15	356	486	130	-356.0	66.1884326529416	-63.9805865929695	-62.0728452915257	-62.0410731674794	1	3	72.13068030715920
1390	48	31	3	120	-15	336	478	142	-336.0	26.0751796207877	-15.3088812278362	-8.80471190174461	-9.91301321627003	1	3	32.017427275005300
1391	48	32	3	150	-15	380	528	148	-380.0	18.733161948169	-14.5611363066964	-19.1144598795354	-17.0215776985272	1	3	24.675409602386500
1392	49	33	3	30	-15	350	528	178	-350.0	77.8093076273124	-71.5480601375467	-71.1865357715592	-70.4251272364713	1	3	83.75155528153000
1393	49	34	3	120	-15	372	516	144	-372.0	10.9755419518675	-3.92474242656307	-11.6893498664172	-11.089974637434	1	3	16.91778960608510
1394	49	35	3	60	-15	408	534	126	-408.0	47.5755037439158	-47.864933912082	-53.1305430200366	-52.6206286303286	1	3	53.517751398133400
1395	49	36	3	150	-15	276	424	148	-276.0	21.8259823107384	-17.7837970908313	-30.7180332071944	-22.4258828709133	1	3	27.76822996495600
1396	50	37	3	30	-15	352	492	140	-352.0	76.531211317266	-72.901089764004	-73.1273457432246	-72.3671225693968	1	3	82.47345897148360
1397	50	38	3	60	-15	272	446	174	-272.0	54.3494181834214	-45.5135001239483	-49.0896401683608	-49.3143895052487	1	3	60.29166583763900
1398	50	39	3	120	-15	216	350	134	-216.0	22.2504465175816	-18.9642061226185	-25.5692772885487	-26.7706438440403	1	3	28.19269417179920
1399	50	40	3	150	-15	216	350	134	-216.0	26.6176295186413	-25.334999828117	-28.3183862790374	-27.3045666513869	1	3	32.559877172858900
1400	51	41	3	30	-15	248	396	148	-248.0	58.7740133317749	-57.6527305711268	-56.0077065080151	-55.0457261176382	1	3	64.71626098599250
1401	51	42	3	60	-15	372	524	152	-372.0	41.8734260065096	-39.0684497845026	-39.1066296791416	-39.4050190926993	1	3	47.81567366072720
1402	51	43	3	150	-15	252	412	160	-252.0	11.6549959444808	-10.5951674688277	-18.9662876337688	-18.9662876337688	1	3	17.597243598698400
1403	51	44	3	120	-15	316	454	138	-316.0	24.9696849353919	-23.5781879330879	-14.3692080851672	-19.6379802967461	1	3	30.91193258960950
1404	52	45	3	120	-15	284	436	152	-284.0	26.7677567050354	-23.8583428090341	-25.6391773454683	-25.9811286380359	1	3	32.71000435925300
1405	52	46	3	30	-15	366	662	296	-366.0	29.7244812756869	-44.6928102440323	-41.0337969547086	-39.899931374597	1	3	35.66672892990450
1406	52	47	3	150	-15	276	432	156	-276.0	4.74093251462429	-2.24654489303131	-9.99343367085496	-9.65840510200925	1	3	10.68318016884180
1407	52	48	3	60	-15	284	448	164	-284.0	48.8342356366892	-43.2709739767707	-44.7876857067537	-44.5837187733266	1	3	54.776483290906800
1408	53	49	3	150	-15	200	428	228	-200.0	15.2928090062215	-10.6478345139018	-8.30188340270584	-11.9637387314411	1	3	21.23505666043910
1409	53	50	3	60	-15	276	412	136	-276.0	44.4788979897895	-40.3759673749266	-40.4382828671727	-40.4825206580084	1	3	50.421145644007100
1410	53	51	3	120	-15	236	374	138	-236.0	21.9982782707415	-17.6772478449965	-17.9288385298913	-18.4757073238072	1	3	27.94052592495910
1411	53	52	3	30	-15	364	494	130	-364.0	69.3023830222806	-62.3128882083732	-43.885309482463	-44.2456315967925	1	3	75.24463067649820
1412	54	53	3	30	-15	284	408	124	-284.0	59.1693621894439	-50.8306347222064	-41.3637895336969	-41.3110552560796	1	3	65.11160984366150
1413	54	54	3	150	-15	288	404	116	-288.0	-6.26082000999395	9.18376183003338	5.76237535420188	-8.73980765376598	1	3	-0.3185723557764
1414	54	55	3	120	-15	264	390	126	-264.0	18.0008844713326	-14.2293247663191	-19.8493563756321	-16.4588879252784	1	3	23.94313212555020
1415	54	56	3	60	-15	264	398	134	-264.0	25.8200987462418	-26.1331903983836	-32.6185645161833	-31.8137265693924	1	3	31.76234640045940
1416	55	57	3	60	-15	264	416	152	-264.0	48.9795461361152	-43.3086755042769	-40.1527958552852	-41.5135698232344	1	3	54.92179379033280
1417	55	58	3	120	-15	244	416	172	-244.0	14.4629490153669	-13.885864990507	-30.9756936203373	-29.9255552304932	1	3	20.405196669584500
1418	55	59	3	150	-15	268	400	132	-268.0	11.9447465507636	-10.0710696274433	-17.7375533372251	-17.9268339626095	1	3	17.88699420498120
1419	55	60	3	30	-15	62	388	326	-62.0	51.132767675775	-48.391279078545	-47.4823772069667	-46.829300325999	1	3	57.07501532999260
1420	56	61	3	120	-15	228	366	138	-228.0	30.028881094391	-24.2912510868055	-23.548438078366	-22.2740909989824	1	3	35.97112874860860
1421	56	62	3	30	-15	144	654	510	-144.0		-109.88645639939	-88.7390128720009	-95.2487386537406	5	3
1422	56	63	3	150	-15	300	460	160	-300.0	7.86592161604574	-6.74992562413991	-13.4177520492401	-13.1906387142985	1	3	13.80816927026330
1423	56	64	3	60	-15	248	382	134	-248.0	27.7305910961678	-28.6535011664171	-34.7440623021378	-34.4117639056444	1	3	33.67283875038540
1424	57	65	3	30	-15	288	434	146	-288.0	45.5507926860773	-45.5591275024033	-43.6507342028294	-43.1815166918274	1	3	51.493040340294900
1425	57	66	3	60	-15	280	428	148	-280.0	40.9876276651251	-40.2897852536813	-41.1592178690387	-41.1592178690387	1	3	46.929875319342700
1426	57	67	3	120	-15	280	428	148	-280.0	20.0562996139995	-17.6896119517034	-33.531938469706	-37.4731737530745	1	3	25.99854726821710
1427	57	68	3	150	-15	280	420	140	-280.0	12.4761678215627	-11.6128047055268	-19.4381170619361	-18.6228237104607	1	3	18.41841547578030
1428	58	69	3	30	-15	272	408	136	-272.0	-3.77188035543556	2.14390921659282	-9.18580196771685	-8.79356281011403	1	3
1429	58	70	3	120	-15	304	438	134	-304.0	15.1972439751419	-16.9580784862455	-11.7164839250915	-12.7716524218173	1	3	21.13949162935950
1430	58	71	3	150	-15	304	420	116	-304.0	16.6172459444816	-17.2197701443372	-26.889834328783	-26.7543664731499	1	3	22.55949359869920
1431	58	72	3	60	-15	268	404	136	-268.0	29.0392051781555	-29.1776617494647	-33.2723415926892	-32.4482013677909	1	3	34.98145283237310
1432	59	73	3	30	-15	296	408	112	-296.0	44.3405659249445	-43.972461113101	-40.4107077171892	-40.070034718046	1	3	50.28281357916210
1433	59	74	3	120	-15	388	526	138	-388.0	24.0068968172064	-18.2012357646747	-14.8860792569577	-22.1663857996053	1	3	29.94914447142400
1434	59	75	3	150	-15	228	338	110	-228.0	18.8398359492328	-19.2246365442471	-24.1358659953991	-23.8400133547166	1	3	24.78208360345040
1435	59	76	3	60	-15	272	408	136	-272.0	11.7378103098441	-18.9446725175147	-29.5554080145558	-29.2860666370208	1	3	17.68005796406170
1436	60	77	3	60	-15	276	408	132	-276.0	36.0815743120289	-31.6116962662059	-34.9995849200468	-33.921273188556	1	3	42.02382196624650
1437	60	78	3	150	-15	352	478	126	-352.0	14.2386326944506	-14.2802350743343	-23.9830783402402	-23.0466146609184	1	3	20.18088034866820
1438	60	79	3	120	-15	272	408	136	-272.0	33.6834341703497	-29.7497095584161	-34.2439250848351	-33.5664533273629	1	3	39.62568182456730
1439	60	80	3	30	-15	316	440	124	-316.0	44.3959636565811	-45.0870754284791	-44.7279265598169	-44.0753143210294	1	3	50.338211310798700
1440	61	81	3	120	-15	388	520	132	-388.0	24.8732901432545	-23.1520852816531	-28.1242074924517	-31.6347926233098	1	3	30.81553779747210
1441	61	82	3	30	-15	332	454	122	-332.0	39.7354178166147	-38.7363494471871	-26.8529975947173	-26.7140288271024	1	3	45.67766547083230
1442	61	83	3	150	-15	316	428	112	-316.0	10.4094230964664	-11.0683608215687	-20.4657958311718	-19.4506937939996	1	3	16.35167075068400
1443	61	84	3	60	-15	300	432	132	-300.0	38.3197323667612	-36.2652493950861	-41.0010855563166	-40.8943819062551	1	3	44.261980020978800
1444	62	85	3	30	-15	316	442	126	-316.0	38.5958983552401	-39.4887913029075	-33.5185381530752	-33.8454574397724	1	3	44.538146009457700
1445	62	86	3	150	-15	268	382	114	-268.0	10.0594379894972	-12.8503131909028	-21.0517010188323	-20.1009719194298	1	3	16.00168564371480
1446	62	87	3	60	-15	476	616	140	-476.0	59.7017214177884	-51.8919209595932	-46.7586250641902	-46.3774403984637	1	3	65.64396907200590
1447	62	88	3	120	-15	308	434	126	-308.0	33.6786713524992	-30.0764578925503	-26.2232330569638	-29.0884777058861	1	3	39.620919006716800
1448	63	89	3	120	-15	304	438	134	-304.0	36.9673553412502	-34.6198409869533	-36.1157595421391	-38.2716274592732	1	3	42.90960299546780
1449	63	90	3	30	-15	348	488	140	-348.0	27.8026049279031	-29.8057108048014	-17.232909066903	-19.0958313778507	1	3	33.74485258212070
1450	63	91	3	60	-15	320	440	120	-320.0	38.5932480860597	-36.2555504663686	-36.6850935278286	-36.6237300502497	1	3	44.535495740277300
1451	63	92	3	150	-15	308	446	138	-308.0	22.6025139071817	-21.2933168221658	-25.1091293851796	-24.6064839896415	1	3	28.54476156139930
1452	64	93	3	60	-15	316	450	134	-316.0	38.3246279710388	-34.2856314103318	-38.0425541586794	-36.7221652930464	1	3	44.266875625256400
1453	64	94	3	30	-15	348	466	118	-348.0	49.4605132624463	-47.9472621721656	-32.5340038562561	-34.543986104943	1	3	55.40276091666390
1454	64	95	3	120	-15	244	374	130	-244.0	31.105317004406	-28.9443192271562	-31.3389781982307	-31.6992730806354	1	3	37.04756465862360
1455	64	96	3	150	-15	276	426	150	-276.0	27.9592447668392	-26.5932774959531	-28.5378568559462	-28.8794429007848	1	3	33.90149242105680
1456	65	97	3	30	-15	308	446	138	-308.0	19.0898097216634	-26.345951074652	-32.863976315018	-32.2162953856176	1	3	25.03205737588100
1457	65	98	3	120	-15	342	496	154	-342.0	8.12717292297756	-7.92890386124935	-18.6635758902223	-16.8168624157153	1	3	14.06942057719510
1458	65	99	3	60	-15	244	354	110	-244.0	41.9381063721594	-39.1076503235998	-36.8155100070682	-35.6912756382439	1	3	47.880354026377000
1459	65	100	3	150	-15	244	386	142	-244.0	17.7331054047969	-18.6439407068407	-23.6240034487508	-23.3153521923171	1	3	23.675353059014400
1460	66	101	3	150	-15	220	374	154	-220.0	17.1129892576313	-14.1185163376153	-19.8610829201734	-18.1279319001217	1	3	23.055236911848800
1461	66	102	3	60	-15	322	434	112	-322.0	49.5270919924808	-45.1439162574308	-46.144634409087	-45.7168681908317	1	3	55.46933964669840
1462	66	103	3	30	-15	312	434	122	-312.0	39.439465262178	-41.3559763720146	-33.9347051691217	-32.9549179783467	1	3	45.38171291639560
1463	66	104	3	120	-15	332	454	122	-332.0	7.64086413220723	-7.52731104575592	-14.1669629829962	-24.7643325883869	1	3	13.58311178642480
1464	67	105	3	120	-15	308	428	120	-308.0	13.2066835178265	-11.6422201113575	-31.0181231946329	-30.483532593616	1	3	19.14893117204410
1465	67	106	3	150	-15	268	394	126	-268.0	13.7579865590762	-14.4499327236232	-24.8192498081104	-23.1623408918503	1	3	19.70023421329380
1466	67	107	3	30	-15	284	412	128	-284.0	14.0159836075471	-14.8220970186986	-33.9160714545079	-33.7827727337074	1	3	19.95823126176470
1467	67	108	3	60	-15	368	500	132	-368.0	44.910111370274	-43.7882397060235	-44.9614621840899	-45.1237186157042	1	3	50.852359024491600
1468	68	109	3	60	-15	320	448	128	-320.0	37.9776928718667	-39.5324102445324	-47.4631606958313	-45.785711383856	1	3	43.919940526084300
1469	68	110	3	120	-15	334	446	112	-334.0	21.305391905459	-16.5587429369171	-25.3416087729866	-26.4401154836607	1	3	27.24763955967660
1470	68	111	3	30	-15	308	450	142	-308.0	20.8730420176435	-30.4915409250653	-33.4777169144516	-32.0371625098382	1	3	26.81528967186110
1471	68	112	3	150	-15	320	452	132	-320.0	26.2575254383567	-21.6102376255289	-23.1233168168305	-22.0894355219137	1	3	32.199773092574300
1472	69	113	3	150	-15	320	428	108	-320.0	18.894845205912	-18.1383461818346	-20.8323990714064	-19.0103799345726	1	3	24.837092860129500
1473	69	114	3	120	-15	400	520	120	-400.0	20.4880412583048	-19.2764046165009	-19.7563176181541	-19.182034787896	1	3	26.43028891252240
1474	69	115	3	60	-15	268	390	122	-268.0	33.9650861368875	-35.7606390546809	-40.4992433320586	-39.8304681381504	1	3	39.90733379110510
1475	69	116	3	30	-15	308	434	126	-308.0	33.6960210397592	-36.2611582344053	-39.6221061573418	-39.6194106577624	1	3	39.638268693976800
1476	70	117	3	120	-15	276	400	124	-276.0	19.0996099125917	-15.7943744116599	-26.9894431501733	-28.189858131141	1	3	25.04185756680930
1477	70	118	3	60	-15	524	676	152	-524.0	49.0558054836916	-45.0756155763483	-45.2822741416324	-45.6947854376098	1	3	54.99805313790920
1478	70	119	3	30	-15	332	454	122	-332.0	35.2646951092265	-36.1534081026461	-30.371967442468	-19.4349969959289	1	3	41.206942763444100
1479	70	120	3	150	-15	300	434	134	-300.0	15.82463041937	-15.7222125302606	-22.5514052488305	-22.5514052488305	1	3	21.76687807358760
1480	71	121	3	150	-15	340	462	122	-340.0	19.4381961479166	-17.632357415237	-22.9928717822249	-22.1504443331624	1	3	25.38044380213420
1481	71	122	3	120	-15	356	480	124	-356.0	31.5207322709184	-30.4879160243891	-25.9102057787727	-25.8038690968566	1	3	37.462979925136000
1482	71	123	3	60	-15	272	388	116	-272.0	38.0096357870812	-40.4136857977747	-43.0117304039549	-42.5041433173993	1	3	43.951883441298800
1483	71	124	3	30	-15	344	500	156	-344.0	16.417215938283	-28.0142799560752	-31.6559602358571	-31.3866587384999	1	3	22.35946359250060
1484	72	125	3	60	-15	324	466	142	-324.0	42.4714002812649	-40.1764414778038	-46.5393035922136	-45.9723023636712	1	3	48.41364793548250
1485	72	126	3	30	-15	428	604	176	-428.0	24.7423457640893	-29.5574000444487	-35.7855034878708	-26.9080679149269	1	3	30.68459341830690
1486	72	127	3	120	-15	350	482	132	-350.0	17.2754856595222	-16.4888834761596	-30.2354816885059	-30.3584833022263	1	3	23.21773331373980
1487	72	128	3	150	-15	284	458	174	-284.0	23.4827521597144	-23.3339386878085	-24.7635917455613	-24.9940072116762	1	3	29.42499981393200
1488	73	129	3	60	-15	400	572	172	-400.0	53.3843749208639	-49.3023782060337	-46.8986854925784	-46.6584893095457	1	3	59.32662257508150
1489	73	130	3	30	-15	290	416	126	-290.0	34.0896682753752	-37.3522031646979	-31.9440741494927	-32.2623772523971	1	3	40.031915929592800
1490	73	131	3	120	-15	216	354	138	-216.0	14.4656149521482	-15.9980273625039	-29.6400544730935	-29.4692178277761	1	3	20.40786260636580
1491	73	132	3	150	-15	288	406	118	-288.0	10.5655391263514	-11.1682010940678	-22.772869592079	-22.0618792906318	1	3	16.50778678056900
1492	74	133	3	30	-15	308	476	168	-308.0	36.7966872876891	-39.7182248660203	-40.4300989893767	-38.7834871192293	1	3	42.738934941906700
1493	74	134	3	60	-15	296	412	116	-296.0	35.0983045789573	-36.1104701573372	-38.4799210697418	-36.1000015643485	1	3	41.04055223317490
1494	74	135	3	150	-15	268	392	124	-268.0	15.9253773252032	-17.1695363855835	-25.6709209856976	-25.4873053053809	1	3	21.86762497942080
1495	74	136	3	120	-15	324	458	134	-324.0	26.0907491958037	-24.391782206474	-34.8508616023156	-34.8508616023156	1	3	32.03299685002130
1496	75	137	3	120	-15	292	422	130	-292.0	25.0589600331706	-26.4162066472435	-30.4701565220034	-38.3734541332685	1	3	31.00120768738820
1497	75	138	3	30	-15	328	452	124	-328.0	30.6645168302809	-36.7483687069981	-24.5887709841908	-22.9678683328282	1	3	36.60676448449850
1498	75	139	3	60	-15	208	316	108	-208.0	37.0782571223274	-35.8807942221883	-39.3349680689022	-37.9358198254655	1	3	43.02050477654500
1499	75	140	3	150	-15	284	416	132	-284.0	6.63852816092552	-8.58455730271407	-23.9887242965128	-22.00751697273	1	3	12.58077581514310
1500	76	141	3	60	-15	308	432	124	-308.0	34.6934608536136	-33.5507406508154	-36.216738319409	-35.4781316968394	1	3	40.635708507831200
1501	76	142	3	30	-15	88	250	162	-88.0	128.328496665135	-127.938551410374	-129.706961683521	-131.07976857858	4	3
1502	76	143	3	150	-15	256	374	118	-256.0	22.0260341955731	-22.4534285337258	-25.2687767802939	-26.4601266393079	1	3	27.96828184979070
1503	76	144	3	120	-15	440	582	142	-440.0	24.2712338344822	-27.616720655095	-38.7902036877299	-38.5847494871826	1	3	30.21348148869980
1504	77	145	3	120	-15	356	514	158	-356.0	37.2745624708843	-36.8009958225676	-39.7502790047895	-39.0662687458602	1	3	43.21681012510190
1505	77	146	3	150	-15	96	504	408	-96.0	33.8025580943526	-32.8435337712377	-30.6018781148484	-36.9778416376926	2	3	39.74480574857020
1506	77	147	3	30	-15	336	462	126	-336.0	37.0381976306763	-37.5826143640919	-39.7693186553096	-39.645658660158	1	3	42.980445284893900
1507	77	148	3	60	-15	340	454	114	-340.0	38.3519612774237	-38.0523018374667	-39.6394158206574	-39.3086825023997	1	3	44.29420893164130
1508	78	149	3	120	-15	268	394	126	-268.0	15.2933363216723	-17.4368577901743	-25.5918083492967	-23.8490325116084	1	3	21.23558397588990
1509	78	150	3	60	-15	296	408	112	-296.0	30.0719253263999	-31.6984602893959	-35.3301353419308	-34.4558231074729	1	3	36.01417298061750
1510	78	151	3	30	-15	312	424	112	-312.0	28.0417320967355	-33.600263792009	-37.7305671380516	-37.451752604539	1	3	33.983979750953100
1511	78	152	3	150	-15	284	428	144	-284.0	25.045893527725	-21.7055124455136	-18.6180869013238	-18.5626820903379	1	3	30.98814118194260
1512	79	153	3	150	-15	308	454	146	-308.0	18.4026114347207	-15.5126464166685	-12.9437889335924	-13.5793605986574	1	3	24.34485908893830
1513	79	154	3	30	-15	304	424	120	-304.0	56.9162863799275	-55.5948110868112	-51.5232545869529	-51.8892564431012	1	3	62.85853403414510
1514	79	155	3	120	-15	324	454	130	-324.0	23.561174062294	-20.4590557314267	-23.1179537360749	-23.4032757007145	1	3	29.50342171651160
1515	79	156	3	60	-15	314	422	108	-314.0	36.9822888238691	-37.093649306604	-41.9902444192922	-39.1741064908681	1	3	42.92453647808670
1516	80	157	3	120	-15	290	408	118	-290.0	22.8784064045686	-22.9119216839133	-28.7776879589969	-28.9772556810484	1	3	28.82065405878620
1517	80	158	3	30	-15	312	424	112	-312.0	3.77494451952425	-18.4565134832883	-22.2641401349397	-9.65619990451509	1	3	9.7171921737418
1518	80	159	3	150	-15	304	480	176	-304.0	19.5880725064643	-18.2518754634664	-14.6244435182469	-17.0218697720958	1	3	25.53032016068190
1519	80	160	3	60	-15	308	436	128	-308.0	35.7309380210862	-34.6745711881123	-37.0916576230166	-36.6328574665886	1	3	41.673185675303800
1520	81	161	3	120	-15	280	408	128	-280.0	5.54471200683149	-6.49690589327766	-16.7258716886886	-15.629177793173	1	3	11.48695966104900
1521	81	162	3	30	-15	304	416	112	-304.0	29.7966807902887	-30.6975011846953	-27.566923568732	-27.6257577480542	1	3	35.73892844450630
1522	81	163	3	60	-15	296	408	112	-296.0	40.3145249471862	-36.1119190913752	-34.9610871361406	-33.0616962039159	1	3	46.25677260140380
1523	81	164	3	150	-15	268	412	144	-268.0	21.1045759710261	-17.8746988917561	-13.728743370561	-13.8057748924993	1	3	27.04682362524370
1524	82	165	3	30	-15	316	442	126	-316.0	53.1976245297517	-48.5240711065994	-38.5671690715988	-38.2445824504194	1	3	59.13987218396930
1525	82	166	3	60	-15	292	408	116	-292.0	41.8823602766119	-35.1975840922168	-29.4958399340476	-29.3970462337941	1	3	47.82460793082950
1526	82	167	3	120	-15	288	404	116	-288.0	19.0457941309293	-16.9982730562343	-17.6979586062915	-16.803354903712	1	3	24.988041785146800
1527	82	168	3	150	-15	408	562	154	-408.0	3.29676701983524	1.35495551040967	-1.24710140297506	-3.81439076462129	1	3	9.23901467405279
1528	83	169	3	30	-15	376	526	150	-376.0	18.6380929338197	-27.6305182195525	-26.7550722517266	-25.8948341771012	1	3	24.58034058803730
1529	83	170	3	120	-15	436	554	118	-436.0	21.9540537264686	-17.9074504884506	-14.9893815788584	-14.9893815788584	1	3	27.89630138068620
1530	83	171	3	150	-15	344	462	118	-344.0	2.24960098904154	-1.02597038285302	-2.78197146767315	-2.72072131059869	1	3	8.19184864325909
1531	83	172	3	60	-15	376	514	138	-376.0	42.9439325279442	-43.5522888917149	-46.5620201255895	-47.4844677685628	1	3	48.88618018216180
1532	84	173	3	120	-15	284	412	128	-284.0	14.8958333628634	-12.1201768151857	-17.2503031150921	-16.2599541803657	1	3	20.83808101708100
1533	84	174	3	30	-15	340	474	134	-340.0	17.4033395104826	-24.1120286563482	-23.8086292973851	-15.6054876849214	1	3	23.34558716470020
1534	84	175	3	150	-15	304	430	126	-304.0	18.3276954993009	-14.2613447743539	-9.56067969187754	-9.84282073857176	1	3	24.26994315351850
1535	84	176	3	60	-15	296	448	152	-296.0	57.5694349938335	-53.3147317173388	-39.6712950415831	-39.6712950415831	1	3	63.51168264805110
1536	85	177	3	30	-15	336	442	106	-336.0	40.9110075272884	-40.5458933119188	-31.4921342330204	-30.411174129295	1	3	46.85325518150600
1537	85	178	3	60	-15	340	454	114	-340.0	33.8142095804796	-35.2097314047298	-38.5973534735642	-36.1071104219246	1	3	39.75645723469720
1538	85	179	3	120	-15	268	392	124	-268.0	26.2210590522081	-23.6561045116474	-22.6433665342316	-22.1234565511351	1	3	32.16330670642570
1539	85	180	3	150	-15	272	400	128	-272.0	17.7984931220116	-15.4880209144684	-14.2232442477239	-13.6689352221369	1	3	23.74074077622920
1540	86	181	3	120	-15	336	442	106	-336.0	16.1895110144174	-13.910846166981	-25.792110155952	-28.533555101658	1	3	22.131758668634900
1541	86	182	3	60	-15	312	412	100	-312.0	19.1446551808655	-22.6667795309087	-26.5584598907381	-25.4769108954509	1	3	25.08690283508310
1542	86	183	3	150	-15	302	428	126	-302.0	15.4130826014001	-13.2995403744403	-10.7487601442639	-10.3188011157199	1	3	21.355330255617700
1543	86	184	3	30	-15	316	436	120	-316.0	27.3031612574688	-33.7373504063237	-36.2743785261691	-36.22884099207	1	3	33.245408911686400
1544	87	185	3	150	-15	304	416	112	-304.0	18.8392725411929	-18.1582179107625	-17.6184751453608	-16.1852968728288	1	3	24.78152019541050
1545	87	186	3	30	-15	360	500	140	-360.0	31.6605687752311	-36.7563043064367	-38.3349357667209	-37.645097352495	1	3	37.60281642944870
1546	87	187	3	60	-15	428	542	114	-428.0	39.6678661461221	-39.9041478993129	-44.3372611540151	-44.1677806855168	1	3	45.610113800339700
1547	87	188	3	120	-15	336	466	130	-336.0	38.6048533713179	-35.1789251408178	-31.085653386447	-33.2098032146837	1	3	44.547101025535500
1548	88	189	3	30	-15	572	688	116	-572.0	34.1687510069004	-31.2650417293349	-18.5180611385466	-15.5759185113987	1	3	40.110998661118000
1549	88	190	3	60	-15	324	436	112	-324.0	20.8154215160594	-25.3020137332455	-31.4718475539375	-29.4968698531764	1	3	26.757669170276900
1550	88	191	3	120	-15	320	432	112	-320.0	24.9735069225532	-20.1659883361276	-17.314598746017	-16.3475628793824	1	3	30.91575457677080
1551	88	192	3	150	-15	336	462	126	-336.0	19.4394784425545	-13.6888774358253	-11.366451991407	-11.0319636419465	1	3	25.38172609677210
1552	89	193	3	30	-15	284	400	116	-284.0	38.1035357173735	-47.7491972152874	-36.8517150291763	-37.2835182077044	1	3	44.04578337159110
1553	89	194	3	120	-15	240	378	138	-240.0	27.6750260205579	-19.6957964815518	-15.8891545858411	-15.8891545858411	1	3	33.617273674775500
1554	89	195	3	150	-15	308	428	120	-308.0	31.5778979372435	-28.0597024367868	-16.3282749437241	-16.4795140589953	1	3	37.52014559146110
1555	89	196	3	60	-15	314	420	106	-314.0	19.9306803381743	-23.7130994909596	-31.3900575076646	-30.7333685861472	1	3	25.87292799239190
1556	90	197	3	60	-15	328	424	96	-328.0		-21.8532098362059	-31.9261720314438	-30.8204281923039	3	3
1557	90	198	3	120	-15	280	424	144	-280.0	26.5121661536712	-25.748931236151	-35.9635890257047	-34.2529599179621	1	3	32.45441380788880
1558	90	199	3	30	-15	284	428	144	-284.0	36.7600715720261	-40.4260000036926	-36.1615763661172	-35.9267577612375	1	3	42.70231922624370
1559	90	200	3	150	-15	248	396	148	-248.0	33.753692218909	-31.162620028886	-21.5701243812829	-21.9207417043977	1	3	39.695939873126600
1560	91	201	3	150	-15	236	388	152	-236.0	17.5189016149749	-13.4272349217718	-13.2713690606818	-13.4336798335593	1	3	23.46114926919250
1561	91	202	3	120	-15	336	466	130	-336.0	42.6256290022097	-36.7832421261266	-27.9171549260386	-27.6035602815982	1	3	48.56787665642730
1562	91	203	3	60	-15	380	504	124	-380.0	39.6217675492344	-35.9168765421608	-39.9927277303967	-39.9927277303967	1	3	45.56401520345200
1563	91	204	3	30	-15	328	438	110	-328.0	43.4881081741157	-46.2953880510535	-41.95172276685	-40.9107258043607	1	3	49.430355828333300
1564	92	205	3	120	-15	308	436	128	-308.0	36.8500174350644	-31.8463177290195	-24.2082181397352	-23.6195648675428	1	3	42.792265089282000
1565	92	206	3	150	-15	284	412	128	-284.0	28.1052651889909	-24.7766502774646	-23.705211546883	-23.4134448811761	1	3	34.04751284320850
1566	92	207	3	60	-15	352	532	180	-352.0	42.2061014615764	-36.4997469417232	-45.1654645847813	-45.1520917356332	1	3	48.148349115794000
1567	92	208	3	30	-15	360	480	120	-360.0	44.2789192559704	-48.4408269519318	-48.6980958466479	-43.6380417556576	1	3	50.221166910188000
1568	93	209	3	150	-15	288	424	136	-288.0	18.5700586867876	-19.6856535643638	-23.5069111067397	-22.4348596372161	1	3	24.51230634100520
1569	93	210	3	120	-15	500	628	128	-500.0	29.8554281913729	-26.7175376570758	-29.1272096440573	-29.4480371961398	1	3	35.797675845590500
1570	93	211	3	60	-15	312	478	166	-312.0	46.1908012527967	-41.1896695871001	-43.6696879558514	-45.0954736686765	1	3	52.133048907014300
1571	93	212	3	30	-15	516	670	154	-516.0	53.9966463011866	-54.4058023499344	-51.9682404187146	-48.2306678465015	1	3	59.938893955404200
1572	94	213	3	30	-15	392	550	158	-392.0	44.5387216186598	-47.4753253967611	-52.1111070871911	-50.3842572406268	1	3	50.48096927287740
1573	94	214	3	150	-15	340	470	130	-340.0	19.3483307768032	-20.0257006103033	-23.2012234708975	-22.4625456367734	1	3	25.290578431020700
1574	94	215	3	60	-15	462	604	142	-462.0	60.9978329441745	-54.6638703756952	-56.0303592392115	-55.9989098019679	1	3	66.94008059839200
1575	94	216	3	120	-15	324	446	122	-324.0	31.2873508095498	-30.8050996513488	-38.4305960682098	-37.8799066273193	1	3	37.22959846376740
1576	95	217	3	120	-15	312	416	104	-312.0	39.5252445984854	-35.4950055785833	-37.1027243058795	-49.7820857026047	1	3	45.467492252703000
1577	95	218	3	30	-15	348	480	132	-348.0	38.1694421724722	-44.3833821970792	-39.1455565026668	-37.0160203129931	1	3	44.111689826689800
1578	95	219	3	150	-15	332	462	130	-332.0	15.998279997722	-14.1624629518458	-17.7245910062809	-16.2402942653662	1	3	21.94052765193960
1579	95	220	3	60	-15	296	398	102	-296.0	35.5439972585676	-33.5618718486188	-39.343639990101	-38.0372559716232	1	3	41.48624491278520
1580	96	221	3	150	-15	280	412	132	-280.0	21.6962372171328	-20.5749265692226	-18.8786877693651	-18.5832808753564	1	3	27.63848487135040
1581	96	222	3	60	-15	284	400	116	-284.0	41.1352468278513	-37.9604442887335	-44.0887961594125	-43.3993238943597	1	3	47.07749448206890
1582	96	223	3	30	-15	322	420	98	-322.0		-38.1736021748454	-35.1139326192895	-35.8571787608099	3	3
1583	96	224	3	120	-15	324	444	120	-324.0	37.6575301382839	-33.2701327285664	-32.3100574959481	-33.4057874382726	1	3	43.599777792501500
1584	97	225	3	120	-15	174	478	304	-174.0	39.3844157987534	-37.8196085972217	-35.7364202914651	-36.9353088489862	1	3	45.326663452971000
1585	97	226	3	60	-15	316	450	134	-316.0	37.976759813994	-36.0621352146831	-38.7899134560883	-38.8131000162148	1	3	43.919007468211600
1586	97	227	3	150	-15	260	388	128	-260.0	27.0235461067375	-24.6646574820685	-22.8668843316972	-22.7439023191811	1	3	32.96579376095510
1587	97	228	3	30	-15	304	432	128	-304.0	37.1600301676794	-44.7790746244458	-45.4161451549818	-45.1791171512244	1	3	43.102277821897000
1588	98	229	3	150	-15	244	368	124	-244.0	16.3681344582847	-15.8264562867725	-17.0942641310755	-17.0573533944912	1	3	22.31038211250230
1589	98	230	3	60	-15	296	428	132	-296.0	36.1490105990204	-33.851597301054	-43.7481235485363	-43.8013707966798	1	3	42.09125825323800
1590	98	231	3	120	-15	292	398	106	-292.0	26.9500264178893	-23.7193611469683	-36.7729206628013	-37.1050079141445	1	3	32.89227407210690
1591	98	232	3	30	-15	340	470	130	-340.0	39.5308800169086	-44.5792545035355	-46.6379760980805	-46.4677883390872	1	3	45.47312767112620
1592	99	233	3	150	-15	304	436	132	-304.0	21.2961523166167	-18.1216733322969	-15.419971723736	-15.4316461254354	1	3	27.238399970834200
1593	99	234	3	60	-15	300	420	120	-300.0	24.7081881643808	-27.6263989761139	-36.3675941267542	-36.4635077979922	1	3	30.65043581859840
1594	99	235	3	120	-15	384	488	104	-384.0	11.9110210908327	-12.137444384678	-22.0399077384091	-22.5224588101265	1	3	17.85326874505030
1595	99	236	3	30	-15	320	436	116	-320.0	43.4015378664567	-46.9169864630539	-47.9522998921316	-38.7588409890025	1	3	49.34378552067430
1596	100	237	3	30	-15	316	416	100	-316.0	48.0905071220151	-48.6348135141154	-52.6460763057768	-52.5385679240121	1	3	54.03275477623270
1597	100	238	3	120	-15	372	496	124	-372.0	22.1921155451218	-21.1537298035645	-28.3215287835051	-27.1987786908985	1	3	28.13436319933940
1598	100	239	3	150	-15	292	440	148	-292.0	18.7223028195735	-17.4191366468108	-12.2963784768342	-11.4946731412318	1	3	24.66455047379110
1599	100	240	3	60	-15	412	562	150	-412.0	54.8170117350513	-40.9915765536605	-45.3036151501834	-44.981727284796	1	3	60.759259389268900
1600	101	241	3	120	-15	460	596	136	-460.0	45.16940805171	-46.6902167863041	-41.0915544309549	-41.2294688210668	1	3	51.111655705927600
1601	101	242	3	60	-15	260	390	130	-260.0	44.4832236082577	-42.4327328737257	-44.7506534016119	-44.4688998010463	1	3	50.425471262475300
1602	101	243	3	150	-15	228	354	126	-228.0	17.3078677764324	-19.5666136432638	-26.9083675689574	-26.6004734346227	1	3	23.25011543065000
1603	101	244	3	30	-15	320	436	116	-320.0	26.9872942629905	-34.5876965617782	-37.6479017836121	-37.805614897871	1	3	32.92954191720810
1604	102	245	3	150	-15	308	444	136	-308.0	20.2510126439117	-21.4599602084814	-20.5258721729837	-19.8154766696493	1	3	26.19326029812930
1605	102	246	3	60	-15	400	562	162	-400.0	48.9808133583429	-48.1265325103515	-49.0207512526085	-54.8731361825798	1	3	54.92306101256050
1606	102	247	3	120	-15	288	458	170	-288.0	37.8312841042733	-32.7403048429647	-23.6980727537131	-22.9279771494606	1	3	43.773531758490900
1607	102	248	3	30	-15	300	420	120	-300.0	49.670305140017	-49.2611471725852	-44.2843098777879	-42.2539838580382	1	3	55.61255279423460
1608	103	249	3	60	-15	280	400	120	-280.0	42.6280553851015	-41.1390335845769	-41.866059120558	-41.3461040532522	1	3	48.57030303931910
1609	103	250	3	120	-15	296	436	140	-296.0	38.4366111495735	-34.1340954301141	-31.7432174022095	-31.1753599082659	1	3	44.378858803791100
1610	103	251	3	30	-15	324	432	108	-324.0	51.6088435752716	-51.0387164474659	-47.9153953513877	-47.9432620609667	1	3	57.55109122948920
1611	103	252	3	150	-15	280	400	120	-280.0	9.09405947976362	-11.0394835864115	-16.6425956066659	-16.1603662461905	1	3	15.036307133981200
1612	104	253	3	120	-15	356	480	124	-356.0	26.4894136290326	-24.0488438715723	-25.6734218622425	-24.7699025702509	1	3	32.43166128325020
1613	104	254	3	30	-15	320	442	122	-320.0	56.4111524252554	-54.4505496353216	-51.1947271744623	-51.1039296199119	1	3	62.353400079473000
1614	104	255	3	150	-15	308	434	126	-308.0	19.9055581340714	-19.4819780190369	-17.4129608284874	-17.0955890380189	1	3	25.847805788288900
1615	104	256	3	60	-15	312	442	130	-312.0	45.6667909800962	-45.1879345833357	-51.73444095743	-51.7514733606206	1	3	51.609038634313800
1616	105	257	3	60	-15	312	416	104	-312.0	37.7255241889846	-38.1004195993989	-43.4965206360461	-43.1635258237322	1	3	43.66777184320220
1617	105	258	3	120	-15	282	416	134	-282.0	46.2120226645226	-47.6251017231182	-46.6342432575315	-46.7465210428735	1	3	52.15427031874020
1618	105	259	3	150	-15	300	434	134	-300.0	22.0230867929758	-22.1762155208051	-21.1852522043261	-20.6667680447703	1	3	27.96533444719340
1619	105	260	3	30	-15	348	502	154	-348.0	57.2897771598875	-60.6376440870781	-59.2869020831314	-59.2387837772183	1	3	63.23202481410510
1620	106	261	3	60	-15	300	438	138	-300.0	62.2240679118378	-59.5238286717997	-60.7505068166164	-62.0401932894547	1	3	68.16631556605540
1621	106	262	3	120	-15	380	504	124	-380.0	39.0773513589989	-34.5197646974459	-33.9287898720528	-34.2892121580334	1	3	45.01959901321650
1622	106	263	3	30	-15	318	430	112	-318.0	48.5639018853195	-47.3785429382893	-48.405480089031	-48.1075960440711	1	3	54.506149539537100
1623	106	264	3	150	-15	304	432	128	-304.0	24.5165843073888	-23.762420522266	-22.2938234457253	-22.6393412056736	1	3	30.45883196160640
1624	107	265	3	120	-15	288	408	120	-288.0	35.1034185907713	-35.6859993073278	-39.4498071753753	-52.6378391943439	1	3	41.04566624498890
1625	107	266	3	60	-15	308	432	124	-308.0	48.4700406978425	-45.6364139463797	-42.9215964049383	-42.9283385300769	1	3	54.41228835206010
1626	107	267	3	150	-15	340	470	130	-340.0	21.4704582417011	-19.0040503754188	-15.1260914026327	-15.7171549022426	1	3	27.41270589591870
1627	107	268	3	30	-15	54	534	480	-54.0	53.7750064364257	-50.6592826429155	-46.6090982614998	-46.6090982614998	2	3	59.71725409064330
1628	108	269	3	150	-15	272	394	122	-272.0	18.9756630660938	-17.3888669037103	-24.950103099623	-26.8359062433392	1	3	24.91791072031140
1629	108	270	3	30	-15	316	442	126	-316.0	69.2080362251201	-65.5685939149895	-63.9242708550412	-63.9746623409629	1	3	75.15028387933770
1630	108	271	3	120	-15	332	486	154	-332.0	34.7994802397779	-32.4116879540821	-32.2984288493989	-32.2984288493989	1	3	40.74172789399550
1631	108	272	3	60	-15	288	430	142	-288.0	56.7826088205869	-47.4659770102143	-48.6060090352556	-48.6060090352556	1	3	62.724856474804500
1632	109	273	3	150	-15	284	386	102	-284.0	10.0050162794374	-9.44889425681797	-13.5103400879527	-12.1359432670448	1	3	15.947263933655000
1633	109	274	3	60	-15	276	382	106	-276.0	39.8400011007753	-37.1947863444903	-42.9742862341482	-42.896740935291	1	3	45.78224875499290
1634	109	275	3	120	-15	292	404	112	-292.0	43.3704182869328	-39.4878270712187	-39.0920645738201	-37.9633978844471	1	3	49.31266594115040
1635	109	276	3	30	-15	216	332	116	-216.0	56.7283750510659	-57.2450118930062	-48.0857550939517	-47.8873260761097	1	3	62.670622705283500
1636	110	277	3	120	-15	244	358	114	-244.0	40.0824184469047	-37.4076423785108	-39.4199354500213	-38.1595911013131	1	3	46.02466610112230
1637	110	278	3	60	-15	296	430	134	-296.0	41.156044036745	-38.8832562312383	-42.7386828743064	-42.5906584353021	1	3	47.098291690962600
1638	110	279	3	30	-15	316	408	92	-316.0		-57.5241525770094	-54.5501859090199	-55.3785062669695	3	3
1639	110	280	3	150	-15	272	392	120	-272.0	21.0812728790691	-21.5434920653511	-21.768594756412	-21.3116356306781	1	3	27.02352053328670
1640	111	281	3	150	-15	188	324	136	-188.0	17.5327964141885	-15.1621156555651	-12.6188561653789	-13.4927026072989	1	3	23.47504406840610
1641	111	282	3	30	-15	268	370	102	-268.0	36.9343180338564	-42.2964919453132	-38.6785472500737	-38.2128593251589	1	3	42.87656568807400
1642	111	283	3	60	-15	224	332	108	-224.0	39.6612894480839	-36.1082579023713	-39.214714891506	-45.8219767795306	1	3	45.60353710230150
1643	111	284	3	120	-15	230	358	128	-230.0	24.2951912615245	-19.0389677244532	-21.507891105604	-23.7482177973052	1	3	30.23743891574210
1644	112	285	3	120	-15	284	422	138	-284.0	33.0915304931066	-32.3767911565755	-35.749138866047	-36.0764006220872	1	3	39.033778147324200
1645	112	286	3	60	-15	332	470	138	-332.0	46.6653206777751	-43.7480047911578	-47.2377890887643	-47.6414386095842	1	3	52.60756833199270
1646	112	287	3	150	-15	216	370	154	-216.0	11.4008179745367	-9.01736899057533	-9.60282702289058	-10.7472975816681	1	3	17.34306562875430
1647	112	288	3	30	-15	284	410	126	-284.0	30.958146097284	-32.9058036165188	-42.3035406945875	-39.908667056383	1	3	36.900393751501600
1648	113	289	3	60	-15	280	408	128	-280.0	56.3745105172539	-53.8116640656105	-51.4767566222647	-56.4995716845486	1	3	62.316758171471500
1649	113	290	3	120	-15	228	348	120	-228.0	29.7199143959567	-32.1438745663412	-33.6707274297886	-33.365230878504	1	3	35.66216205017430
1650	113	291	3	30	-15	332	424	92	-332.0		-43.3276821254387	-39.3406777198814	-40.9547579439736	3	3
1651	113	292	3	150	-15	316	454	138	-316.0	17.5547494629358	-19.5259860620065	-16.4574216585378	-15.8569641925782	1	3	23.49699711715340
1652	114	293	3	120	-15	312	474	162	-312.0	45.4244673137631	-46.0941693000356	-37.2589396382923	-36.45254367893	1	3	51.366714967980700
1653	114	294	3	60	-15	300	430	130	-300.0	30.8206924726369	-31.7977869533736	-35.0197507219592	-35.4050300412094	1	3	36.76294012685450
1654	114	295	3	150	-15	296	422	126	-296.0	7.62568621587013	-9.34218469489417	-8.04120924879274	-8.28259447484433	1	3	13.56793387008770
1655	114	296	3	30	-15	300	436	136	-300.0	54.948238007278	-56.8107690168658	-55.6568159960275	-55.6277664796165	1	3	60.89048566149560
1656	115	297	3	30	-15	256	366	110	-256.0	60.0823142710723	-58.64526657671	-57.9733127442177	-56.7819355539995	1	3	66.02456192528990
1657	115	298	3	60	-15	258	374	116	-258.0	43.9243442129037	-37.3869822898253	-40.8824103687023	-41.1327264461036	1	3	49.86659186712130
1658	115	299	3	120	-15	272	434	162	-272.0	33.1012788094191	-32.8204823927875	-39.0733078717114	-39.7980048918532	1	3	39.04352646363670
1659	115	300	3	150	-15	228	386	158	-228.0	12.5748924529339	-10.6544677305804	-14.7473391626812	-13.0594567758775	1	3	18.51714010715150
1660	116	301	3	30	-15	348	478	130	-348.0	35.5963361876432	-36.8742378554879	-38.0112375280937	-35.8952499629362	1	3	41.538583841860800
1661	116	302	3	150	-15	256	416	160	-256.0	8.31966005544899	-4.96454263800351	8.11921103265382	7.95978460908128	1	3	14.261907709666500
1662	116	303	3	120	-15	264	392	128	-264.0	36.495302745364	-33.8052653854098	-34.7529623263429	-35.5752466126937	1	3	42.43755039958160
1663	116	304	3	60	-15	248	380	132	-248.0	41.0940125684036	-37.0254507314371	-34.6701336466314	-34.7963643344921	1	3	47.03626022262120
1664	117	305	3	60	-15	308	428	120	-308.0	40.6483936337377	-37.1080141961998	-35.9616367559263	-37.8942022493006	1	3	46.59064128795530
1665	117	306	3	30	-15	336	450	114	-336.0	1.89929839434974	-15.400812515718	-30.7580538342221	-27.3874693880657	1	3
1666	117	307	3	150	-15	272	440	168	-272.0	16.1660044814526	-15.0482697717256	-12.6063616937172	-17.3503764349479	1	3	22.10825213567020
1667	117	308	3	120	-15	296	458	162	-296.0	37.9382822093019	-32.4108163475458	-25.103196862681	-21.0888916011117	1	3	43.880529863519500
1668	118	309	3	30	-15	288	396	108	-288.0	56.7047302020597	-57.5716835108208	-62.7597260800874	-62.8409402784279	1	3	62.64697785627730
1669	118	310	3	120	-15	312	442	130	-312.0	33.8155250382234	-30.0579265960456	-30.2748365934844	-33.2326361914382	1	3	39.75777269244100
1670	118	311	3	150	-15	276	420	144	-276.0	17.4276860125175	-15.8702324910981	-18.0873514485887	-21.4887639168325	1	3	23.36993366673510
1671	118	312	3	60	-15	292	412	120	-292.0	44.5593089049958	-45.192921042438	-47.8013782916592	-47.3064375799964	1	3	50.501556559213400
1672	119	313	3	60	-15	298	408	110	-298.0	32.9409812915592	-31.945146270704	-38.1862163778125	-37.9488939184783	1	3	38.88322894577680
1673	119	314	3	150	-15	356	500	144	-356.0	18.9819447204209	-12.6763900315445	-13.9360810969469	-16.4421498236992	1	3	24.924192374638400
1674	119	315	3	30	-15	412	550	138	-412.0	54.5773291296319	-56.686223476408	-59.2123945923314	-58.8389890749695	1	3	60.51957678384950
1675	119	316	3	120	-15	284	396	112	-284.0	20.3413858084493	-19.5031860943923	-24.2255855281282	-28.4190329574454	1	3	26.28363346266690
1676	120	317	3	150	-15	256	378	122	-256.0	18.4524722954217	-15.7744785221483	-17.7696546688084	-18.3837190438798	1	3	24.39471994963930
1677	120	318	3	30	-15	182	394	212	-182.0	51.4621832219086	-51.4482637627355	-53.3521622707244	-53.2853015859157	1	3	57.404430876126200
1678	120	319	3	120	-15	332	446	114	-332.0	27.3006129874501	-21.7473953476523	-25.1605419703313	-28.5792179316368	1	3	33.242860641667700
1679	120	320	3	60	-15	300	416	116	-300.0	28.9528022499252	-32.631325386341	-42.4996032716368	-42.8380266581805	1	3	34.89504990414280
1680	121	321	3	60	-15	332	458	126	-332.0	42.4551965258514	-41.6404328913689	-44.6595766016528	-44.6998801851889	1	3	48.39744418006900
1681	121	322	3	150	-15	236	366	130	-236.0	23.4906953077832	-18.1637460472375	-21.9316234041106	-22.0358476723747	1	3	29.432942962000700
1682	121	323	3	30	-15	340	466	126	-340.0	22.7755519925981	-32.1707498871875	-49.5746505413475	-49.5452767450231	1	3	28.71779964681570
1683	121	324	3	120	-15	256	362	106	-256.0	17.6109570306929	-18.500061903731	-22.4906649651789	-26.9106587064445	1	3	23.55320468491050
1684	122	325	3	30	-15	264	386	122	-264.0	35.0867295773968	-38.8038981307018	-41.7645964824744	-38.4747799408498	1	3	41.028977231614400
1685	122	326	3	120	-15	250	390	140	-250.0	33.4418509668401	-29.6048465591865	-25.205439263976	-26.732393621668	1	3	39.38409862105770
1686	122	327	3	150	-15	308	432	124	-308.0	25.5858772683536	-22.7724011939102	-38.1128409303885	-38.5084872085185	1	3	31.52812492257120
1687	122	328	3	60	-15	248	366	118	-248.0	30.2989374082515	-31.3706946408567	-40.0705990273402	-39.6053643238429	1	3	36.24118506246910
1688	123	329	3	30	-15	328	436	108	-328.0	35.2783924485301	-41.3710821293231	-43.0478552643427	-34.824458925152	1	3	41.22064010274770
1689	123	330	3	120	-15	176	320	144	-176.0	49.2305236154888	-44.0858964577873	-42.6367382694776	-43.1648626384533	1	3
1690	123	331	3	150	-15	252	394	142	-252.0	20.7178593024826	-15.8581087231035	-11.3286094995538	-12.2108900447855	1	3	26.66010695670020
1691	123	332	3	60	-15	460	588	128	-460.0	41.6564643702446	-40.6906872298117	-46.8360302609584	-46.0407344968588	1	3	47.59871202446220
1692	124	333	3	150	-15	280	408	128	-280.0	18.7241728158851	-13.3449595087377	-17.3038200623158	-18.8742429082643	1	3	24.66642047010270
1693	124	334	3	120	-15	264	400	136	-264.0	11.5772535353841	-14.0800783897	-29.1080118574558	-29.1080118574558	1	3	17.51950118960170
1694	124	335	3	60	-15	316	436	120	-316.0	37.146805284646	-36.9160593350518	-38.0676755668036	-38.1825958070234	1	3	43.08905293886360
1695	124	336	3	30	-15	316	452	136	-316.0	29.456239089596	-31.821959716662	-21.236350096842	-18.1053204538766	1	3	35.39848674381360
1696	125	337	3	30	-15	344	488	144	-344.0	33.530550135774	-39.0992051310333	-38.8180759208882	-38.2352163599182	1	3	39.47279778999160
1697	125	338	3	120	-15	508	642	134	-508.0	15.2947770678045	-14.9457626456122	-20.6302183865798	-22.8614199452718	1	3	21.23702472202210
1698	125	339	3	60	-15	308	454	146	-308.0	31.3155204244801	-28.8633368770689	-40.2856910669856	-40.1369391492009	1	3	37.25776807869770
1699	125	340	3	150	-15	302	440	138	-302.0	9.33033380797337	-6.24971298933076	-11.9005284466784	-18.8899725626073	1	3	15.27258146219090
1700	126	341	3	30	-15	316	466	150	-316.0	37.3857429654217	-32.5421613868634	-36.1389484409	-35.1168031731354	1	3	43.32799061963930
1701	126	342	3	150	-15	290	428	138	-290.0	20.204875455948	-14.8023388920078	-17.725171458884	-17.725171458884	1	3	26.14712311016560
1702	126	343	3	60	-15	288	416	128	-288.0	38.8936783448463	-38.3370508414626	-47.2648519094924	-45.1755884945223	1	3	44.83592599906390
1703	126	344	3	120	-15	368	478	110	-368.0	26.5305576271134	-18.078536917779	-20.3007164114247	-19.9657294166368	1	3	32.47280528133100
1704	127	345	3	60	-15	300	422	122	-300.0	53.9789118173955	-50.7139281456228	-57.3233647457772	-56.9773327551646	1	3	59.92115947161310
1705	127	346	3	120	-15	300	412	112	-300.0	28.8274253614549	-20.5512089330701	-21.548651720766	-25.1540979441875	1	3	34.76967301567250
1706	127	347	3	150	-15	292	434	142	-292.0	30.2379223818817	-21.6480000644067	-25.4575240815984	-24.8047614049674	1	3	36.18017003609930
1707	127	348	3	30	-15	332	538	206	-332.0	34.4173782059067	-43.1354922889062	-47.6530579584911	-40.8965551008747	1	3	40.359625860124300
1708	128	349	3	60	-15	300	412	112	-300.0	39.8064617085922	-40.806881307475	-46.4302326165059	-45.7807190685281	1	3	45.748709362809800
1709	128	350	3	30	-15	388	500	112	-388.0	31.1769731410713	-45.0200019436668	-47.2944130385821	-42.8493488203138	1	3	37.119220795288900
1710	128	351	3	120	-15	332	428	96	-332.0		-19.6702520788567	-31.4868508764458	-30.6828393358636	3	3
1711	128	352	3	150	-15	300	462	162	-300.0	44.1470284179603	-38.3165460586592	-26.6213052467893	-26.6100674951927	1	3	50.08927607217790
1712	129	353	3	30	-15	176	432	256	-176.0	55.4749693500195	-62.901502367314	-66.1059947193012	-66.055477587959	1	3	61.41721700423710
1713	129	354	3	120	-15	308	416	108	-308.0	44.5992730870799	-35.6230085706242	-38.9286538668845	-38.5250251102217	1	3	50.541520741297500
1714	129	355	3	60	-15	296	400	104	-296.0	32.9925620990209	-35.4709031182891	-43.5308827818626	-43.5308827818626	1	3	38.934809753238500
1715	129	356	3	150	-15	266	392	126	-266.0	26.5508730170431	-21.1638029488018	-23.1020652342141	-22.1105149674187	1	3	32.49312067126070
1716	130	357	3	30	-15	300	424	124	-300.0	53.6513495024812	-57.8525074164265	-60.3715817873812	-56.1609349616939	1	3	59.593597156698800
1717	130	358	3	60	-15	304	424	120	-304.0	36.0956286516468	-37.016394083565	-45.6045719064804	-45.6267293333564	1	3	42.03787630586440
1718	130	359	3	120	-15	276	396	120	-276.0	35.4014786640319	-25.2219144126903	-35.8793840039748	-32.0869153377969	1	3	41.34372631824950
1719	130	360	3	150	-15	248	366	118	-248.0	33.5246709667589	-25.2036838669051	-21.1214514357498	-21.7075651617165	1	3	39.46691862097650
1720	131	361	3	30	-15	340	450	110	-340.0	56.8755031205812	-57.3836472316819	-57.5873742275543	-57.5416640039919	1	3	62.81775077479880
1721	131	362	3	60	-15	292	400	108	-292.0	41.8625860394428	-39.6980068812457	-48.2520420798423	-48.1223403637169	1	3	47.804833693660400
1722	131	363	3	150	-15	308	434	126	-308.0	31.6905287874523	-22.3364179569892	-23.3352951162612	-23.9769358505655	1	3	37.632776441669900
1723	131	364	3	120	-15	304	416	112	-304.0	45.7718857089911	-34.3987262802756	-38.1858440837905	-38.4712002483984	1	3	51.71413336320870
1724	132	365	3	120	-15	296	416	120	-296.0	43.7021704281354	-38.8046526597261	-45.850543505541	-45.2267739461728	1	3	49.644418082353000
1725	132	366	3	30	-15	320	430	110	-320.0	39.79335647721	-53.0513719564229	-57.1797381580464	-57.2564309113657	1	3	45.73560413142760
1726	132	367	3	150	-15	312	452	140	-312.0	26.0111629599353	-21.9645527802652	-25.4118384559446	-26.6267007063364	1	3	31.95341061415290
1727	132	368	3	60	-15	384	504	120	-384.0	36.6734555660531	-35.274837786668	-40.0334195470325	-40.5534257763409	1	3	42.61570322027070
1728	133	369	3	150	-15	284	408	124	-284.0	24.092819590396	-17.5661525234045	-14.7727309492632	-18.4451923431769	1	3	30.03506724461360
1729	133	370	3	60	-15	408	532	124	-408.0	38.0887250743625	-38.5622342306158	-44.588648335377	-45.2115385279578	1	3	44.03097272858010
1730	133	371	3	120	-15	356	478	122	-356.0	36.7508385443123	-26.9280784273682	-30.8891351875848	-36.5200036389513	1	3	42.693086198529900
1731	133	372	3	30	-15	316	458	142	-316.0	29.3886784247155	-40.9365042721373	-34.3581423230266	-30.7614927030509	1	3	35.330926078933100
1732	134	373	3	30	-15	284	408	124	-284.0	49.0859728483687	-48.2587557890403	-49.7153348847972	-41.7222436764729	1	3	55.02822050258630
1733	134	374	3	150	-15	278	400	122	-278.0	24.9671908098131	-17.1556031260792	-24.9863558749794	-24.8287151516534	1	3	30.90943846403070
1734	134	375	3	120	-15	348	462	114	-348.0	18.8926697339562	-12.058822666156	-27.6902859801295	-27.0065816224498	1	3	24.83491738817380
1735	134	376	3	60	-15	264	370	106	-264.0	31.7233236126439	-32.7725392608141	-40.6114051081595	-40.5022826241505	1	3	37.66557126686150
1736	135	377	3	60	-15	340	442	102	-340.0	23.8447862043362	-26.0560813464846	-37.2019225833953	-36.7428239755912	1	3	29.787033858553700
1737	135	378	3	120	-15	292	404	112	-292.0	24.1427974712971	-15.7228850727134	-26.491412403064	-28.1673236513139	1	3	30.08504512551470
1738	135	379	3	150	-15	300	420	120	-300.0	13.5067467556073	-9.06572890530779	-22.5552110127547	-21.6326374432583	1	3	19.448994409824900
1739	135	380	3	30	-15	372	538	166	-372.0	37.5634505231024	-45.8813375533696	-45.6989751753201	-44.4990902867738	1	3	43.50569817732000
1740	136	381	3	120	-15	320	450	130	-320.0	12.9518909297512	-13.1942810102414	-35.2772777542449	-32.0408824570476	1	3
1741	136	382	3	30	-15	340	482	142	-340.0	34.786021601139	-40.2677371817294	-44.7740989977333	-44.8835551196327	1	3	40.72826925535660
1742	136	383	3	150	-15	360	504	144	-360.0	29.7173307869956	-21.4141269288504	-19.3441528712541	-18.4503704868287	1	3	35.65957844121320
1743	136	384	3	60	-15	344	470	126	-344.0	29.6108747439284	-28.5794403689824	-42.6656931921226	-41.6741690016649	1	3	35.55312239814600
1744	137	385	3	30	-15	364	462	98	-364.0		-50.1685629676408	-55.0488197045863	-52.037066690894	3	3
1745	137	386	3	60	-15	374	508	134	-374.0	33.6131917723141	-33.1505473567605	-41.1427838101657	-41.2304242728237	1	3	39.555439426531700
1746	137	387	3	120	-15	452	608	156	-452.0	70.9873578614293	-60.0661226869994	-49.8851058290368	-52.063689076211	1	3
1747	137	388	3	150	-15	794	900	106	-794.0	29.2836630739314	-24.5989307195464	-29.1643909526482	-29.1250854298966	1	3	35.22591072814900
1748	138	389	3	30	-15	540	676	136	-540.0	41.9009636882418	-54.4684355640347	-56.7855037343831	-55.3591838788331	1	3	47.843211342459400
1749	138	390	3	120	-15	360	488	128	-360.0	68.2707005537227	-55.0326772479416	-45.0692514438185	-43.6350629587581	1	3	74.21294820794030
1750	138	391	3	150	-15	332	462	130	-332.0	48.5508415690766	-44.9778514447493	-34.7081991805094	-34.5495467502829	1	3	54.493089223294200
1751	138	392	3	60	-15	368	486	118	-368.0	46.3484129150358	-48.1277922451588	-49.7073775132104	-49.4955636615286	1	3	52.290660569253400
1752	139	393	3	30	-15	316	428	112	-316.0	39.2866095897409	-44.4706466359074	-51.5846992267486	-49.7910215133415	1	3	45.22885724395850
1753	139	394	3	120	-15	268	394	126	-268.0	65.7026759483281	-48.349141473645	-45.3274632776901	-43.5566558542428	1	3	71.64492360254570
1754	139	395	3	150	-15	268	396	128	-268.0	44.776977707646	-36.1619523618565	-32.3216120077245	-31.8076626707709	1	3	50.71922536186360
1755	139	396	3	60	-15	320	446	126	-320.0	41.5952328645089	-38.9459317649179	-44.5228583552073	-45.1237819591151	1	3	47.537480518726500
1756	140	397	3	60	-15	320	412	92	-320.0		-38.2313797570627	-45.9234180394438	-45.4657672577668	3	3
1757	140	398	3	150	-15	316	458	142	-316.0	45.9078093313198	-37.1061499169938	-36.3095235715204	-35.7527279927154	1	3	51.85005698553740
1758	140	399	3	120	-15	564	680	116	-564.0	31.2830853425614	-27.4366754213448	-45.3699946187566	-46.1438941529348	1	3	37.22533299677900
1759	140	400	3	30	-15	296	434	138	-296.0	30.9037846295824	-40.3710567182069	-48.7656628821085	-48.3244328377474	1	3	36.84603228380000
1760	141	1	4	30	0	356	492	136	-356.0	21.4979190807567	-25.7252842590215	-39.0718081920519	-39.365100318681	1	3	27.440166734974200
1761	141	2	4	150	0	336	454	118	-336.0	1.99772435125703	0.454285912670798	-20.0253345627218	-10.9322837012713	1	3
1762	141	3	4	60	0	352	466	114	-352.0	46.0737891079104	-53.2127003407314	-43.7310543958154	-43.7917326048658	1	3	52.01603676212800
1763	141	4	4	120	0	308	400	92	-308.0		-22.7098967007369	-32.3392242094597	-28.5700063472149	3	3
1764	142	5	4	150	0	468	612	144	-468.0	6.47242723861396	-1.39448921599958	-13.8224186833304	-8.97491361250596	1	3	12.41467489283150
1765	142	6	4	60	0	284	390	106	-284.0	25.5914670568901	-26.6208664766255	-28.445904212446	-28.5354041677334	1	3	31.53371471110770
1766	142	7	4	120	0	264	384	120	-264.0	23.6402250993557	-19.8605037860663	-28.4640775102152	-29.407992933573	1	3	29.58247275357330
1767	142	8	4	30	0	324	432	108	-324.0	33.0545073456156	-34.7746627504001	-18.7253092164692	-20.1210351601595	1	3	38.99675499983320
1768	143	9	4	120	0	304	424	120	-304.0	12.429306690214	-12.7648739660016	-17.7025894970829	-19.0087386937425	1	3	18.37155434443160
1769	143	10	4	60	0	316	432	116	-316.0	43.8342229476418	-40.0777789689109	-34.4267568654287	-35.0957932729123	1	3	49.77647060185940
1770	143	11	4	30	0	332	462	130	-332.0	-21.6995874118285	17.3221277384257	3.67860190341293	5.8117152025748	1	3	-15.75733975761100
1771	143	12	4	150	0	252	370	118	-252.0	28.0515053558905	-24.5332594439583	-26.0334982390407	-23.9631875120941	1	3
1772	144	13	4	150	0	320	434	114	-320.0	5.43875860917373	-1.86883949608102	-15.1449255203066	-19.6448984601764	1	3	11.381006263391300
1773	144	14	4	30	0	364	482	118	-364.0	-9.03490688794983	2.68225034682435	-7.94339732264327	-7.67530373104736	1	3	-3.09265923373228
1774	144	15	4	120	0	332	454	122	-332.0	18.1067075445432	-17.4597753985888	-18.4186010443773	-18.2987742004782	1	3	24.04895519876080
1775	144	16	4	60	0	264	374	110	-264.0	27.1320003903839	-25.0942362458543	-24.4602336286904	-25.9755299433793	1	3	33.074248044601500
1776	145	17	4	60	0	296	394	98	-296.0		-9.77042961408388	-13.9392944815636	-13.0040755914591	3	3
1777	145	18	4	30	0	352	488	136	-352.0	-13.6668948923979	1.89798090137201	-6.91679047363004	-10.2911192361938	1	3	-7.72464723818035
1778	145	19	4	150	0	304	436	132	-304.0	-5.28826597254044	5.44682971295825	-7.87821141779574	-6.35058851691704	1	3	0.6539816816771100
1779	145	20	4	120	0	302	436	134	-302.0	10.2702794279591	-7.97901313662673	-3.49946955061532	-5.90789148824462	1	3	16.21252708217670
1780	146	21	4	30	0	332	520	188	-332.0	-11.465582506714	7.23251413363539	1.06008007998432	-3.18480648999731	1	3	-5.52333485249645
1781	146	22	4	150	0	304	436	132	-304.0	-20.7035000124858	15.4270471358927	-2.5050617554252	-1.47410830741123	1	3	-14.761252358268300
1782	146	23	4	60	0	304	436	132	-304.0	21.9798337326899	-20.2214504016648	-18.8766532816553	-18.0296218228347	1	3	27.92208138690750
1783	146	24	4	120	0	328	474	146	-328.0	-0.26367545460684	-0.403419104002353	-6.74974553966911	-5.18604573074371	1	3	5.67857219961071
1784	147	25	4	150	0	324	466	142	-324.0	4.77859303075508	-1.1028807137414	2.70898504479607	-0.473149516804938	1	3	10.72084068497260
1785	147	26	4	60	0	276	408	132	-276.0	13.7111083036688	-9.90902119393513	-10.2742488527049	-7.41916549327865	1	3	19.65335595788640
1786	147	27	4	120	0	304	428	124	-304.0	-12.3847860804265	9.36762586281756	-8.55390868982636	-9.0496291786821	1	3	-6.442538426208950
1787	147	28	4	30	0	312	442	130	-312.0	-5.98100399592138	1.74410507192114	8.47220280935714	2.39146492361145	1	3	-0.03875634170382990
1788	148	29	4	120	0	284	426	142	-284.0	-19.1865105218292	16.8896159403053	0.785859006558795	0.849192640411388	1	3	-13.24426286761170
1789	148	30	4	60	0	304	450	146	-304.0	-12.2460292465929	3.78120648818575	-4.71976948407769	-4.25340570287872	1	3	-6.30378159237535
1790	148	31	4	30	0	348	514	166	-348.0	-35.6040521117196	33.968024645402	12.945190027019	16.6668696392636	1	3	-29.661804457502000
1791	148	32	4	150	0	332	476	144	-332.0	-5.16367402504798	6.59613140516487	6.49540925109613	3.68120678533052	1	3	0.7785736291695700
1792	149	33	4	150	0	288	416	128	-288.0	-24.7719667091459	23.3861929065034	17.1898974385408	16.7996324189448	1	3	-18.82971905492840
1793	149	34	4	30	0	328	462	134	-328.0	-10.0147108207568	5.23250253359161	11.2385980665882	4.72990960956812	1	3	-4.07246316653925
1794	149	35	4	120	0	276	432	156	-276.0	-13.1169686785919	11.3911470910228	1.38246683428149	1.61138635336962	1	3	-7.17472102437435
1795	149	36	4	60	0	464	608	144	-464.0	2.29985175087094	-1.72753519591865	-6.04348898602457	-5.69804055422838	1	3	8.24209940508849
1796	150	37	4	60	0	296	416	120	-296.0	14.5630503100464	-14.8524597124021	-10.0025407302677	-11.7119382220465	1	3	20.50529796426400
1797	150	38	4	30	0	308	456	148	-308.0	-28.0156228633599	24.2144588736076	6.19256330923326	7.19879826505305	1	3	-22.073375209142400
1798	150	39	4	150	0	264	408	144	-264.0	-2.94837335434744	2.93995538869979	2.50657657847179	3.08051407501085	1	3	2.9938742998701100
1799	150	40	4	120	0	220	374	154	-220.0	2.44952533163834	0.243423931963392	0.329306293396442	0.940462022153909	1	3	8.39177298585589
1800	1	1	1	120	0	376	604	228	-376.0	0.111319429924606	0.34076601559812	-0.901501246678023	-3.56897766188132	1	4	-1.030678633400770
1801	1	2	1	60	0	236	436	200	-236.0	-6.37797051139145	-9.00241949363559	4.46635339340063	-4.0312081064354	1	4	-7.519968574716820
1802	1	3	1	150	0	220	450	230	-220.0	8.08441369271827	7.31121461264775	4.38409632059427	5.89738788613249	1	4	6.942415629392900
1803	1	4	1	30	0	252	466	214	-252.0	24.0087305436503	23.0500972985473	16.8125294732614	18.0951729585806	1	4	22.866732480324900
1804	2	5	1	150	0	216	432	216	-216.0	7.04880311819289	7.68967588337304	-12.0938940087652	-8.96932002385671	1	4	5.906805054867520
1805	2	6	1	60	0	256	444	188	-256.0	-4.19202412718192	-1.94271809117542	3.88666599319568	4.95058515513882	1	4	-5.334022190507290
1806	2	7	1	30	0	284	488	204	-284.0	-1.47465726910202	-0.851563169221198	-10.5187287209631	-7.91338332860455	1	4	-2.616655332427390
1807	2	8	1	120	0	232	442	210	-232.0	-9.37666978243865	-8.58703357473226	-10.74542461206	-10.6252061411159	1	4	-10.518667845764000
1808	3	9	1	30	0	236	450	214	-236.0	5.6761726865773	4.77844562516378	1.5662536959367	1.85801366615331	1	4	4.534174623251930
1809	3	10	1	150	0	216	532	316	-216.0	-6.31605642368683	-7.67694835624866	-8.34388136836986	-7.73649174038852	1	4	-7.458054487012200
1810	3	11	1	120	0	220	388	168	-220.0	-10.937933609441	-11.1058322149571	-5.61472834587778	-7.27796542551013	1	4	-12.079931672766400
1811	3	12	1	60	0	252	428	176	-252.0	3.94022410445596	7.57149089571572	3.15878586884365	7.43802949139354	1	4	2.798226041130590
1812	4	13	1	150	0	236	406	170	-236.0	5.6446957631704	5.05970451773251	-2.25966483840955	1.7605046462723	1	4	4.502697699845030
1813	4	14	1	30	0	268	420	152	-268.0	19.8202711910637	21.9753898397913	-1.0706058925052	-1.22320278383693	1	4	18.678273127738300
1814	4	15	1	60	0	284	436	152	-284.0	-6.72885637722682	-7.45124667047526	-1.32820805522063	-3.54603313928144	1	4	-7.870854440552190
1815	4	16	1	120	0	232	366	134	-232.0	4.29295326234394	1.31885136886106	-7.07866773942465	-10.9653878958689	1	4	3.150955199018570
1816	5	17	1	30	0	252	446	194	-252.0	-14.0514143470166	-11.7836520863114	-10.0508935756252	-8.04698835029354	1	4	-15.193412410342000
1817	5	18	1	120	0	228	392	164	-228.0	2.48805433010563	-1.57017372683772	-8.7374788734127	-9.57581068566481	1	4	1.346056266780260
1818	5	19	1	60	0	240	388	148	-240.0	-15.6904266058902	-14.176269779231	-7.18058960720333	-8.46410170202826	1	4	-16.832424669215600
1819	5	20	1	150	0	216	424	208	-216.0	1.37603739712452	2.56248890232223	-2.5252048826936	-3.76820313060909	1	4	0.23403933379914700
1820	6	21	1	120	0	240	412	172	-240.0	-4.0415381625586	-6.01155589454932	-11.8526029778936	-15.2562408556961	1	4	-5.183536225883970
1821	6	22	1	60	0	236	428	192	-236.0	5.16157682523633	6.19694439401885	3.73061005240174	4.73573750494111	1	4	4.019578761910960
1822	6	23	1	30	0	272	444	172	-272.0	10.097494781391	8.95164499791663	-5.15486783903346	-9.0999200919962	1	4	8.955496718065630
1823	6	24	1	150	0	252	420	168	-252.0	13.4281794459449	12.1359159947195	-5.50407672667723	1.4204200754572	1	4	12.286181382619500
1824	7	25	1	150	0	244	434	190	-244.0	12.178228330663	13.2808780249579	-16.1340939706656	-11.5400085166379	1	4	11.036230267337600
1825	7	26	1	30	0	292	450	158	-292.0	-16.1670679262933	-19.4521352899261	-11.2206535398755	-5.50304112407943	1	4	-17.309065989618700
1826	7	27	1	60	0	268	424	156	-268.0	-4.04982908212452	-4.28178008747921	0.29631028097166	2.23578109540997	1	4	-5.191827145449890
1827	7	28	1	120	0	248	430	182	-248.0	-14.5368980019073	-15.083724242652	-9.84363692284941	-12.994011197182	1	4	-15.678896065232700
1828	8	29	1	120	0	268	454	186	-268.0	-10.0576515981538	-9.15146645811905	-6.66938808040324	-9.35174424149292	1	4	-11.199649661479200
1829	8	30	1	60	0	280	470	190	-280.0	10.3365696684012	5.04182028496533	5.58316097782841	4.90603898670484	1	4	9.194571605075830
1830	8	31	1	30	0	308	504	196	-308.0	26.0069766027275	23.3065027942163	5.68302566875429	10.0170583720623	1	4
1831	8	32	1	150	0	300	482	182	-300.0	7.04472770965299	5.47165259140746	-15.1845053289779	-7.93033634037349	1	4	5.902729646327620
1832	9	33	1	30	0	268	454	186	-268.0	5.84385386544113	2.07108658181468	6.2742251145639	7.04416001322339	1	4	4.701855802115760
1833	9	34	1	150	0	312	528	216	-312.0	6.35371394868889	2.54670226118907	-22.918089432743	-18.7536735717295	1	4	5.2117158853635200
1834	9	35	1	120	0	260	412	152	-260.0	2.80104286731046	2.03920441690332	-6.65534894030839	-6.36314081067016	1	4	1.6590448039850900
1835	9	36	1	60	0	276	446	170	-276.0	17.8622425733917	16.1887111085718	5.63215022743462	5.50771637372179	1	4	16.720244510066300
1836	10	37	1	120	0	276	438	162	-276.0	-4.31546602244408	-5.42172497989561	-11.2686476921409	-12.62964565463	1	4	-5.457464085769450
1837	10	38	1	30	0	516	670	154	-516.0	-2.36522703416018	-1.36428258132284	-1.52062937835431	2.27045927663248	1	4	-3.507225097485550
1838	10	39	1	60	0	316	450	134	-316.0	-6.58932812740508	-8.0939872307427	-1.17635240613161	-3.73900141459039	1	4	-7.731326190730450
1839	10	40	1	150	0	360	578	218	-360.0	-16.8943592540287	-17.2165812681813	-15.745193564666	-17.6384477966504	1	4	-18.036357317354100
1840	11	41	1	120	0	260	400	140	-260.0	-2.80849904221759	-3.26825811638733	-7.75999654109398	-9.9747915876199	1	4	-3.950497105542960
1841	11	42	1	60	0	328	508	180	-328.0	17.5479186323604	13.7055098996483	0.319857103312671	11.4324224737699	1	4	16.405920569035000
1842	11	43	1	150	0	328	508	180	-328.0	-17.4960595173257	-16.8165216019576	-17.4947691830125	-15.994811540675	1	4	-18.638057580651100
1843	11	44	1	30	0	302	448	146	-302.0	-4.13452661291816	-5.73494097321558	-1.61770839434756	1.08018662447254	1	4	-5.2765246762435300
1844	12	45	1	150	0	306	444	138	-306.0	-0.592697472424049	-1.49744835216998	-2.25843127768735	-0.316011617329451	1	4	-1.734695535749420
1845	12	46	1	60	0	272	408	136	-272.0	-8.85487297174235	-10.2121218766857	-2.30837325384501	4.4641834481849	1	4	-9.996871035067720
1846	12	47	1	30	0	300	466	166	-300.0	16.1037495546677	17.2637911461528	-0.356074437573305	7.5545646565838	1	4	14.961751491342300
1847	12	48	1	120	0	380	524	144	-380.0	-0.823861000877514	0.338746415404671	-5.15157867203497	-2.86486215758383	1	4	-1.965859064202890
1848	13	49	1	30	0	320	486	166	-320.0	-6.40309472509443	-8.07548140431419	-3.14969076776145	4.57427605715709	1	4	-7.545092788419800
1849	13	50	1	150	0	84	400	316	-84.0	7.59912250254345	9.28876882456277	-14.835095689111	-2.7206565941157	1	4	6.457124439218080
1850	13	51	1	120	0	312	470	158	-312.0	-20.0878915058911	-17.8502870847223	-9.22907946889686	-14.082068635667	1	4	-21.229889569216500
1851	13	52	1	60	0	304	454	150	-304.0	-3.67330062862078	0.138966718478081	2.18027423245682	12.901149818397	1	4	-4.815298691946150
1852	14	53	1	150	0	316	470	154	-316.0	-19.1412356595616	-14.2159411523329	-7.58943930510904	-11.107851125956	1	4	-20.283233722887000
1853	14	54	1	30	0	344	516	172	-344.0	-2.74121858827859	-0.682240152170191	4.16204408171609	4.9748771088056	1	4	-3.8832166516039600
1854	14	55	1	60	0	300	454	154	-300.0	13.2935072191612	9.69404879394873	7.31040638790056	14.3825787660193	1	4	12.151509155835800
1855	14	56	1	120	0	216	370	154	-216.0	-16.9984195064298	-18.5363344611883	-11.3985612175207	-18.9275033940046	1	4	-18.140417569755200
1856	15	57	1	30	0	268	400	132	-268.0	-20.9153016166613	-12.0223589527227	6.65864504100353	6.16995129774172	1	4	-22.057299679986700
1857	15	58	1	120	0	212	350	138	-212.0	-17.8261087631692	-18.7553945395591	-9.5370023169078	-12.6584985205068	1	4	-18.968106826494600
1858	15	59	1	60	0	506	516	10	-506.0		6.32756993720026	12.0470774071988		3	4
1859	15	60	1	150	0	304	508	204	-304.0	12.4802808113498	11.5988566716786	8.05932323701379	8.37927390161417	1	4	11.338282748024400
1860	16	61	1	120	0	260	430	170	-260.0	-8.27058475967311	-7.61974437858066	-12.3131169148602	-9.52400926169281	1	4	-9.412582822998480
1861	16	62	1	60	0	264	454	190	-264.0	18.5507684407086	24.1095092226047	7.51287620587059	23.7111101797008	1	4	17.408770377383200
1862	16	63	1	30	0	288	434	146	-288.0	17.3112862639611	15.7048614356173	15.704127131141	15.870311565432	1	4	16.169288200635700
1863	16	64	1	150	0	224	394	170	-224.0	4.55510175145042	5.15955268859935	-9.56658267629427	-4.33080001438873	1	4	3.4131036881250500
1864	17	65	1	150	0	228	392	164	-228.0	15.4002563856401	14.2436809695689	-7.08403474940155	-4.16031930294542	1	4	14.258258322314700
1865	17	66	1	30	0	268	424	156	-268.0	6.22997780211164	6.96685819382326	-0.558433020356802	0.090629992434252	1	4	5.087979738786270
1866	17	67	1	60	0	268	386	118	-268.0	16.1172758614123	12.3203815899371	6.67847490564226	4.82373823830617	1	4	14.975277798086900
1867	17	68	1	120	0	204	396	192	-204.0	-6.76299394637496	-8.07575599456891	-12.0014408974651	-12.9476607093752	1	4	-7.904992009700330
1868	18	69	1	120	0	220	386	166	-220.0	0.239285193832217	-1.78057133287142	-14.7113083607936	-9.69947500285622	1	4	-0.902712869493156
1869	18	70	1	60	0	200	404	204	-200.0	2.70619505487754	3.32191475609787	-1.37428183741704	3.34838563348546	1	4	1.564196991552170
1870	18	71	1	30	0	288	484	196	-288.0	16.2906175063801	12.2938248751251	-4.16636119731837	3.94009505692935	1	4	15.148619443054700
1871	18	72	1	150	0	216	366	150	-216.0	23.3873486653955	21.9483103493681	3.89877287097923	3.24148197867302	1	4	22.245350602070100
1872	19	73	1	30	0	480	630	150	-480.0	3.42323848615069	5.70988591929982	-0.30527691776345	2.70383278604335	1	4	2.281240422825320
1873	19	74	1	150	0	292	436	144	-292.0	16.7252012880583	14.8043964402152	1.7719608566133	5.03849056545002	1	4	15.583203224732900
1874	19	75	1	120	0	324	450	126	-324.0	-5.86526077441411	-7.97483086688661	-11.2154339884613	-11.5644468420364	1	4	-7.007258837739480
1875	19	76	1	60	0	260	402	142	-260.0	3.0277240590715	4.51887266282452	12.1861224670751	10.282797753523	1	4	1.8857259957461300
1876	20	77	1	120	0	348	478	130	-348.0	-9.3711403712218	-12.1524214433646	-5.67591129375214	-7.23268041881742	1	4	-10.513138434547200
1877	20	78	1	30	0	236	388	152	-236.0	14.1035633027368	12.7520245723429	2.21112756595818	8.50489441801624	1	4	12.961565239411400
1878	20	79	1	60	0	292	450	158	-292.0	7.61712419439768	7.26568036583488	-2.72610286817665	-2.05360767537373	1	4	6.475126131072310
1879	20	80	1	150	0	324	450	126	-324.0	9.69744215301014	7.93716495177878	0.214959044906436	2.72212940789535	1	4	8.555444089684770
1880	21	1	2	60	0	368	552	184	-368.0	-7.4187107799699	-8.00494509861919	2.10070117300043	-1.25128529316119	1	4	-8.560708843295270
1881	21	2	2	120	0	228	386	158	-228.0	-6.26558652957871	-6.78746322159574	-8.73389633319113	-8.49494481818857	1	4	-7.407584592904080
1882	21	3	2	150	0	248	438	190	-248.0	3.70325631528061	6.67619795782312	5.92306900700038	6.24233498416237	1	4	2.561258251955240
1883	21	4	2	30	0	252	454	202	-252.0	19.5981030273697	20.3377548778725	19.3762873211245	19.7959872454978	1	4	18.456104964044300
1884	22	5	2	60	0	258	478	220	-258.0	-7.01402054169306	-5.25054564010253	5.67762462146086	9.56633638839316	1	4	-8.156018605018430
1885	22	6	2	150	0	236	412	176	-236.0	13.2708930580138	10.9638040796899	3.81782816305753	5.55976120526941	1	4	12.128894994688400
1886	22	7	2	30	0	272	484	212	-272.0	5.04364696706996	7.33035279784077	2.21788515333652	4.30211599838196	1	4	3.901648903744590
1887	22	8	2	120	0	256	424	168	-256.0	5.88779959634579	2.62665698940617	-4.39773401685079	-3.65833947475682	1	4	4.745801533020420
1888	23	9	2	30	0	264	474	210	-264.0	-5.06506955578818	-9.19157300834195	6.81796655009472	0.640374907891893	1	4	-6.207067619113550
1889	23	10	2	60	0	236	440	204	-236.0	4.68980791090137	4.44830382970184	20.684076976975	20.684076976975	1	4	3.5478098475760000
1890	23	11	2	120	0	200	396	196	-200.0	-5.04659225273453	-5.59592740912991	-7.31669287495021	-8.17409519867806	1	4	-6.188590316059900
1891	23	12	2	150	0	228	408	180	-228.0	9.50841051015323	7.13877721840223	-3.78597420247067	-5.69224451950259	1	4	8.366412446827860
1892	24	13	2	30	0	290	558	268	-290.0	-11.0787895779174	-10.3629691857314	-1.87984798059544	-0.97190354741689	1	4	-12.220787641242800
1893	24	14	2	150	0	216	436	220	-216.0	-1.56746488116889	-4.333077819902	-7.48621595552527	-9.52499434223378	1	4	-2.709462944494260
1894	24	15	2	60	0	280	554	274	-280.0	22.2925469127741	21.665422558014	-6.24621099282984	4.85598108018704	1	4	21.150548849448700
1895	24	16	2	120	0	228	436	208	-228.0	-5.23768589108847	-4.90679846553653	-0.5716027578151	-1.49715276009964	1	4	-6.379683954413840
1896	25	17	2	150	0	240	484	244	-240.0	8.56731227567698	7.08565685820111	-5.24363219678156	-6.48328559094554	1	4	7.425314212351610
1897	25	18	2	60	0	252	546	294	-252.0	-8.27003107551425	-5.7445297966453	10.4119142989341	6.96001477692029	1	4	-9.412029138839620
1898	25	19	2	120	0	220	388	168	-220.0	-7.78240007061122	-7.65386259801406	-2.05055765709932	-3.99265396243601	1	4	-8.924398133936590
1899	25	20	2	30	0	268	462	194	-268.0	8.82334129966968	8.99852428811862	2.70605727391555	6.03708401775554	1	4	7.681343236344310
1900	26	21	2	150	0	340	516	176	-340.0	4.85878567150959	5.38481702973203	-2.64470951900012	0.698044367777015	1	4	3.7167876081842200
1901	26	22	2	120	0	280	466	186	-280.0	-2.45605620180915	-1.70869452226432	-1.13645593561797	-2.50471382113737	1	4	-3.598054265134520
1902	26	23	2	60	0	240	458	218	-240.0	6.8925842763524	8.29856496576227	6.28374690391053	10.2924954879967	1	4	5.750586213027030
1903	26	24	2	30	0	272	508	236	-272.0	-4.83926263926908	-3.64503679752264	4.73342982416967	3.98280135893235	1	4	-5.981260702594450
1904	27	25	2	150	0	252	466	214	-252.0	6.59745410494776	4.46726667933962	-15.057283944517	-14.1954154525917	1	4	5.455456041622390
1905	27	26	2	60	0	284	514	230	-284.0	-4.48010502310494	-2.7624666481024	0.223699741047987	9.10971310625997	1	4	-5.622103086430310
1906	27	27	2	120	0	212	404	192	-212.0	-8.25037458059435	-7.85653726359995	-6.9488197504502	-9.64980224767945	1	4	-9.392372643919720
1907	27	28	2	30	0	252	454	202	-252.0	12.1964958794719	9.55077574175759	4.10988302591983	2.78969930943136	1	4	11.054497816146500
1908	28	29	2	30	0	288	492	204	-288.0	14.8008150041486	8.9160317419148	3.20237226598915	1.88473369181979	1	4	13.658816940823200
1909	28	30	2	120	0	296	416	120	-296.0	-1.23079458422069	-2.98404000574838	-3.54912746262916	-2.58558736060911	1	4	-2.372792647546060
1910	28	31	2	150	0	234	408	174	-234.0	17.1005725423071	15.0950622141368	3.07685711532872	1.71990221376845	1	4	15.958574478981700
1911	28	32	2	60	0	272	474	202	-272.0	-13.5217573357416	-13.8485088986748	-1.66443999638351	-1.97476170642589	1	4	-14.663755399067000
1912	29	33	2	30	0	264	462	198	-264.0	15.2796197558925	13.296288869023	6.02846051941838	5.34860293936541	1	4	14.137621692567100
1913	29	34	2	150	0	246	558	312	-246.0	-4.49721204898779	-4.98764802470353	-1.08170576345643	-1.08170576345643	1	4	-5.6392101123131600
1914	29	35	2	60	0	286	550	264	-286.0	11.4977382326889	13.3972080892354	-10.7229529732771	-4.33900009746583	1	4	10.355740169363500
1915	29	36	2	120	0	224	470	246	-224.0	4.122129237206	4.12335571171138	1.93908878568298	3.13787461997369	1	4	2.980131173880630
1916	30	37	2	60	0	284	504	220	-284.0	17.372549379458	12.9815857604516	-11.5530417901181	-1.89140571556698	1	4	16.230551316132600
1917	30	38	2	150	0	248	436	188	-248.0	6.01409337998322	3.72445605162721	-7.28847084553055	-9.08107908350112	1	4	4.8720953166578500
1918	30	39	2	120	0	256	504	248	-256.0	7.37374693930337	7.69734239699055	5.25033814915334	7.51803892346474	1	4	6.231748875978000
1919	30	40	2	30	0	248	466	218	-248.0	-32.1252026430475	-30.4842193444442	-11.2727402096455	-10.8151459697827	1	4
1920	31	41	2	60	0	300	582	282	-300.0	12.5355360761215	12.6431025853453	-6.74095903331579	-2.3916400931375	1	4	11.393538012796100
1921	31	42	2	120	0	304	524	220	-304.0	-3.65356375047502	-3.20616030814384	-3.99335529856475	-4.20627985311744	1	4	-4.7955618138003900
1922	31	43	2	150	0	286	496	210	-286.0	9.76815669650026	8.63171663122947	4.11307375335102	2.51497219072732	1	4	8.626158633174890
1923	31	44	2	30	0	380	708	328	-380.0	3.1287269046034	0.950351619162699	0.192160557537157	-4.09839283924093	1	4	1.986728841278030
1924	32	45	2	60	0	388	684	296	-388.0	11.7206344406214	12.9158620688528	-0.344178593853506	0.784170914466074	1	4	10.578636377296000
1925	32	46	2	150	0	340	712	372	-340.0	2.38373776464115	2.11366628247433	2.00475000941131	2.47637285529709	1	4	1.241739701315780
1926	32	47	2	30	0	312	688	376	-312.0	1.47868152979429	3.24482055018406	-6.2058882803851	-5.83183484364043	1	4	0.3366834664689170
1927	32	48	2	120	0	344	592	248	-344.0	7.4141884058984	7.47354747416831	4.73548502724101	4.64901984319147	1	4	6.272190342573030
1928	33	49	2	30	0	340	616	276	-340.0	8.65816788593803	7.25471412461714	-2.9974315053465	-0.948247776802052	1	4	7.516169822612660
1929	33	50	2	60	0	272	504	232	-272.0	9.20688454990029	9.22312508501214	4.7050535685615	3.26424934289846	1	4	8.064886486574920
1930	33	51	2	120	0	252	502	250	-252.0	4.4274483897098	3.79106393301906	0.577680132314228	0.436970367615629	1	4	3.2854503263844300
1931	33	52	2	150	0	312	662	350	-312.0	-8.37089666351292	-9.10017222823362	7.07970724466335	5.65816217067345	1	4	-9.512894726838290
1932	34	53	2	30	0	292	514	222	-292.0	-7.88889561064888	-5.19167441612979	-5.9661501504641	-5.02522374065105	1	4	-9.030893673974250
1933	34	54	2	150	0	252	488	236	-252.0	18.5182482361076	16.8178729311272	8.4399090549359	8.47658897410892	1	4	17.376250172782200
1934	34	55	2	60	0	284	520	236	-284.0	12.0762158300784	10.9100262025934	-1.17836239330931	1.43064437639087	1	4	10.934217766753000
1935	34	56	2	120	0	248	518	270	-248.0	3.85015228770429	2.94675796577171	0.449817769722046	0.337233577447151	1	4	2.708154224378920
1936	35	57	2	150	0	242	582	340	-242.0	6.21302414354977	4.76921070843358	-1.89123837640236	-2.63715151086021	1	4	5.071026080224400
1937	35	58	2	60	0	284	554	270	-284.0	-1.45761475918437	-0.159118630184899	-5.41911208110756	-3.50931593453252	1	4	-2.599612822509740
1938	35	59	2	120	0	240	478	238	-240.0	1.82252699190828	0.109557313532122	-3.88465923468863	-3.86369887895066	1	4	0.680528928582907
1939	35	60	2	30	0	296	604	308	-296.0	-2.21629553462709	-2.97720873044945	-3.5927048339044	-1.85532927015539	1	4	-3.358293597952460
1940	36	61	2	150	0	268	492	224	-268.0	13.7957683919271	9.83953582668101	-2.21647283565216	-2.97216545147654	1	4	12.653770328601700
1941	36	62	2	120	0	300	716	416	-300.0	-0.760900243229671	-1.18757406188841	-3.54237967482487	-3.28595572003488	2	4	-1.902898306555040
1942	36	63	2	60	0	280	594	314	-280.0	7.70432187392479	7.23105529006065	5.20011531901284	3.87894042000111	1	4	6.562323810599420
1943	36	64	2	30	0	304	554	250	-304.0	7.09410351513595	7.88185876941704	3.73920356902422	5.73510147290371	1	4	5.952105451810580
1944	37	65	2	150	0	248	482	234	-248.0	12.5266340739735	9.79686730114332	-5.24243584472791	-6.0106088356263	1	4	11.384636010648100
1945	37	66	2	60	0	252	452	200	-252.0	-1.42292326725942	0.345749164131604	7.88493173487665	7.18181057974989	1	4	-2.5649213305847900
1946	37	67	2	120	0	232	470	238	-232.0	-1.63883832169748	-2.02578773099721	-7.38173481288266	-6.21491918933492	1	4	-2.780836385022850
1947	37	68	2	30	0	276	582	306	-276.0	-11.7898540940997	-10.0378474847478	-4.82812092473853	-5.70267423093199	1	4	-12.931852157425100
1948	38	69	2	30	0	282	500	218	-282.0	11.9347095544171	9.91953184529669	1.24893143015959	0.758025967479256	1	4	10.792711491091700
1949	38	70	2	120	0	260	474	214	-260.0	-0.253401264730684	-0.987003492286746	-7.54258519054127	-5.71070634510757	1	4	-1.395399328056060
1950	38	71	2	150	0	228	500	272	-228.0	-19.9075855757428	-19.9492150627486	-14.0248967661543	-10.4858695978538	1	4
1951	38	72	2	60	0	308	536	228	-308.0	-9.25381214366809	-8.56260240111948	-1.86845156466118	4.99293610990464	1	4	-10.395810206993500
1952	39	73	2	30	0	268	532	264	-268.0	2.87872238963324	2.68790478778626	-1.03432038550089	-1.12765839560426	1	4	1.736724326307870
1953	39	74	2	150	0	290	646	356	-290.0	12.5991948991374	13.7816984206165	-2.46025802935893	-2.94166226033767	1	4	11.457196835812000
1954	39	75	2	60	0	236	480	244	-236.0	7.62632970076431	8.73090105031518	9.0716442729298	10.2416065042504	1	4	6.484331637438940
1955	39	76	2	120	0	256	604	348	-256.0	-1.83854225123311	-0.815278856161925	-0.168016985101787	0.712133089950612	1	4	-2.980540314558480
1956	40	77	2	60	0	276	520	244	-276.0	2.94494977389544	3.08640523214329	3.94269084209653	6.06650373883883	1	4	1.802951710570070
1957	40	78	2	150	0	308	546	238	-308.0	6.07497773472818	4.94656200882855	-1.86421855616393	-4.78259938168461	1	4	4.932979671402810
1958	40	79	2	120	0	168	428	260	-168.0	-1.21732331398438	-1.97673672222874	-10.1139508723793	-9.02629507278121	1	4	-2.3593213773097500
1959	40	80	2	30	0	280	492	212	-280.0	5.55267341035129	5.99188953506734	2.51170219348713	5.95863130864688	1	4	4.410675347025920
1960	41	1	3	120	15	328	622	294	-328.0	8.18048467702896	7.34168026201225	11.4498269491965	15.5475723383887	1	4	7.038486613703590
1961	41	2	3	60	15	364	542	178	-364.0	16.6871289325788	15.1373293157812	21.9504042297489	22.6791831021036	1	4	15.545130869253400
1962	41	3	3	30	15	244	462	218	-244.0	16.3432972277656	14.6462081052132	15.2641358194428	18.0357650323053	1	4	15.201299164440200
1963	41	4	3	150	15	300	544	244	-300.0	6.36682732732345	6.00861227201366	14.2085452344397	13.5025458530085	1	4	5.2248292639980800
1964	42	5	3	60	15	300	538	238	-300.0	31.510079186466	31.5665254516654	30.8801387770752	31.6102699339763	1	4	30.368081123140600
1965	42	6	3	150	15	264	514	250	-264.0	24.6286757732221	23.9868622099003	31.5264960221649	30.9465580254058	1	4	23.486677709896700
1966	42	7	3	120	15	276	482	206	-276.0	18.8427902285542	19.5712511029448	43.4438121789217	39.3256679216172	1	4	17.700792165228800
1967	42	8	3	30	15	272	450	178	-272.0	14.1809878235963	15.3043661165676	18.5480668772274	16.7564002434601	1	4	13.038989760270900
1968	43	9	3	150	15	156	390	234	-156.0	31.3308390357677	30.2191196492928	33.9688866250212	33.7111066201705	1	4	30.188840972442300
1969	43	10	3	60	15	372	574	202	-372.0	39.7916194230331	36.6059982901474	39.3990978657345	43.1991951497204	1	4	38.64962135970770
1970	43	11	3	30	15	288	484	196	-288.0	23.3462969580721	20.9293118748795	27.5881110893748	26.6399119433536	1	4	22.204298894746700
1971	43	12	3	120	15	292	592	300	-292.0	28.0998090238873	28.7315587778069	38.266700918433	37.5347519534477	1	4	26.957810960561900
1972	44	13	3	30	15	360	638	278	-360.0	34.7114726060781	34.6575150060318	29.1342100995169	31.0218114610737	1	4	33.56947454275270
1973	44	14	3	150	15	356	592	236	-356.0	30.482136866448	30.0962169856417	35.5428719952413	34.1877476718147	1	4	29.340138803122600
1974	44	15	3	60	15	314	592	278	-314.0	42.7163472368253	40.445893753842	43.9889785396621	42.8585728539993	1	4	41.574349173499900
1975	44	16	3	120	15	296	530	234	-296.0	39.7466863962137	41.6722033718474	61.6396994386182	61.5353442227169	1	4	38.60468833288830
1976	45	17	3	150	15	368	612	244	-368.0	43.8816204669327	44.7786149740457	50.1684965027864	51.5435857180967	1	4	42.73962240360730
1977	45	18	3	60	15	356	694	338	-356.0	41.8782430464893	41.5205098580452	42.4925865290129	40.6569173393641	1	4	40.73624498316390
1978	45	19	3	120	15	320	534	214	-320.0	40.9192228840953	41.9646733753195	66.026819264982	66.7257686072739	1	4	39.77722482076990
1979	45	20	3	30	15	352	616	264	-352.0	27.3245876190085	26.3956117818261	25.3606984723571	25.4592402732602	1	4	26.182589555683100
1980	46	21	3	60	15	428	690	262	-428.0	55.8824911832945	55.2836264425862	53.9834912688524	54.3555281926672	1	4	54.74049311996910
1981	46	22	3	120	15	332	604	272	-332.0	32.933291246925	37.9827471445087	50.7090148377712	50.8408021590881	1	4	31.791293183599600
1982	46	23	3	150	15	264	492	228	-264.0	48.2385184355661	49.2420793975047	58.6675481302714	58.5722144307744	1	4	47.096520372240700
1983	46	24	3	30	15	332	546	214	-332.0	25.7238271332042	23.123987389859	20.0078838521601	22.4562735054835	1	4	24.581829069878800
1984	47	25	3	30	15	544	800	256	-544.0	37.0952682675261	37.2167498664503	35.4888888318027	32.4016798725575	1	4	35.95327020420070
1985	47	26	3	120	15	348	582	234	-348.0	57.4505796042328	58.637215128973	66.8703788895213	69.1841847460838	1	4	56.308581540907400
1986	47	27	3	150	15	344	524	180	-344.0	71.1412145368644	73.5585518096016	75.9737576686438	74.6138428678241	1	4	69.99921647353900
1987	47	28	3	60	15	496	650	154	-496.0	57.3966388905098	55.0017210026443	53.0631969243528	52.5963442983799	1	4	56.254640827184400
1988	48	29	3	150	15	368	574	206	-368.0	57.3060322603948	58.3601947895	72.3713176648555	74.5177207176849	1	4	56.16403419706940
1989	48	30	3	120	15	340	514	174	-340.0	60.2277417850391	64.4844067521252	71.0422283525532	72.0134490012041	1	4	59.085743721713700
1990	48	31	3	30	15	416	636	220	-416.0	36.9488973962332	35.7165587497203	34.1426649403148	33.8261341007408	1	4	35.806899332907800
1991	48	32	3	60	15	436	900	464	-436.0	29.0196858608733	31.3561133025798	36.21124115289	34.6740482546389	2	4
1992	49	33	3	120	15	332	554	222	-332.0	60.4494923535572	60.3128582060755	68.7610456218839	67.6476206211372	1	4	59.30749429023180
1993	49	34	3	30	15	336	538	202	-336.0	35.0344702708703	34.2936586823116	25.8072900398024	26.6776901613726	1	4	33.89247220754490
1994	49	35	3	150	15	332	494	162	-332.0	58.6719797924796	58.9217162129689	67.6193351369306	69.2702160745294	1	4	57.52998172915420
1995	49	36	3	60	15	412	670	258	-412.0	55.1056589062342	53.9934838354738	57.044044872027	55.9363219130574	1	4	53.96366084290880
1996	50	37	3	60	15	472	678	206	-472.0	61.2725887398758	60.6154990778093	57.8870254270211	60.4953519553177	1	4	60.130590676550400
1997	50	38	3	150	15	288	462	174	-288.0	54.2878166944867	54.4272528146128	71.3201643963157	71.1257068685508	1	4	53.145818631161300
1998	50	39	3	30	15	384	586	202	-384.0	51.6803053427993	51.0043461182106	45.2661451198952	43.9511688817319	1	4	50.538307279473900
[truncated: 10,601 more rows]
