# Supplementary material for: Evidence for an efferent-based prediction contributing to implicit motor adaptation
Source: PLoS One. 2025 Apr 29;20(4):e0322627. doi: 10.1371/journal.pone.0322627 (PMC12040108; doi:10.1371/journal.pone.0322627)
Supplement: S3 Data — (CSV) [file pone.0322627.s003.csv]

Row	epicycle	Trial	Phase	T1Angle	ClampAngle	MoveStart	MoveEnd	MoveTime	PkVel	TtPV	AngErrEnd	Status	Participant	FilteredAngErrEnd
0	1	1	1	150	0	290.0	501.0	211.0	506.148325181063	132.0	3.47090504667213	1	2	3.752282711842680
1	1	2	1	30	0	294.0	446.0	152.0	652.045170368284	82.0	-2.18343242630615	1	2	-1.9020547611356000
2	1	3	1	120	0	274.0	468.0	194.0	565.215435807075	116.0	3.10800160033108	1	2	3.3893792655016300
3	1	4	1	60	0	280.0	427.0	147.0	682.491901367972	92.0	1.76267010920498	1	2	2.044047774375530
4	2	5	1	150	0	244.0	435.0	191.0	534.123942509018	108.0	0.47474658425503	1	2	0.7561242494255770
5	2	6	1	60	0	250.0	430.0	180.0	589.586476423781	110.0	0.129121742288895	1	2	0.41049940745944200
6	2	7	1	30	0	280.0	479.0	199.0	550.448764240414	94.0	0.685513486551599	1	2	0.9668911517221460
7	2	8	1	120	0	246.0	476.0	230.0	472.82802380216	98.0	-1.52012437317381	1	2	-1.238746708003260
8	3	9	1	150	0	320.0	506.0	186.0	556.283188622076	102.0	-0.887879212655037	1	2	-0.6065015474844900
9	3	10	1	120	0	310.0	489.0	179.0	586.81543282693	104.0	5.05363964806966	1	2	5.335017313240210
10	3	11	1	30	0	338.0	464.0	126.0	908.407731118878	102.0	0.607093814086713	1	2	0.8884714792572600
11	3	12	1	60	0	272.0	434.0	162.0	670.441828013546	120.0	-3.37706706780854	1	2	-3.095689402637990
12	4	13	1	30	0	268.0	430.0	162.0	634.335373143854	120.0	-4.74096662192836	1	2	-4.459588956757810
13	4	14	1	150	0	292.0	492.0	200.0	546.094642980243	124.0	3.18460765750615	1	2	3.4659853226767000
14	4	15	1	60	0	260.0	410.0	150.0	775.535625790943	110.0	2.16019845641856	1	2	2.441576121589110
15	4	16	1	120	0	332.0	505.0	173.0	633.759125678922	130.0	2.35652154391215	1	2	2.637899209082700
16	5	17	1	60	0	268.0	414.0	146.0	821.807727718184	120.0	-1.22557684389232	1	2	-0.944199178721773
17	5	18	1	120	0	268.0	426.0	158.0	729.885332607902	130.0	-5.19768970015076	1	2	-4.916312034980210
18	5	19	1	30	0	256.0	404.0	148.0	866.0513138932	146.0	-5.89311984531982	1	2	-5.611742180149270
19	5	20	1	150	0	354.0	530.0	176.0	628.756440494233	134.0	3.07330420731074	1	2	3.354681872481290
20	6	21	1	120	0	406.0	593.0	187.0	587.976655088719	142.0	-1.04734678844237	1	2	-0.7659691232718230
21	6	22	1	150	0	346.0	502.0	156.0	771.174770744295	176.0	-2.13318385310782	1	2	-1.8518061879372700
22	6	23	1	60	0	282.0	442.0	160.0	768.864636277777	132.0	5.66613095999246	1	2	5.947508625163010
23	6	24	1	30	0	302.0	459.0	157.0	730.552847146157	152.0	10.2312680497524	1	2	10.512645714922900
24	7	25	1	60	0	328.0	480.0	152.0	764.450144507487	126.0	1.40270406072505	1	2	1.6840817258956000
25	7	26	1	150	0	312.0	484.0	172.0	743.673346265722	158.0	-7.51160630248694	1	2	-7.230228637316390
26	7	27	1	30	0	326.0	480.0	154.0	839.96433045577	182.0	7.77143643796994	1	2	8.052814103140490
27	7	28	1	120	0	280.0	459.0	179.0	636.15411018091	134.0	-5.10082844145182	1	2	-4.819450776281270
28	8	29	1	30	0	358.0	543.0	185.0	608.259628139717	152.0	8.9387513621393	1	2	9.220129027309850
29	8	30	1	150	0	298.0	477.0	179.0	623.843485613911	192.0	-1.72665734511602	1	2	-1.445279679945470
30	8	31	1	120	0	334.0	515.0	181.0	615.267054881208	190.0	-3.99120557162203	1	2	-3.709827906451480
31	8	32	1	60	0	300.0	460.0	160.0	708.941596146916	136.0	3.19936675358442	1	2	3.480744418754970
32	9	33	1	60	0	348.0	506.0	158.0	818.022691304968	154.0	4.21500111802682	1	2	4.496378783197370
33	9	34	1	120	0	302.0	467.0	165.0	669.965367133311	132.0	-7.92855050947901	1	2	-7.647172844308460
34	9	35	1	30	0	324.0	484.0	160.0	792.039461969299	202.0	3.74330361053289	1	2	4.024681275703440
35	9	36	1	150	0	266.0	476.0	210.0	568.095733916161	200.0	-5.64343334047737	1	2	-5.362055675306820
36	10	37	1	120	0	304.0	468.0	164.0	751.47266565653	196.0	-6.32243822731674	1	2	-6.041060562146190
37	10	38	1	30	0	312.0	475.0	163.0	814.572370764022	224.0	7.24209750084097	1	2	7.523475166011520
38	10	39	1	150	0	260.0	438.0	178.0	812.425276314498	256.0	-9.31643007219279	1	2	-9.035052407022240
39	10	40	1	60	0	292.0	446.0	154.0	828.010537810244	152.0	9.49684432997599	1	2	9.778221995146540
40	11	41	1	150	0	296.0	456.0	160.0	832.168948122385	182.0	-5.91508896853196	1	2	-5.633711303361410
41	11	42	1	30	0	290.0	450.0	160.0	749.640932165378	158.0	1.65016156926831	1	2	1.9315392344388600
42	11	43	1	120	0	312.0	484.0	172.0	689.222232151357	198.0	-6.52248067989768	1	2	-6.241103014727130
43	11	44	1	60	0	354.0	518.0	164.0	685.294684373784	150.0	6.18510369859939	1	2	6.466481363769940
44	12	45	1	150	0	304.0	484.0	180.0	664.432708534944	182.0	-4.33384978321209	1	2	-4.052472118041540
45	12	46	1	60	0	352.0	534.0	182.0	679.472813117736	204.0	9.1863490627473	1	2	9.467726727917850
46	12	47	1	30	0	312.0	500.0	188.0	758.203284383683	218.0	10.5019502688454	1	2	10.783327934015900
47	12	48	1	120	0	364.0	554.0	190.0	642.254401071243	218.0	-4.30367694337423	1	2	-4.022299278203680
48	13	49	1	150	0	354.0	539.0	185.0	693.566666290468	218.0	-4.06247509486738	1	2	-3.7810974296968300
49	13	50	1	120	0	330.0	521.0	191.0	641.395866608947	208.0	-11.1565296101214	1	2	-10.875151944950900
50	13	51	1	30	0	362.0	551.0	189.0	690.063448776481	176.0	7.18039828679735	1	2	7.461775951967900
51	13	52	1	60	0	328.0	534.0	206.0	502.141045844014	120.0	5.53549557189462	1	2	5.816873237065170
52	14	53	1	30	0	356.0	572.0	216.0	613.697214734733	206.0	7.88357098127795	1	2	8.164948646448500
53	14	54	1	150	0	314.0	530.0	216.0	535.12424938559	222.0	-9.08770904354964	1	2	-8.806331378379090
54	14	55	1	60	0	310.0	531.0	221.0	470.112658424959	134.0	7.34205440993353	1	2	7.623432075104080
55	14	56	1	120	0	320.0	490.0	170.0	638.888257486384	168.0	-13.6990957298405	1	2	-13.417718064670000
56	15	57	1	60	0	280.0	443.0	163.0	712.232951026428	142.0	6.37985129626785	1	2	6.661228961438400
57	15	58	1	120	0	262.0	439.0	177.0	672.436055994333	182.0	-5.17284803033508	1	2	-4.891470365164530
58	15	59	1	30	0	298.0	485.0	187.0	577.366522828443	144.0	6.33621347037214	1	2	6.617591135542690
59	15	60	1	150	0	300.0	517.0	217.0	521.799421372068	194.0	-8.04976607672094	1	2	-7.768388411550390
60	16	61	1	120	0	296.0	489.0	193.0	666.088822662028	200.0	-6.89362894636868	1	2	-6.612251281198130
61	16	62	1	150	0	320.0	489.0	169.0	803.254423596886	194.0	-2.6759155754963	1	2	-2.394537910325750
62	16	63	1	60	0	380.0	542.0	162.0	720.453932943505	160.0	7.19782063710127	1	2	7.479198302271820
63	16	64	1	30	0	326.0	497.0	171.0	642.277007437318	144.0	2.97761140319905	1	2	3.2589890683696000
64	17	65	1	60	0	296.0	460.0	164.0	706.6271385484	142.0	3.25523666411963	1	2	3.536614329290180
65	17	66	1	150	0	292.0	471.0	179.0	669.582980348539	190.0	-10.4596263572934	1	2	-10.178248692122900
66	17	67	1	30	0	340.0	505.0	165.0	703.436204313122	166.0	-2.36134626104248	1	2	-2.0799685958719300
67	17	68	1	120	0	312.0	501.0	189.0	622.51976538072	194.0	-9.55135821479445	1	2	-9.269980549623900
68	18	69	1	30	0	360.0	521.0	161.0	613.707315299282	154.0	5.41454279347125	1	2	5.695920458641800
69	18	70	1	150	0	284.0	463.0	179.0	660.126950572417	200.0	-7.9026515505129	1	2	-7.621273885342350
70	18	71	1	120	0	294.0	476.0	182.0	652.943702635549	188.0	-2.58433197433509	1	2	-2.302954309164540
71	18	72	1	60	0	352.0	515.0	163.0	653.571418779597	140.0	9.15553110065911	1	2	9.436908765829660
72	19	73	1	60	0	314.0	477.0	163.0	688.435543847299	150.0	-4.86082362840163	1	2	-4.579445963231080
73	19	74	1	120	0	312.0	481.0	169.0	696.628878091126	180.0	-4.76568609948099	1	2	-4.484308434310440
74	19	75	1	30	0	306.0	459.0	153.0	782.551836859389	154.0	-5.78119886113409	1	2	-5.499821195963540
75	19	76	1	150	0	368.0	552.0	184.0	649.277038636157	192.0	2.28262873871688	1	2	2.564006403887430
76	20	77	1	120	0	294.0	481.0	187.0	643.762908496798	192.0	-7.60181352761732	1	2	-7.320435862446770
77	20	78	1	30	0	306.0	475.0	169.0	651.498251328812	164.0	0.612387731500199	1	2	0.8937653966707460
78	20	79	1	150	0	294.0	476.0	182.0	619.336143217888	192.0	0.0160468828041473	1	2	0.2974245479746940
79	20	80	1	60	0	306.0	469.0	163.0	659.364416489245	132.0	3.91304163848887	1	2	4.1944193036594200
80	21	1	2	60	0	386.0	568.0	182.0	647.913827713778	154.0	-4.23884882083799	1	2	-3.9574711556674400
81	21	2	2	120	0	276.0	448.0	172.0	660.80157419134	138.0	-9.00216156599103	1	2	-8.720783900820480
82	21	3	2	30	0	316.0	484.0	168.0	646.157460808324	116.0	4.53675532563154	1	2	4.818132990802090
83	21	4	2	150	0	292.0	496.0	204.0	523.74278072524	126.0	-3.22182478946695	1	2	-2.9404471242964000
84	22	5	2	60	0	288.0	485.0	197.0	537.605235707536	128.0	4.05333455295403	1	2	4.334712218124580
85	22	6	2	30	0	332.0	559.0	227.0	475.991289064016	100.0	-3.9814548488523	1	2	-3.7000771836817500
86	22	7	2	150	0	254.0	497.0	243.0	430.460930706375	146.0	0.197975090048146	1	2	0.47935275521869300
87	22	8	2	120	0	312.0	514.0	202.0	544.231856954532	156.0	1.32338418216651	1	2	1.604761847337060
88	23	9	2	30	0	322.0	523.0	201.0	506.613808802604	146.0	2.51034836998465	1	2	2.791726035155200
89	23	10	2	150	0	246.0	459.0	213.0	531.04600588373	190.0	-3.32536146349253	1	2	-3.043983798321980
90	23	11	2	60	0	280.0	446.0	166.0	717.798131590786	138.0	-3.34452536142441	1	2	-3.063147696253860
91	23	12	2	120	0	286.0	473.0	187.0	571.012970334734	148.0	-0.62392697820782	1	2	-0.3425493130372730
92	24	13	2	120	0	298.0	510.0	212.0	546.531844116003	166.0	-0.503447519654486	1	2	-0.22206985448393900
93	24	14	2	30	0	308.0	460.0	152.0	734.517507588708	108.0	-1.42933189801164	1	2	-1.147954232841090
94	24	15	2	150	0	272.0	451.0	179.0	618.165306728449	144.0	-1.44085926547774	1	2	-1.1594816003071900
95	24	16	2	60	0	322.0	497.0	175.0	685.367422145131	142.0	2.07501654778732	1	2	2.356394212957870
96	25	17	2	120	0	298.0	473.0	175.0	718.034024784418	172.0	-1.33957181371829	1	2	-1.0581941485477400
97	25	18	2	150	0	280.0	459.0	179.0	684.767525179591	162.0	4.72903394027887	1	2	5.010411605449420
98	25	19	2	60	0	288.0	456.0	168.0	691.276760410437	136.0	1.60992599906962	1	2	1.891303664240170
99	25	20	2	30	0	318.0	497.0	179.0	618.827927728395	118.0	-2.61155200978037	1	2	-2.330174344609820
100	26	21	2	30	0	338.0	498.0	160.0	663.101036424161	114.0	1.08992176822196	1	2	1.371299433392510
101	26	22	2	150	0	308.0	522.0	214.0	506.309435706192	180.0	1.05411340179575	1	2	1.3354910669663000
102	26	23	2	120	0	240.0	442.0	202.0	590.549589285016	190.0	-0.22325981341416	1	2	0.05811785175638710
103	26	24	2	60	0	312.0	481.0	169.0	643.013853759246	142.0	1.4982560760369	1	2	1.779633741207450
104	27	25	2	60	0	314.0	505.0	191.0	580.928895911631	162.0	-10.4644570896885	1	2	-10.183079424518000
105	27	26	2	30	0	318.0	498.0	180.0	615.880445545025	136.0	1.229343468382	1	2	1.510721133552550
106	27	27	2	150	0	312.0	534.0	222.0	502.96981128213	168.0	-2.69753110914627	1	2	-2.416153443975720
107	27	28	2	120	0	256.0	481.0	225.0	515.791810707958	198.0	2.41416287992891	1	2	2.695540545099460
108	28	29	2	60	0	302.0	471.0	169.0	629.270315052856	116.0	-2.44380853720301	1	2	-2.1624308720324600
109	28	30	2	120	0	284.0	489.0	205.0	542.949157245824	188.0	-3.13008343656493	1	2	-2.848705771394380
110	28	31	2	30	0	338.0	509.0	171.0	629.887765826018	106.0	1.18090263157528	1	2	1.462280296745830
111	28	32	2	150	0	312.0	526.0	214.0	508.562572241061	172.0	-4.37510530660157	1	2	-4.093727641431020
112	29	33	2	30	0	276.0	476.0	200.0	527.696723225558	104.0	0.854166484565937	1	2	1.1355441497364800
113	29	34	2	60	0	322.0	501.0	179.0	599.917959942411	114.0	-1.67527408935696	1	2	-1.393896424186410
114	29	35	2	120	0	294.0	485.0	191.0	604.442092023311	146.0	3.46014818715915	1	2	3.7415258523297000
115	29	36	2	150	0	286.0	510.0	224.0	513.075158953634	200.0	1.94716204638857	1	2	2.228539711559120
116	30	37	2	30	0	292.0	639.0	347.0	297.871950755905	100.0	1.09692792980177	2	2	1.378305594972320
117	30	38	2	120	0	284.0	460.0	176.0	646.987888828518	132.0	-3.38158616646696	1	2	-3.100208501296410
118	30	39	2	60	0	300.0	438.0	138.0	755.550781160042	120.0	3.24670675806182	1	2	3.528084423232370
119	30	40	2	150	0	262.0	434.0	172.0	651.388772723413	134.0	-5.84172965319891	1	2	-5.560351988028360
120	31	41	2	60	0	288.0	435.0	147.0	769.672190550898	134.0	-0.779393078819226	1	2	-0.4980154136486790
121	31	42	2	120	0	314.0	496.0	182.0	593.880838925905	144.0	-0.347131555531305	1	2	-0.06575389036075790
122	31	43	2	30	0	320.0	484.0	164.0	590.907995409997	146.0	2.4881590064225	1	2	2.769536671593050
123	31	44	2	150	0	254.0	480.0	226.0	468.508038055559	184.0	-0.501190448008941	1	2	-0.21981278283839400
124	32	45	2	60	0	312.0	468.0	156.0	676.798447450316	120.0	-5.6249592001093	1	2	-5.343581534938750
125	32	46	2	30	0	326.0	497.0	171.0	570.260361826676	148.0	2.40033657454266	1	2	2.681714239713210
126	32	47	2	150	0	278.0	484.0	206.0	510.144514502738	154.0	5.88369196458763	1	2	6.165069629758180
127	32	48	2	120	0	338.0	556.0	218.0	485.500001962096	170.0	-3.50121277423152	1	2	-3.219835109060970
128	33	49	2	30	0	342.0	534.0	192.0	541.565727492305	132.0	1.58209000391028	1	2	1.8634676690808300
129	33	50	2	150	0	234.0	475.0	241.0	435.38307235529	210.0	-1.91005519711504	1	2	-1.6286775319444900
130	33	51	2	60	0	298.0	471.0	173.0	600.333622709275	126.0	1.62826017580945	1	2	1.909637840980000
131	33	52	2	120	0	266.0	476.0	210.0	533.1912680324	172.0	-0.2241323423859	1	2	0.05724532278464710
132	34	53	2	120	0	262.0	477.0	215.0	506.970570550705	172.0	-2.75629155257818	1	2	-2.474913887407630
133	34	54	2	30	0	288.0	514.0	226.0	436.839874706974	142.0	0.615770305277916	1	2	0.8971479704484630
134	34	55	2	150	0	284.0	592.0	308.0	345.13467181364	206.0	1.23367248098739	2	2	1.515050146157940
135	34	56	2	60	0	346.0	509.0	163.0	664.664318836315	134.0	0.61394663060068	1	2	0.8953242957712270
136	35	57	2	120	0	292.0	489.0	197.0	523.27817686769	150.0	-1.2449322131223	1	2	-0.9635545479517530
137	35	58	2	150	0	300.0	502.0	202.0	550.121374726408	164.0	0.258096708641119	1	2	0.5394743738116660
138	35	59	2	60	0	292.0	467.0	175.0	601.287443011151	140.0	-0.389967101237083	1	2	-0.10858943606653600
139	35	60	2	30	0	318.0	489.0	171.0	638.906529401788	132.0	0.968183418156219	1	2	1.249561083326770
140	36	61	2	30	0	302.0	477.0	175.0	587.907563261064	194.0	1.26552183460324	1	2	1.546899499773790
141	36	62	2	150	0	264.0	493.0	229.0	510.921515360808	202.0	3.0203475960455	1	2	3.3017252612160500
142	36	63	2	120	0	278.0	460.0	182.0	610.360715686888	142.0	-3.06546039254638	1	2	-2.784082727375830
143	36	64	2	60	0	340.0	480.0	140.0	736.602693736764	92.0	3.21143290808461	1	2	3.492810573255160
144	37	65	2	60	0	306.0	489.0	183.0	582.453275141323	134.0	-1.83785016413261	1	2	-1.5564724989620600
145	37	66	2	30	0	288.0	452.0	164.0	582.275761277498	108.0	-1.94623212268827	1	2	-1.6648544575177200
146	37	67	2	150	0	270.0	459.0	189.0	570.148010210209	138.0	-2.33439441026587	1	2	-2.0530167450953200
147	37	68	2	120	0	316.0	538.0	222.0	499.205284932157	156.0	1.33983113295638	1	2	1.621208798126930
148	38	69	2	60	0	276.0	422.0	146.0	691.667842074293	116.0	1.43084387180336	1	2	1.712221536973910
149	38	70	2	120	0	364.0	552.0	188.0	578.509595604505	134.0	-0.91555720909146	1	2	-0.6341795439209130
150	38	71	2	30	0	294.0	471.0	177.0	572.380097045793	118.0	2.01682716630601	1	2	2.298204831476560
151	38	72	2	150	0	278.0	476.0	198.0	505.928709122186	126.0	-0.921393802621481	1	2	-0.6400161374509340
152	39	73	2	30	0	300.0	493.0	193.0	534.711628823559	134.0	-1.48470019673337	1	2	-1.2033225315628200
153	39	74	2	60	0	282.0	455.0	173.0	596.466275878043	138.0	0.568391187690715	1	2	0.8497688528612620
154	39	75	2	120	0	294.0	505.0	211.0	536.069359613547	166.0	-0.176048647142963	1	2	0.10532901802758400
155	39	76	2	150	0	332.0	534.0	202.0	504.144708780903	132.0	0.0917646799181284	1	2	0.3731423450886760
156	40	77	2	30	0	264.0	421.0	157.0	630.30340802059	110.0	2.36218793246972	1	2	2.643565597640270
157	40	78	2	120	0	224.0	563.0	339.0	468.21274082269	274.0	-2.51964805628715	2	2	-2.238270391116600
158	40	79	2	60	0	240.0	414.0	174.0	584.45291644086	124.0	0.709548531505597	1	2	0.9909261966761440
159	40	80	2	150	0	298.0	513.0	215.0	461.874131185114	116.0	4.150883902472	1	2	4.432261567642550
160	41	1	3	150	15	376.0	530.0	154.0	747.013075067716	126.0	1.02418667074113	1	2	1.305564335911680
161	41	2	3	30	15	306.0	451.0	145.0	732.844178293038	122.0	4.9880034084001	1	2	5.2693810735706500
162	41	3	3	120	15	284.0	451.0	167.0	705.199110949016	134.0	3.28729938406839	1	2	3.568677049238940
163	41	4	3	60	15	266.0	423.0	157.0	790.925414028652	136.0	8.87399234726553	1	2	9.155370012436080
164	42	5	3	60	15	292.0	446.0	154.0	697.539134972059	108.0	10.8292243947017	1	2	11.110602059872200
165	42	6	3	150	15	310.0	485.0	175.0	620.266013322868	134.0	12.6461087731328	1	2	12.927486438303300
166	42	7	3	120	15	340.0	531.0	191.0	562.963959883232	134.0	15.9263726402864	1	2	16.207750305456900
167	42	8	3	30	15	300.0	464.0	164.0	599.567604753476	108.0	12.7678681801978	1	2	13.049245845368300
168	43	9	3	60	15	300.0	463.0	163.0	622.519322307681	138.0	21.0381998828239	1	2	21.31957754799450
169	43	10	3	30	15	302.0	456.0	154.0	627.094730514024	86.0	15.0146228285865	1	2	15.296000493757000
170	43	11	3	120	15	308.0	535.0	227.0	430.115826146864	136.0	9.79860517368834	1	2	10.079982838858900
171	43	12	3	150	15	278.0	489.0	211.0	525.182533880788	172.0	11.8831039254998	1	2	12.164481590670300
172	44	13	3	60	15	284.0	452.0	168.0	626.243272273711	134.0	19.8265343180891	1	2	20.107911983259600
173	44	14	3	150	15	308.0	510.0	202.0	508.109930733659	138.0	13.9663613451669	1	2	14.247739010337400
174	44	15	3	120	15	320.0	513.0	193.0	555.450328919011	130.0	17.2847242829125	1	2	17.56610194808310
175	44	16	3	30	15	396.0	568.0	172.0	551.242223255496	118.0	12.9403838704834	1	2	13.221761535653900
176	45	17	3	120	15	308.0	496.0	188.0	555.252048823032	130.0	15.5834621456359	1	2	15.864839810806400
177	45	18	3	60	15	284.0	431.0	147.0	725.84588246418	132.0	25.6516393188915	1	2	25.93301698406210
178	45	19	3	30	15	296.0	446.0	150.0	793.067262287527	130.0	20.6719131168229	1	2	20.95329078199350
179	45	20	3	150	15	280.0	481.0	201.0	554.876389563241	144.0	16.6335931608293	1	2	16.91497082599990
180	46	21	3	30	15	288.0	442.0	154.0	688.427625968932	134.0	20.4379487479816	1	2	20.71932641315220
181	46	22	3	120	15	280.0	472.0	192.0	564.067421281395	142.0	13.966841355829	1	2	14.248219020999500
182	46	23	3	60	15	258.0	435.0	177.0	544.789996226837	92.0	20.7845564081137	1	2	21.06593407328430
183	46	24	3	150	15	286.0	489.0	203.0	519.222150767172	136.0	15.2345752105647	1	2	15.515952875735200
184	47	25	3	120	15	278.0	476.0	198.0	567.466328578672	146.0	21.9265423377751	1	2	22.20792000294570
185	47	26	3	60	15	260.0	404.0	144.0	822.212200572911	122.0	26.408229746205	1	2	26.689607411375500
186	47	27	3	150	15	366.0	564.0	198.0	540.905846965469	134.0	20.7351567291333	1	2	21.01653439430390
187	47	28	3	30	15	274.0	431.0	157.0	714.444859652798	102.0	17.9186748274166	1	2	18.200052492587100
188	48	29	3	120	15	306.0	510.0	204.0	563.291820066436	160.0	17.6293304484137	1	2	17.91070811358430
189	48	30	3	30	15	310.0	492.0	182.0	558.012248076842	134.0	26.4958246204739	1	2	26.77720228564450
190	48	31	3	150	15	306.0	518.0	212.0	487.568078654327	158.0	14.8721438179721	1	2	15.153521483142600
191	48	32	3	60	15	314.0	490.0	176.0	597.177887270988	160.0	24.5851443274355	1	2	24.86652199260610
192	49	33	3	30	15	292.0	455.0	163.0	658.923473989627	122.0	24.220969538395	1	2	24.50234720356560
193	49	34	3	150	15	326.0	534.0	208.0	503.611498045957	144.0	22.4894169857576	1	2	22.77079465092820
194	49	35	3	120	15	310.0	484.0	174.0	639.793882487354	134.0	18.5429511139525	1	2	18.82432877912310
195	49	36	3	60	15	294.0	435.0	141.0	745.558103243798	126.0	25.9257589129459	1	2	26.207136578116400
196	50	37	3	120	15	300.0	481.0	181.0	622.073880790084	144.0	16.2754480480754	1	2	16.55682571324600
197	50	38	3	150	15	280.0	459.0	179.0	605.245140212884	142.0	24.7422977350661	1	2	25.023675400236600
198	50	39	3	60	15	298.0	455.0	157.0	672.615896535996	136.0	25.3186894091903	1	2	25.600067074360800
199	50	40	3	30	15	284.0	451.0	167.0	597.497175274739	154.0	25.0902251397767	1	2	25.371602804947200
200	51	41	3	60	15	316.0	472.0	156.0	687.367890684728	128.0	28.7110441138976	1	2	28.99242177906820
201	51	42	3	30	15	374.0	560.0	186.0	548.725019711567	110.0	22.6893125181275	1	2	22.97069018329810
202	51	43	3	120	15	312.0	522.0	210.0	513.719945775901	124.0	15.0777281125804	1	2	15.359105777750900
203	51	44	3	150	15	340.0	571.0	231.0	439.132610781713	146.0	19.108011804573	1	2	19.38938946974360
204	52	45	3	30	15	326.0	509.0	183.0	614.268860675482	136.0	28.2949873794968	1	2	28.576365044667300
205	52	46	3	60	15	330.0	527.0	197.0	498.733194964334	164.0	26.0290032890253	1	2	26.31038095419590
206	52	47	3	120	15	324.0	551.0	227.0	411.841692944128	124.0	15.8944677599715	1	2	16.175845425142000
207	52	48	3	150	15	316.0	527.0	211.0	503.730672857617	184.0	21.5741549930996	1	2	21.85553265827020
208	53	49	3	150	15	378.0	569.0	191.0	506.423114277548	140.0	23.007302503234	1	2	23.28868016840460
209	53	50	3	60	15	340.0	494.0	154.0	607.801945325432	52.0	23.4280578340191	1	2	23.70943549918970
210	53	51	3	30	15	286.0	451.0	165.0	582.222942076945	62.0	25.9569467774426	1	2	26.23832444261320
211	53	52	3	120	15	294.0	497.0	203.0	494.384338976517	150.0	16.8289808679372	1	2	17.11035853310780
212	54	53	3	30	15	308.0	469.0	161.0	636.340838424908	128.0	22.4407324294515	1	2	22.72211009462210
213	54	54	3	120	15	318.0	539.0	221.0	483.419674824628	146.0	19.2280888617435	1	2	19.50946652691410
214	54	55	3	150	15	264.0	475.0	211.0	501.395898252796	160.0	26.0508808157281	1	2	26.33225848089870
215	54	56	3	60	15	278.0	448.0	170.0	617.420910238149	142.0	24.7829050360619	1	2	25.06428270123250
216	55	57	3	150	15	278.0	489.0	211.0	525.509029397874	156.0	26.8209841982297	1	2	27.102361863400200
217	55	58	3	120	15	290.0	485.0	195.0	518.123835165371	142.0	22.0087578749057	1	2	22.29013554007630
218	55	59	3	60	15	336.0	498.0	162.0	574.361415459242	144.0	29.8298497008405	1	2	30.11122736601110
219	55	60	3	30	15	322.0	510.0	188.0	528.351743187592	134.0	22.5888377820321	1	2	22.87021544720270
220	56	61	3	30	15	356.0	539.0	183.0	593.334543422702	142.0	14.2519100376053	1	2	14.533287702775800
221	56	62	3	150	15	290.0	501.0	211.0	539.403003570257	194.0	24.1580031003331	1	2	24.43938076550370
222	56	63	3	120	15	306.0	509.0	203.0	517.750809455467	152.0	10.1169441090147	1	2	10.398321774185200
223	56	64	3	60	15	274.0	443.0	169.0	684.887467803934	150.0	19.9174939579182	1	2	20.19887162308880
224	57	65	3	30	15	332.0	530.0	198.0	595.930037222259	204.0	13.8596852197652	1	2	14.141062884935700
225	57	66	3	120	15	292.0	488.0	196.0	548.023065079759	186.0	8.12598944004432	1	2	8.407367105214870
226	57	67	3	150	15	410.0	609.0	199.0	569.630729107148	202.0	18.5693865179647	1	2	18.850764183135200
227	57	68	3	60	15	302.0	475.0	173.0	652.61842133324	150.0	21.2026250132427	1	2	21.484002678413200
228	58	69	3	30	15	372.0	556.0	184.0	660.387753402486	232.0	17.2183730758375	1	2	17.49975074100810
229	58	70	3	150	15	260.0	460.0	200.0	563.738592589863	174.0	24.7925595877256	1	2	25.073937252896100
230	58	71	3	60	15	296.0	450.0	154.0	756.332981965609	146.0	19.9599149782766	1	2	20.24129264344720
231	58	72	3	120	15	298.0	506.0	208.0	537.963473415282	170.0	20.1287510418292	1	2	20.41012870699980
232	59	73	3	60	15	286.0	443.0	157.0	782.193118278764	146.0	10.5739614007291	1	2	10.855339065899600
233	59	74	3	150	15	316.0	506.0	190.0	589.251786227126	168.0	22.8228531369746	1	2	23.10423080214520
234	59	75	3	30	15	308.0	489.0	181.0	639.35830362305	200.0	13.5916560527741	1	2	13.873033717944600
235	59	76	3	120	15	290.0	468.0	178.0	612.968803433067	148.0	15.4240312958968	1	2	15.705408961067300
236	60	77	3	60	15	326.0	480.0	154.0	771.9499416973	130.0	17.7829280974719	1	2	18.064305762642400
237	60	78	3	30	15	316.0	485.0	169.0	653.443050955595	198.0	7.74033683968976	1	2	8.021714504860310
238	60	79	3	120	15	278.0	472.0	194.0	587.239127401187	174.0	16.7784320741578	1	2	17.059809739328300
239	60	80	3	150	15	284.0	475.0	191.0	599.084888598167	170.0	25.8890244759264	1	2	26.17040214109700
240	61	81	3	120	15	266.0	439.0	173.0	661.749874524623	154.0	12.752972189656	1	2	13.034349854826500
241	61	82	3	30	15	292.0	451.0	159.0	729.881495801989	136.0	16.9440431045516	1	2	17.22542076972220
242	61	83	3	150	15	280.0	460.0	180.0	587.859251252578	134.0	20.7232058501992	1	2	21.00458351536980
243	61	84	3	60	15	284.0	446.0	162.0	682.630307554601	164.0	19.5514759083083	1	2	19.83285357347890
244	62	85	3	120	15	270.0	466.0	196.0	581.586601447333	156.0	13.4945721570252	1	2	13.775949822195700
245	62	86	3	30	15	294.0	426.0	132.0	834.326500023263	80.0	15.6830646025005	1	2	15.964442267671000
246	62	87	3	60	15	314.0	471.0	157.0	661.900704388353	56.0	22.4454476470662	1	2	22.72682531223680
247	62	88	3	150	15	250.0	450.0	200.0	559.939662530731	160.0	25.6148289963943	1	2	25.89620666156490
248	63	89	3	60	15	294.0	452.0	158.0	664.945430281075	144.0	17.3074951294286	1	2	17.588872794599100
249	63	90	3	30	15	296.0	438.0	142.0	710.715626306981	112.0	21.3520566450583	1	2	21.63343431022890
250	63	91	3	120	15	300.0	506.0	206.0	499.478383951469	138.0	16.8730270391285	1	2	17.15440470429910
251	63	92	3	150	15	252.0	462.0	210.0	578.156879490391	190.0	30.1823111820092	1	2	30.46368884717980
252	64	93	3	30	15	242.0	372.0	130.0	846.121948130417	92.0	16.4135097783637	1	2	16.69488744353430
253	64	94	3	60	15	290.0	452.0	162.0	653.869644283866	94.0	20.591231417623	1	2	20.87260908279360
254	64	95	3	150	15	324.0	598.0	274.0	435.877271434221	258.0	21.9141141535396	1	2	22.19549181871020
255	64	96	3	120	15	330.0	517.0	187.0	595.851161324743	160.0	16.4078186960547	1	2	16.68919636122530
256	65	97	3	60	15	246.0	431.0	185.0	674.698738803893	138.0	24.4842731840895	1	2	24.765650849260000
257	65	98	3	120	15	294.0	488.0	194.0	521.231372454349	132.0	21.3607081798084	1	2	21.64208584497900
258	65	99	3	150	15	300.0	522.0	222.0	443.805576459238	114.0	24.4748318068473	1	2	24.756209472017800
259	65	100	3	30	15	222.0	388.0	166.0	655.138992335548	116.0	12.0080753236031	1	2	12.289452988773600
260	66	101	3	120	15	210.0	413.0	203.0	514.355209691675	134.0	17.2253484770506	1	2	17.506726142221100
261	66	102	3	150	15	156.0	435.0	279.0	388.796872686212	148.0	117.024409892999	4	2
262	66	103	3	30	15	310.0	518.0	208.0	506.039819062938	148.0	19.6343468824853	1	2	19.91572454765590
263	66	104	3	60	15	356.0	568.0	212.0	514.351406900284	162.0	21.2307251956542	1	2	21.512102860824700
264	67	105	3	30	15	328.0	547.0	219.0	463.181609707618	154.0	23.0053060320819	1	2	23.28668369725250
265	67	106	3	150	15	338.0	567.0	229.0	439.846918708306	118.0	22.2707812908346	1	2
266	67	107	3	120	15	352.0	563.0	211.0	486.233498295522	148.0	22.5965523890158	1	2	22.87793005418640
267	67	108	3	60	15	294.0	471.0	177.0	580.139813809079	140.0	24.2121505626555	1	2	24.493528227826000
268	68	109	3	30	15	286.0	530.0	244.0	475.600885883039	172.0	23.7747068454377	1	2	24.056084510608200
269	68	110	3	120	15	314.0	522.0	208.0	473.445056154306	132.0	18.4282414177141	1	2	18.70961908288470
270	68	111	3	60	15	274.0	448.0	174.0	550.886695831217	140.0	31.9088899144048	1	2	32.19026757957540
271	68	112	3	150	15	294.0	502.0	208.0	498.24599338143	140.0	28.4741603209315	1	2	28.75553798610210
272	69	113	3	60	15	252.0	409.0	157.0	610.676891786387	126.0	26.7996320425265	1	2	27.08100970769710
273	69	114	3	150	15	276.0	488.0	212.0	506.591932712197	132.0	35.4498891845705	1	2	35.73126684974110
274	69	115	3	120	15	290.0	487.0	197.0	543.397907065613	138.0	21.7869589775902	1	2	22.068336642760700
275	69	116	3	30	15	310.0	475.0	165.0	642.669647353749	100.0	34.8540247258311	1	2
276	70	117	3	150	15	326.0	548.0	222.0	459.409684574821	154.0	21.7474302919495	1	2	22.028807957120000
277	70	118	3	120	15	360.0	563.0	203.0	541.959738710445	142.0	14.7287542138387	1	2	15.010131879009200
278	70	119	3	30	15	396.0	602.0	206.0	524.490798213402	130.0	26.5955272514236	1	2	26.87690491659420
279	70	120	3	60	15	396.0	593.0	197.0	560.988003688213	142.0	19.4163110306813	1	2	19.69768869585190
280	71	121	3	150	15	338.0	543.0	205.0	501.703893349528	148.0	15.7662547750689	1	2	16.047632440239400
281	71	122	3	60	15	332.0	531.0	199.0	518.089083809156	152.0	22.3189369657781	1	2	22.60031463094870
282	71	123	3	30	15	376.0	617.0	241.0	395.098419760751	148.0	19.3374074994087	1	2	19.61878516457930
283	71	124	3	120	15	320.0	551.0	231.0	456.327968450342	152.0	11.7324859179904	1	2	12.013863583160900
284	72	125	3	30	15	378.0	577.0	199.0	537.656886633674	160.0	18.4516582749187	1	2	18.73303594008930
285	72	126	3	120	15	408.0	614.0	206.0	494.264487568576	146.0	1.37316587891604	1	2	1.654543544086590
286	72	127	3	60	15	384.0	575.0	191.0	600.129379425122	172.0	17.4388293365788	1	2	17.720207001749300
287	72	128	3	150	15	372.0	614.0	242.0	473.210675573606	208.0	7.07031811060284	1	2	7.351695775773390
288	73	129	3	150	15	350.0	592.0	242.0	440.487287914421	192.0	21.8650273961949	1	2	22.14640506136550
289	73	130	3	60	15	428.0	639.0	211.0	502.653383659237	172.0	7.80208428543801	1	2	8.083461950608560
290	73	131	3	30	15	378.0	642.0	264.0	374.207997082621	286.0	18.621090559105	1	2	18.902468224275500
291	73	132	3	120	15	398.0	623.0	225.0	457.194985572233	188.0	0.167119672766944	1	2	0.44849733793749100
292	74	133	3	150	15	356.0	602.0	246.0	415.554037457516	232.0	-4.14015849751428	1	2	-3.858780832343730
293	74	134	3	120	15	316.0	559.0	243.0	405.731419566219	190.0	3.31021318289571	1	2	3.5915908480662600
294	74	135	3	60	15	358.0	580.0	222.0	472.732497888033	158.0	9.8034678322317	1	2	10.084845497402200
295	74	136	3	30	15	338.0	538.0	200.0	486.623636640273	148.0	18.6097354858866	1	2	18.891113151057100
296	75	137	3	60	15	446.0	656.0	210.0	463.945687428902	112.0	15.679901217116	1	2	15.961278882286500
297	75	138	3	30	15	346.0	626.0	280.0	318.923295946487	254.0	35.1282989383943	1	2
298	75	139	3	120	15	324.0	590.0	266.0	370.036734926964	210.0	8.8435629541204	1	2	9.124940619290950
299	75	140	3	150	15	284.0	527.0	243.0	490.239090242147	176.0	-0.735527408088899	1	2	-0.4541497429183520
300	76	141	3	30	15	294.0	502.0	208.0	449.918666584941	118.0	27.0896328784346	1	2	27.37101054360520
301	76	142	3	120	15	322.0	573.0	251.0	378.983232604752	144.0	5.12563834850197	1	2	5.407016013672520
302	76	143	3	60	15	326.0	521.0	195.0	572.293197399409	158.0	22.2145896805941	1	2	22.495967345764600
303	76	144	3	150	15	384.0	625.0	241.0	411.770441009701	150.0	4.46210179339931	1	2	4.743479458569860
304	77	145	3	30	15	480.0	701.0	221.0	448.42793886861	144.0	20.4959358343863	1	2
305	77	146	3	60	15	292.0	527.0	235.0	404.026640240434	156.0	22.7639668862513	1	2	23.04534455142190
306	77	147	3	120	15	266.0	506.0	240.0	402.853575533973	138.0	17.4686660927009	1	2	17.75004375787150
307	77	148	3	150	15	324.0	579.0	255.0	385.867216808865	104.0	9.00082437212035	1	2	9.282202037290900
308	78	149	3	30	15	316.0	543.0	227.0	453.934353939765	136.0	28.5110076490432	1	2	28.79238531421380
309	78	150	3	60	15	286.0	501.0	215.0	526.479059375371	66.0	32.5767938602892	1	2	32.858171525459700
310	78	151	3	120	15	308.0	560.0	252.0	377.558852311155	132.0	6.05763449327232	1	2	6.339012158442870
311	78	152	3	150	15	300.0	572.0	272.0	419.607881761426	226.0	-13.7002545410991	1	2	-13.418876875928600
312	79	153	3	150	15	306.0	539.0	233.0	528.662096759879	208.0	-4.22442951426376	1	2	-3.943051849093210
313	79	154	3	30	15	360.0	584.0	224.0	476.2682642462	132.0	38.4855057750984	1	2
314	79	155	3	60	15	352.0	569.0	217.0	527.50786345657	170.0	26.603020294965	1	2	26.884397960135500
315	79	156	3	120	15	344.0	585.0	241.0	407.886905786357	140.0	6.35202988839976	1	2	6.633407553570310
316	80	157	3	30	15	314.0	535.0	221.0	458.280982770211	248.0	28.5958099245491	1	2	28.87718758971970
317	80	158	3	60	15	330.0	588.0	258.0	437.931799658729	214.0	17.1021029020534	1	2	17.38348056722400
318	80	159	3	120	15	330.0	564.0	234.0	451.939462091292	188.0	-3.95235113627676	1	2	-3.6709734711062100
319	80	160	3	150	15	332.0	555.0	223.0	479.428389159776	192.0	-20.5393620685686	1	2	-20.25798440339810
320	81	161	3	30	15	328.0	523.0	195.0	493.784686076514	140.0	20.43519993524	1	2	20.71657760041060
321	81	162	3	60	15	302.0	519.0	217.0	438.514992549317	134.0	20.2596544902801	1	2	20.541032155450600
322	81	163	3	120	15	264.0	505.0	241.0	430.049227941907	186.0	14.1508163709587	1	2
323	81	164	3	150	15	342.0	626.0	284.0	318.144046861802	178.0	9.7321988939797	1	2	10.013576559150200
324	82	165	3	150	15	318.0	597.0	279.0	336.999643608189	172.0	19.5315717420233	1	2	19.812949407193800
325	82	166	3	120	15	364.0	614.0	250.0	387.198136130774	184.0	-1.19551228676598	1	2	-0.9141346215954330
326	82	167	3	30	15	362.0	634.0	272.0	368.04851961698	216.0	22.8264507605503	1	2	23.10782842572090
327	82	168	3	60	15	320.0	543.0	223.0	490.72197655831	130.0	17.7922746404805	1	2	18.07365230565110
328	83	169	3	60	15	352.0	571.0	219.0	517.15770478265	180.0	15.2956795028447	1	2	15.577057168015200
329	83	170	3	30	15	408.0	730.0	322.0	349.942623271133	298.0	22.5675816022788	2	2	22.84895926744940
330	83	171	3	120	15	338.0	589.0	251.0	393.461174714145	196.0	4.47189459240649	1	2	4.753272257577040
331	83	172	3	150	15	284.0	510.0	226.0	471.470263089451	198.0	1.20259157435879	1	2	1.4839692395293400
332	84	173	3	30	15	294.0	513.0	219.0	491.258259571228	172.0	24.4739966551364	1	2	24.75537432030700
333	84	174	3	150	15	258.0	460.0	202.0	534.484744024575	130.0	11.8981784577542	1	2	12.179556122924700
334	84	175	3	120	15	266.0	468.0	202.0	528.292898502973	158.0	6.13276809743748	1	2	6.414145762608030
335	84	176	3	60	15	334.0	477.0	143.0	700.52385073928	110.0	19.475179522507	1	2	19.756557187677500
336	85	177	3	30	15	312.0	459.0	147.0	675.926864909926	124.0	17.3444830586239	1	2	17.62586072379450
337	85	178	3	150	15	292.0	492.0	200.0	537.507450878636	138.0	14.3360547340867	1	2	14.617432399257200
338	85	179	3	120	15	334.0	527.0	193.0	528.486558376867	120.0	14.6105337932587	1	2	14.891911458429200
339	85	180	3	60	15	304.0	489.0	185.0	566.940492231961	140.0	21.2323186408796	1	2	21.51369630605020
340	86	181	3	120	15	304.0	522.0	218.0	553.37519739184	178.0	4.55661920783754	1	2	4.837996873008090
341	86	182	3	150	15	318.0	543.0	225.0	466.3749468807	154.0	3.34945311207929	1	2	3.630830777249840
342	86	183	3	30	15	298.0	501.0	203.0	533.21655801872	220.0	22.0178310547332	1	2	22.29920871990380
343	86	184	3	60	15	350.0	560.0	210.0	501.666441245096	152.0	15.8644317526068	1	2	16.145809417777300
344	87	185	3	150	15	366.0	589.0	223.0	474.168521154223	168.0	1.0501464294	1	2	1.331524094570550
345	87	186	3	30	15	336.0	548.0	212.0	503.569750232896	158.0	21.0799732583039	1	2	21.36135092347450
346	87	187	3	60	15	298.0	497.0	199.0	512.001181417988	146.0	16.2139420068105	1	2	16.495319671981000
347	87	188	3	120	15	288.0	521.0	233.0	493.61669228754	190.0	6.25676363262779	1	2	6.538141297798340
348	88	189	3	60	15	312.0	501.0	189.0	544.056342719381	128.0	11.8348373592439	1	2	12.116215024414400
349	88	190	3	30	15	350.0	555.0	205.0	490.743269934429	116.0	18.2373384364797	1	2	18.51871610165030
350	88	191	3	120	15	344.0	564.0	220.0	475.343726488924	148.0	8.33727583356503	1	2	8.618653498735580
351	88	192	3	150	15	390.0	588.0	198.0	557.431083121844	184.0	10.6630357610589	1	2	10.944413426229400
352	89	193	3	150	15	320.0	539.0	219.0	477.524892603268	178.0	19.7157318212533	1	2	19.99710948642390
353	89	194	3	30	15	314.0	505.0	191.0	531.076818443853	134.0	21.8327758288379	1	2	22.11415349400850
354	89	195	3	120	15	356.0	584.0	228.0	431.774244363824	144.0	2.42237102010805	1	2	2.703748685278600
355	89	196	3	60	15	304.0	505.0	201.0	479.005687977805	118.0	18.4489772392834	1	2	18.73035490445400
356	90	197	3	120	15	296.0	513.0	217.0	484.688328995972	178.0	-0.519188120423621	1	2	-0.23781045525307400
357	90	198	3	30	15	354.0	564.0	210.0	456.103430712513	142.0	23.9296439350817	1	2	24.21102160025230
358	90	199	3	150	15	282.0	526.0	244.0	414.846635730241	174.0	4.16226673177906	1	2	4.443644396949610
359	90	200	3	60	15	300.0	513.0	213.0	465.913614957813	116.0	16.0371001660827	1	2	16.318477831253200
360	91	201	3	30	15	310.0	493.0	183.0	520.262885407526	96.0	19.4148337114331	1	2	19.69621137660370
361	91	202	3	60	15	310.0	497.0	187.0	538.458965433408	124.0	13.5992837375787	1	2	13.880661402749200
362	91	203	3	150	15	350.0	552.0	202.0	541.576336763947	192.0	-11.2781688660443	1	2	-10.996791200873800
363	91	204	3	120	15	318.0	552.0	234.0	500.284209941284	190.0	-3.86886249897162	1	2	-3.587484833801070
364	92	205	3	60	15	272.0	476.0	204.0	515.764399704531	140.0	7.56786210016775	1	2	7.8492397653383000
365	92	206	3	30	15	294.0	448.0	154.0	791.856025248517	128.0	16.0156351858081	1	2	16.29701285097870
366	92	207	3	150	15	380.0	598.0	218.0	474.421644461954	128.0	-5.35366149780137	1	2	-5.072283832630820
367	92	208	3	120	15	324.0	543.0	219.0	545.443763076746	186.0	1.47310316988896	1	2	1.7544808350595100
368	93	209	3	30	15	280.0	431.0	151.0	695.301589306261	114.0	20.4003112165211	1	2	20.68168888169170
369	93	210	3	120	15	330.0	522.0	192.0	597.566752527066	162.0	-4.36866392705109	1	2	-4.087286261880540
370	93	211	3	150	15	314.0	517.0	203.0	538.859336970061	176.0	-2.99456807981704	1	2	-2.713190414646490
371	93	212	3	60	15	274.0	451.0	177.0	548.242223785412	144.0	20.3899261353765	1	2	20.671303800547000
372	94	213	3	60	15	356.0	554.0	198.0	524.974759384038	158.0	2.47685144462442	1	2	2.758229109794970
373	94	214	3	30	15	338.0	529.0	191.0	530.568596094934	108.0	25.2930139317223	1	2	25.57439159689290
374	94	215	3	150	15	358.0	589.0	231.0	440.136722373573	164.0	-8.87218942204251	1	2	-8.590811756871960
375	94	216	3	120	15	320.0	560.0	240.0	469.057131620093	192.0	-0.0140132190342541	1	2	0.267364446136293
376	95	217	3	60	15	304.0	505.0	201.0	535.234491990415	172.0	16.5791917769328	1	2	16.860569442103300
377	95	218	3	120	15	346.0	593.0	247.0	432.023617504487	200.0	2.92858786832537	1	2	3.209965533495920
378	95	219	3	30	15	304.0	451.0	147.0	728.444636174886	110.0	22.0311122366044	1	2	22.31248990177500
379	95	220	3	150	15	330.0	650.0	320.0	324.364372007045	228.0	5.0661536665431	2	2	5.347531331713650
380	96	221	3	60	15	346.0	531.0	185.0	501.403984815925	134.0	18.3298481354818	1	2	18.61122580065240
381	96	222	3	120	15	390.0	597.0	207.0	537.153116495339	178.0	10.401346558657	1	2	10.682724223827500
382	96	223	3	30	15	272.0	410.0	138.0	859.949836388606	112.0	20.136284095171	1	2	20.41766176034160
383	96	224	3	150	15	300.0	506.0	206.0	514.591433183548	136.0	-1.72370816856426	1	2	-1.4423305033937100
384	97	225	3	30	15	274.0	434.0	160.0	620.708936918928	112.0	27.4639903956514	1	2	27.74536806082200
385	97	226	3	150	15	310.0	527.0	217.0	576.856666133811	190.0	1.33459811809726	1	2	1.615975783267810
386	97	227	3	60	15	300.0	464.0	164.0	771.722676902989	140.0	3.91198603101011	1	2	4.193363696180660
387	97	228	3	120	15	272.0	480.0	208.0	538.539993074673	190.0	9.47767572569833	1	2	9.759053390868880
388	98	229	3	120	15	346.0	572.0	226.0	605.610390801133	210.0	3.14118101580233	1	2	3.422558680972880
389	98	230	3	150	15	342.0	540.0	198.0	598.5646425716	148.0	-11.6721811660717	1	2	-11.390803500901200
390	98	231	3	30	15	218.0	372.0	154.0	840.519376184574	134.0	23.8057259224373	1	2	24.08710358760790
391	98	232	3	60	15	328.0	517.0	189.0	500.087962977829	136.0	12.5253648894252	1	2	12.806742554595700
392	99	233	3	150	15	304.0	523.0	219.0	555.038460441926	206.0	2.17497943144929	1	2	2.456357096619840
393	99	234	3	120	15	348.0	564.0	216.0	642.223889980292	204.0	6.05591739355427	1	2	6.337295058724820
394	99	235	3	30	15	290.0	463.0	173.0	607.536348866882	118.0	28.1361864573294	1	2	28.41756412250000
395	99	236	3	60	15	334.0	525.0	191.0	492.568203227242	62.0	15.7708701078044	1	2	16.052247772974900
396	100	237	3	120	15	358.0	584.0	226.0	699.535147374714	202.0	0.359293715285546	1	2	0.6406713804560930
397	100	238	3	150	15	340.0	538.0	198.0	573.647933174173	192.0	-3.91859110688438	1	2	-3.637213441713830
398	100	239	3	30	15	274.0	443.0	169.0	707.57414985972	182.0	22.6054864791541	1	2	22.886864144324600
399	100	240	3	60	15	234.0	485.0	251.0	536.820233741043	240.0	21.7110585701393	1	2	21.99243623530990
400	101	241	3	120	15	300.0	505.0	205.0	535.776665809445	182.0	5.9894462677633	1	2	6.270823932933850
401	101	242	3	30	15	270.0	481.0	211.0	484.87474096685	144.0	22.0087854434867	1	2	22.29016310865730
402	101	243	3	60	15	312.0	517.0	205.0	529.15148567081	148.0	9.51816162395291	1	2	9.799539289123460
403	101	244	3	150	15	314.0	535.0	221.0	434.270244626831	156.0	2.7322923365362	1	2	3.013670001706750
404	102	245	3	30	15	332.0	550.0	218.0	461.275781480599	212.0	24.4505078134469	1	2	24.73188547861750
405	102	246	3	120	15	320.0	552.0	232.0	464.868582050147	192.0	2.59287995175522	1	2	2.874257616925770
406	102	247	3	150	15	354.0	610.0	256.0	374.003782669882	108.0	12.7660161930455	1	2	13.047393858216000
407	102	248	3	60	15	312.0	523.0	211.0	420.667250781256	140.0	25.6691334058392	1	2	25.95051107100980
408	103	249	3	120	15	286.0	506.0	220.0	475.097899212241	142.0	10.1458351441242	1	2	10.427212809294700
409	103	250	3	60	15	372.0	542.0	170.0	566.429814415056	122.0	18.6967218863842	1	2	18.97809955155480
410	103	251	3	150	15	296.0	560.0	264.0	415.655612464197	128.0	11.905189797356	1	2	12.186567462526500
411	103	252	3	30	15	306.0	501.0	195.0	537.811842755031	142.0	24.9775265662395	1	2	25.25890423141010
412	104	253	3	30	15	302.0	508.0	206.0	469.185680870798	66.0	21.0412774150842	1	2	21.322655080254700
413	104	254	3	150	15	282.0	536.0	254.0	389.270177566226	120.0	7.76042927488285	1	2	8.041806940053400
414	104	255	3	60	15	308.0	464.0	156.0	602.558971737754	126.0	14.6482676732646	1	2	14.929645338435100
415	104	256	3	120	15	300.0	505.0	205.0	575.284398399207	174.0	21.0718788169752	1	2	21.35325648214580
416	105	257	3	150	15	352.0	543.0	191.0	566.00409770792	138.0	23.0154333492167	1	2	23.29681101438730
417	105	258	3	60	15	260.0	425.0	165.0	629.608194943927	112.0	23.2013737635849	1	2	23.48275142875550
418	105	259	3	30	15	336.0	559.0	223.0	520.647359799041	244.0	27.0955442776017	1	2	27.37692194277230
419	105	260	3	120	15	340.0	538.0	198.0	598.67191711074	162.0	14.8399570807522	1	2	15.121334745922700
420	106	261	3	120	15	312.0	505.0	193.0	596.474767172011	162.0	19.403444541319	1	2	19.68482220648960
421	106	262	3	150	15	350.0	544.0	194.0	597.254272151115	160.0	5.32086848608492	1	2	5.602246151255470
422	106	263	3	60	15	286.0	468.0	182.0	670.016016322304	180.0	20.8409826851898	1	2	21.12236035036040
423	106	264	3	30	15	342.0	547.0	205.0	641.539867902009	248.0	25.3306078328106	1	2	25.61198549798120
424	107	265	3	120	15	384.0	584.0	200.0	536.138647410023	144.0	15.6081768966414	1	2	15.889554561811900
425	107	266	3	150	15	362.0	563.0	201.0	563.290763716775	164.0	-4.20762930212072	1	2	-3.926251636950170
426	107	267	3	30	15	292.0	518.0	226.0	544.201784090505	244.0	29.8475750557587	1	2	30.12895272092930
427	107	268	3	60	15	332.0	527.0	195.0	477.121936380979	120.0	25.0314571469453	1	2	25.31283481211590
428	108	269	3	30	15	428.0	656.0	228.0	450.375838171824	142.0	17.5603934494509	1	2	17.841771114621400
429	108	270	3	120	15	338.0	581.0	243.0	454.841391463251	210.0	9.01129910529792	1	2	9.292676770468470
430	108	271	3	150	15	408.0	659.0	251.0	484.834657615047	248.0	-3.85515083215819	1	2	-3.573773166987640
431	108	272	3	60	15	338.0	514.0	176.0	640.455889207671	158.0	18.0555389379719	1	2	18.33691660314250
432	109	273	3	120	15	346.0	588.0	242.0	454.697940062326	204.0	16.6886715615877	1	2
433	109	274	3	30	15	438.0	676.0	238.0	437.789849872402	248.0	14.4136118694705	1	2	14.694989534641000
434	109	275	3	150	15	348.0	590.0	242.0	445.183495166361	198.0	1.49241873403514	1	2	1.773796399205690
435	109	276	3	60	15	352.0	563.0	211.0	509.768339663563	224.0	3.47512442659656	1	2
436	110	277	3	30	15	394.0	635.0	241.0	472.368550651876	228.0	13.2327433244469	1	2	13.514120989617400
437	110	278	3	150	15	328.0	552.0	224.0	435.588611099804	164.0	5.05528724884135	1	2	5.336664914011900
438	110	279	3	120	15	348.0	597.0	249.0	399.135311367609	162.0	-1.70771651282843	1	2	-1.4263388476578800
439	110	280	3	60	15	392.0	613.0	221.0	443.616661288114	140.0	25.9983730334554	1	2
440	111	281	3	120	15	372.0	606.0	234.0	475.332323852877	190.0	-4.60357171807462	1	2	-4.322194052904070
441	111	282	3	30	15	374.0	593.0	219.0	472.925065120143	220.0	13.4618636018785	1	2	13.743241267049000
442	111	283	3	150	15	328.0	567.0	239.0	421.108057873931	136.0	11.7370682081932	1	2	12.018445873363700
443	111	284	3	60	15	312.0	540.0	228.0	480.196632677502	206.0	12.0549265305501	1	2	12.336304195720600
444	112	285	3	30	15	320.0	539.0	219.0	459.719697715155	208.0	17.8966211306582	1	2	18.17799879582880
445	112	286	3	60	15	328.0	564.0	236.0	448.697213497331	148.0	2.76864498490036	1	2
446	112	287	3	120	15	332.0	580.0	248.0	438.158008650157	152.0	3.7886686738204	1	2	4.070046338990950
447	112	288	3	150	15	390.0	589.0	199.0	455.430553229182	102.0	-2.58853347640354	1	2	-2.307155811232990
448	113	289	3	150	15	380.0	580.0	200.0	538.12398761932	148.0	16.6992492623963	1	2	16.98062692756690
449	113	290	3	30	15	334.0	538.0	204.0	506.869590636585	140.0	19.8358920920282	1	2	20.11726975719880
450	113	291	3	120	15	334.0	547.0	213.0	495.662286699214	158.0	-0.41501566324402	1	2	-0.13363799807347300
451	113	292	3	60	15	294.0	464.0	170.0	618.593940052022	144.0	14.3364069376277	1	2	14.617784602798200
452	114	293	3	120	15	442.0	655.0	213.0	533.140400486733	194.0	6.27058487807894	1	2	6.551962543249490
453	114	294	3	30	15	296.0	427.0	131.0	846.302243488258	104.0	18.3903651394729	1	2	18.67174280464350
454	114	295	3	150	15	300.0	542.0	242.0	432.932325175009	168.0	9.06849866938572	1	2	9.349876334556270
455	114	296	3	60	15	282.0	447.0	165.0	570.252320182142	54.0	16.2032259763857	1	2	16.484603641556200
456	115	297	3	120	15	298.0	484.0	186.0	565.688356717393	136.0	9.37565044345574	1	2	9.657028108626290
457	115	298	3	150	15	304.0	525.0	221.0	469.276711746737	152.0	7.95216416278956	1	2	8.233541827960110
458	115	299	3	60	15	286.0	455.0	169.0	633.214915406136	132.0	15.7490931186857	1	2	16.03047078385630
459	115	300	3	30	15	312.0	493.0	181.0	595.368029890894	104.0	23.8756789585814	1	2	24.15705662375200
460	116	301	3	60	15	274.0	455.0	181.0	523.099511217348	52.0	19.1426162733848	1	2	19.42399393855540
461	116	302	3	120	15	340.0	542.0	202.0	497.163379074863	126.0	7.78651226463886	1	2	8.067889929809410
462	116	303	3	30	15	324.0	497.0	173.0	535.699300282881	126.0	16.2628936626205	1	2	16.544271327791000
463	116	304	3	150	15	324.0	521.0	197.0	520.887294231822	124.0	3.26875769209548	1	2	3.550135357266030
464	117	305	3	150	15	312.0	547.0	235.0	434.40509039544	144.0	12.1484868244727	1	2	12.429864489643200
465	117	306	3	30	15	302.0	451.0	149.0	658.845005379796	130.0	20.1180176897171	1	2	20.39939535488770
466	117	307	3	60	15	310.0	488.0	178.0	531.595732433388	50.0	15.8699320431316	1	2	16.151309708302100
467	117	308	3	120	15	318.0	527.0	209.0	491.134761014223	136.0	7.44223883396214	1	2	7.723616499132690
468	118	309	3	150	15	354.0	563.0	209.0	470.096667965181	146.0	-3.21779970085805	1	2	-2.936422035687500
469	118	310	3	120	15	386.0	614.0	228.0	458.409013449909	180.0	9.22238971125496	1	2	9.503767376425510
470	118	311	3	60	15	284.0	526.0	242.0	462.475676320796	252.0	5.09219618557837	1	2	5.373573850748920
471	118	312	3	30	15	334.0	521.0	187.0	552.376067346825	164.0	20.9394180117243	1	2	21.22079567689490
472	119	313	3	150	15	318.0	534.0	216.0	459.253456768173	190.0	11.321723144902	1	2	11.603100810072500
473	119	314	3	30	15	322.0	468.0	146.0	692.437576421381	124.0	15.9771152205555	1	2	16.25849288572610
474	119	315	3	60	15	290.0	452.0	162.0	589.494677548783	130.0	19.9448681986219	1	2	20.22624586379250
475	119	316	3	120	15	254.0	459.0	205.0	572.613377245633	182.0	21.6886183836861	1	2
476	120	317	3	150	15	322.0	514.0	192.0	577.767559222789	160.0	7.68957854122277	1	2	7.970956206393320
477	120	318	3	60	15	294.0	430.0	136.0	816.098622853752	116.0	7.18088578569117	1	2	7.462263450861720
478	120	319	3	30	15	324.0	471.0	147.0	835.187455266175	130.0	23.8337160195725	1	2	24.115093684743000
479	120	320	3	120	15	436.0	643.0	207.0	531.883314445928	182.0	10.3278308322524	1	2	10.609208497422900
480	121	321	3	150	15	296.0	510.0	214.0	532.092292572938	188.0	13.7016760998482	1	2	13.983053765018700
481	121	322	3	30	15	286.0	502.0	216.0	477.92069020673	146.0	15.1456786180065	1	2	15.427056283177000
482	121	323	3	120	15	282.0	502.0	220.0	491.741071204913	172.0	2.21918710019548	1	2	2.5005647653660300
483	121	324	3	60	15	324.0	509.0	185.0	499.147844489101	108.0	17.7528543729907	1	2	18.03423203816130
484	122	325	3	60	15	324.0	510.0	186.0	515.82995834402	142.0	15.1502824632269	1	2	15.431660128397400
485	122	326	3	150	15	312.0	500.0	188.0	523.790435290789	120.0	7.2838839713998	1	2	7.565261636570350
486	122	327	3	120	15	308.0	525.0	217.0	539.68987419873	184.0	8.64039659736927	1	2	8.921774262539820
487	122	328	3	30	15	270.0	427.0	157.0	769.198442041716	116.0	27.8790103885761	1	2	28.160388053746600
488	123	329	3	60	15	334.0	493.0	159.0	590.092156769755	78.0	18.2687566033656	1	2	18.550134268536100
489	123	330	3	30	15	338.0	530.0	192.0	594.109680807149	76.0	20.9360025257778	1	2	21.217380190948300
490	123	331	3	120	15	340.0	560.0	220.0	505.140483101279	176.0	-4.18822970187861	1	2	-3.906852036708060
491	123	332	3	150	15	280.0	509.0	229.0	457.960647426296	190.0	-1.43221693922877	1	2	-1.150839274058220
492	124	333	3	60	15	280.0	464.0	184.0	576.335240938887	136.0	1.82098040142097	1	2
493	124	334	3	150	15	316.0	518.0	202.0	493.835407128804	108.0	-5.03660519286947	1	2	-4.755227527698920
494	124	335	3	120	15	330.0	551.0	221.0	516.515205761378	190.0	7.37233872214826	1	2	7.653716387318810
495	124	336	3	30	15	300.0	476.0	176.0	578.568187825305	100.0	13.2475215636522	1	2	13.528899228822700
496	125	337	3	120	15	374.0	618.0	244.0	490.591568563332	196.0	3.7789690158103	1	2	4.060346680980850
497	125	338	3	60	15	350.0	555.0	205.0	453.280184099749	82.0	15.1550514047545	1	2	15.436429069925000
498	125	339	3	30	15	298.0	455.0	157.0	651.814975041673	102.0	15.5127143906356	1	2	15.794092055806100
499	125	340	3	150	15	326.0	572.0	246.0	433.644937356241	190.0	9.6606317862184	1	2	9.942009451388950
500	126	341	3	30	15	284.0	480.0	196.0	518.603545679229	108.0	15.51748490751	1	2	15.798862572680500
501	126	342	3	120	15	330.0	572.0	242.0	424.346038767787	194.0	14.3055382296223	1	2	14.586915894792800
502	126	343	3	60	15	308.0	497.0	189.0	536.126805932523	106.0	20.9655800669283	1	2	21.24695773209890
503	126	344	3	150	15	314.0	579.0	265.0	406.043864911737	174.0	8.94656077580692	1	2	9.227938440977470
504	127	345	3	120	15	342.0	613.0	271.0	368.575382049247	192.0	11.3533113941373	1	2	11.634689059307800
505	127	346	3	60	15	284.0	479.0	195.0	547.519340732632	152.0	22.3691605933211	1	2	22.65053825849170
506	127	347	3	150	15	318.0	530.0	212.0	460.362236321915	92.0	-5.4763218745631	1	2	-5.194944209392550
507	127	348	3	30	15	238.0	427.0	189.0	607.973462985221	132.0	16.0033243680111	1	2	16.28470203318170
508	128	349	3	120	15	358.0	618.0	260.0	446.514172325106	190.0	11.8336697180413	1	2	12.115047383211800
509	128	350	3	30	15	258.0	459.0	201.0	460.364140786256	72.0	20.226175298012	1	2	20.507552963182500
510	128	351	3	150	15	346.0	539.0	193.0	521.468462494078	156.0	15.8110151350923	1	2	16.092392800262800
511	128	352	3	60	15	318.0	522.0	204.0	523.646302961599	128.0	10.3523938421883	1	2	10.633771507358800
512	129	353	3	30	15	344.0	518.0	174.0	628.316656589437	152.0	17.2022309139619	1	2	17.483608579132400
513	129	354	3	150	15	358.0	572.0	214.0	492.216024005563	170.0	1.77108178746963	1	2	2.052459452640180
514	129	355	3	120	15	350.0	550.0	200.0	580.772458135967	184.0	14.5648082456778	1	2	14.846185910848300
515	129	356	3	60	15	282.0	467.0	185.0	525.940397272908	80.0	18.8508739940222	1	2	19.13225165919280
516	130	357	3	120	15	356.0	573.0	217.0	555.734130090409	196.0	12.9120475334117	1	2	13.193425198582200
517	130	358	3	150	15	334.0	538.0	204.0	508.722973256145	168.0	7.15080580583253	1	2	7.432183471003080
518	130	359	3	60	15	304.0	477.0	173.0	565.280209140855	132.0	18.8181252031659	1	2	19.099502868336400
519	130	360	3	30	15	306.0	481.0	175.0	542.748883256995	74.0	7.28426862058543	1	2
520	131	361	3	60	15	324.0	506.0	182.0	570.311217593581	130.0	12.1500895908218	1	2	12.431467255992300
521	131	362	3	30	15	332.0	501.0	169.0	738.059143873557	140.0	19.355227860641	1	2	19.63660552581160
522	131	363	3	120	15	372.0	572.0	200.0	531.234005170418	158.0	8.42940049146729	1	2	8.710778156637840
523	131	364	3	150	15	328.0	556.0	228.0	407.099861116521	92.0	-1.08583053926768	1	2	-0.8044528740971330
524	132	365	3	30	15	284.0	452.0	168.0	598.14350891124	86.0	17.1796502770076	1	2	17.46102794217820
525	132	366	3	60	15	344.0	514.0	170.0	590.591185706449	96.0	16.7988600150674	1	2	17.08023768023800
526	132	367	3	120	15	348.0	535.0	187.0	583.274879788682	142.0	14.5349346194091	1	2	14.816312284579600
527	132	368	3	150	15	316.0	518.0	202.0	482.602573568752	104.0	9.68535507925517	1	2	9.966732744425720
528	133	369	3	150	15	380.0	604.0	224.0	445.421132433446	154.0	27.465395691851	1	2	27.74677335702160
529	133	370	3	60	15	354.0	510.0	156.0	649.976356569857	82.0	13.3635720742757	1	2	13.644949739446200
530	133	371	3	30	15	286.0	467.0	181.0	592.779806191277	62.0	19.9327542155576	1	2	20.21413188072820
531	133	372	3	120	15	282.0	463.0	181.0	654.132933212871	158.0	21.5273778379742	1	2	21.80875550314480
532	134	373	3	30	15	262.0	409.0	147.0	731.499224610359	112.0	20.9822830092359	1	2	21.26366067440650
533	134	374	3	120	15	340.0	548.0	208.0	499.607289575005	158.0	19.4907547768469	1	2	19.772132442017400
534	134	375	3	150	15	414.0	621.0	207.0	487.505700958158	126.0	10.3667632767762	1	2	10.648140941946700
535	134	376	3	60	15	264.0	439.0	175.0	556.450912247774	56.0	14.0108943600868	1	2	14.292272025257300
536	135	377	3	150	15	316.0	522.0	206.0	443.416388796362	140.0	29.2875984702874	1	2	29.568976135457900
537	135	378	3	120	15	324.0	506.0	182.0	576.886837736113	106.0	21.4577260226194	1	2	21.73910368779000
538	135	379	3	60	15	246.0	417.0	171.0	616.433228154521	120.0	15.3250868555505	1	2	15.606464520721000
539	135	380	3	30	15	238.0	384.0	146.0	778.694131236048	102.0	22.5755108804482	1	2	22.856888545618700
540	136	381	3	30	15	216.0	405.0	189.0	739.860847242593	132.0	13.7911921337948	1	2	14.072569798965300
541	136	382	3	150	15	304.0	497.0	193.0	562.444020452518	122.0	11.4857142570037	1	2	11.767091922174200
542	136	383	3	120	15	276.0	460.0	184.0	618.231737990786	150.0	21.4702229010359	1	2	21.75160056620650
543	136	384	3	60	15	320.0	468.0	148.0	669.732746923704	80.0	21.5832833961265	1	2	21.86466106129710
544	137	385	3	30	15	228.0	388.0	160.0	740.655425777741	118.0	24.2520904040171	1	2	24.53346806918770
545	137	386	3	120	15	268.0	513.0	245.0	617.095272860596	210.0	20.4238165864789	1	2	20.70519425164950
546	137	387	3	150	15	350.0	531.0	181.0	609.802756698206	112.0	1.45948984823812	1	2	1.740867513408670
547	137	388	3	60	15	242.0	401.0	159.0	617.595373959235	150.0	23.1050129929807	1	2	23.38639065815130
548	138	389	3	30	15	320.0	451.0	131.0	809.551506320295	66.0	21.5274027680392	1	2	21.808780433209700
549	138	390	3	150	15	368.0	551.0	183.0	523.533344921269	78.0	-6.7303711684194	1	2	-6.448993503248850
550	138	391	3	60	15	336.0	493.0	157.0	587.099532214833	138.0	22.5738080493635	1	2	22.85518571453410
551	138	392	3	120	15	424.0	625.0	201.0	530.331710496779	146.0	11.2396987079616	1	2	11.521076373132100
552	139	393	3	60	15	290.0	447.0	157.0	661.692198027072	126.0	25.1038872763175	1	2	25.38526494148810
553	139	394	3	150	15	316.0	505.0	189.0	592.565010579624	122.0	10.3827961010201	1	2	10.664173766190600
554	139	395	3	30	15	348.0	492.0	144.0	655.533705965103	62.0	18.1227297466002	1	2	18.40410741177080
555	139	396	3	120	15	362.0	559.0	197.0	536.780836480306	132.0	7.42384532094199	1	2	7.705222986112540
556	140	397	3	60	15	278.0	443.0	165.0	640.795448392125	136.0	25.5566538849352	1	2	25.83803155010580
557	140	398	3	30	15	260.0	430.0	170.0	594.63188805676	130.0	24.3153248070928	1	2	24.59670247226340
558	140	399	3	120	15	336.0	556.0	220.0	504.412156989905	180.0	12.3545662834416	1	2	12.635943948612100
559	140	400	3	150	15	370.0	580.0	210.0	498.794227171696	134.0	-1.45795648679513	1	2	-1.176578821624580
560	141	1	4	120	0	366.0	534.0	168.0	636.503744687986	126.0	14.1186559099568	1	2	14.400033575127300
561	141	2	4	30	0	276.0	462.0	186.0	660.456419691404	208.0	10.1150889328082	1	2	10.396466597978700
562	141	3	4	60	0	278.0	456.0	178.0	655.91335031319	150.0	15.5495850801236	1	2	15.830962745294100
563	141	4	4	150	0	308.0	489.0	181.0	565.881557221975	136.0	-9.74586177358213	1	2	-9.464484108411580
564	142	5	4	60	0	296.0	472.0	176.0	623.457647540951	140.0	7.03393692065136	1	2	7.315314585821910
565	142	6	4	30	0	346.0	531.0	185.0	616.475822927661	178.0	10.1768796430539	1	2	10.458257308224400
566	142	7	4	120	0	308.0	509.0	201.0	514.69841000848	130.0	4.15851062219394	1	2	4.439888287364490
567	142	8	4	150	0	366.0	569.0	203.0	503.656454341147	144.0	1.23496313809179	1	2	1.5163408032623400
568	143	9	4	30	0	270.0	439.0	169.0	644.648881440818	162.0	7.78599974272073	1	2	8.067377407891280
569	143	10	4	150	0	286.0	493.0	207.0	488.641676946127	146.0	-16.0206161361645	1	2	-15.739238470994000
570	143	11	4	120	0	334.0	542.0	208.0	504.785149200202	142.0	8.33392926738703	1	2	8.615306932557580
571	143	12	4	60	0	250.0	443.0	193.0	579.733135617284	182.0	14.605869557324	1	2	14.887247222494500
572	144	13	4	150	0	314.0	513.0	199.0	469.122648654034	106.0	-7.1493313540403	1	2	-6.867953688869750
573	144	14	4	120	0	380.0	585.0	205.0	509.194729627818	154.0	-2.59110873449845	1	2	-2.3097310693279000
574	144	15	4	30	0	260.0	429.0	169.0	614.189441270496	110.0	9.17787385964375	1	2	9.459251524814300
575	144	16	4	60	0	290.0	459.0	169.0	554.738890231222	62.0	17.7449850286733	1	2	18.02636269384390
576	145	17	4	30	0	276.0	443.0	167.0	585.037899357179	124.0	7.97928325902074	1	2	8.260660924191290
577	145	18	4	150	0	288.0	513.0	225.0	480.223156436807	128.0	4.22064770174239	1	2	4.502025366912940
578	145	19	4	120	0	376.0	597.0	221.0	456.515689468683	148.0	7.69692365780043	1	2	7.978301322970980
579	145	20	4	60	0	282.0	497.0	215.0	520.846907069796	148.0	13.0021552160399	1	2	13.283532881210400
580	146	21	4	120	0	364.0	615.0	251.0	417.020248699118	144.0	-3.10103221252012	1	2	-2.819654547349570
581	146	22	4	30	0	304.0	526.0	222.0	460.206718914395	180.0	12.5411348190726	1	2	12.822512484243100
582	146	23	4	60	0	302.0	535.0	233.0	445.630869009502	128.0	13.5204306041597	1	2	13.801808269330200
583	146	24	4	150	0	322.0	564.0	242.0	423.676922374558	148.0	4.31072397504261	1	2	4.592101640213160
584	147	25	4	60	0	280.0	475.0	195.0	517.288746479148	128.0	17.8851426750538	1	2	18.16652034022440
585	147	26	4	30	0	322.0	497.0	175.0	594.710915518096	136.0	8.99948214171614	1	2	9.280859806886690
586	147	27	4	120	0	312.0	546.0	234.0	468.658398151141	170.0	2.32393206368633	1	2	2.605309728856880
587	147	28	4	150	0	364.0	592.0	228.0	438.893786670592	174.0	0.279927972701927	1	2	0.5613056378724740
588	148	29	4	30	0	302.0	477.0	175.0	640.803315931315	162.0	6.81964354403554	1	2	7.101021209206090
589	148	30	4	150	0	336.0	552.0	216.0	525.193453565611	162.0	-9.43677374250268	1	2	-9.155396077332130
590	148	31	4	120	0	350.0	572.0	222.0	478.813476844497	164.0	-1.37938773675256	1	2	-1.098010071582010
591	148	32	4	60	0	300.0	477.0	177.0	531.805417753563	132.0	13.9729224243785	1	2	14.254300089549000
592	149	33	4	150	0	306.0	526.0	220.0	474.746165976272	154.0	-12.6438898793189	1	2	-12.362512214148400
593	149	34	4	120	0	332.0	568.0	236.0	468.689878460055	188.0	0.819706702710945	1	2	1.101084367881490
594	149	35	4	30	0	322.0	525.0	203.0	504.816499888321	156.0	13.6593821145215	1	2	13.940759779692000
595	149	36	4	60	0	322.0	525.0	203.0	493.342255051389	136.0	12.8159485959807	1	2	13.097326261151200
596	150	37	4	30	0	322.0	501.0	179.0	597.119149960673	170.0	6.34134167942185	1	2	6.622719344592400
597	150	38	4	150	0	318.0	555.0	237.0	420.544285896462	158.0	6.04568482562627	1	2	6.327062490796820
598	150	39	4	120	0	360.0	581.0	221.0	462.124234805446	174.0	7.45743825969997	1	2	7.738815924870520
599	150	40	4	60	0	326.0	567.0	241.0	392.008765257215	118.0	3.60499288992583	1	2	3.886370555096380
600	1	1	1	150	0	320.0	600.0	280.0	347.873091652272	116.0	3.78559579387041	1	3	7.0435329107092400
601	1	2	1	60	0	306.0	517.0	211.0	519.252610547215	126.0	2.03425257049408	1	3	5.292189687332910
602	1	3	1	30	0	338.0	513.0	175.0	580.14987064962	98.0	1.01878248355419	1	3	4.27671960039302
603	1	4	1	120	0	290.0	513.0	223.0	484.48405008387	142.0	-2.35949847228605	1	3	0.8984386445527790
604	2	5	1	30	0	298.0	475.0	177.0	659.348191254336	134.0	-2.83788793710455	1	3	0.4200491797342800
605	2	6	1	120	0	296.0	529.0	233.0	473.025452319631	134.0	1.40517944238228	1	3	4.663116559221110
606	2	7	1	60	0	324.0	493.0	169.0	666.523122606054	124.0	1.01520215381453	1	3	4.27313927065336
607	2	8	1	150	0	276.0	517.0	241.0	411.333823983906	142.0	-0.558972645878271	1	3	2.6989644709605600
608	3	9	1	120	0	264.0	485.0	221.0	482.664321980919	138.0	-1.77172092183947	1	3	1.4862161949993600
609	3	10	1	60	0	286.0	475.0	189.0	540.974265266242	110.0	-0.87740932328974	1	3	2.3805277935490900
610	3	11	1	150	0	260.0	510.0	250.0	455.447686854684	222.0	3.49094801479998	1	3	6.74888513163881
611	3	12	1	30	0	276.0	451.0	175.0	599.3435454346	98.0	-5.64030774387755	1	3	-2.3823706270387200
612	4	13	1	120	0	282.0	481.0	199.0	535.083473395562	132.0	-1.75185435833102	1	3	1.5060827585078100
613	4	14	1	30	0	238.0	439.0	201.0	498.599710677701	100.0	-4.61468850476198	1	3	-1.3567513879231500
614	4	15	1	60	0	300.0	481.0	181.0	588.03760531821	120.0	0.74646153607187	1	3	4.0043986529107
615	4	16	1	150	0	288.0	514.0	226.0	449.230759597567	134.0	1.03622131133551	1	3	4.29415842817434
616	5	17	1	150	0	318.0	554.0	236.0	455.043289570618	148.0	-0.986569617482274	1	3	2.2713674993565600
617	5	18	1	120	0	294.0	505.0	211.0	507.376346205788	150.0	-4.07159381211771	1	3	-0.8136566952788810
618	5	19	1	30	0	314.0	481.0	167.0	634.870975221456	102.0	-2.61930884269108	1	3	0.6386282741477490
619	5	20	1	60	0	296.0	484.0	188.0	587.995668453622	148.0	-3.95707250288938	1	3	-0.6991353860505510
620	6	21	1	120	0	314.0	538.0	224.0	527.532081709725	192.0	-4.09735737824806	1	3	-0.8394202614092310
621	6	22	1	60	0	480.0	656.0	176.0	651.248734091963	134.0	-3.56481515558195	1	3	-0.3068780387431210
622	6	23	1	150	0	302.0	525.0	223.0	495.909736911237	160.0	0.302618031408969	1	3	3.5605551482478000
623	6	24	1	30	0	416.0	613.0	197.0	643.522867906174	156.0	-8.14690045408537	1	3	-4.888963337246540
624	7	25	1	150	0	452.0	655.0	203.0	522.284604741634	136.0	-0.167778139082372	1	3	3.0901589777564600
625	7	26	1	120	0	358.0	544.0	186.0	624.788381967439	158.0	-1.37942522203444	1	3	1.8785118948043900
626	7	27	1	60	0	408.0	621.0	213.0	566.443471680097	170.0	-4.65205097481903	1	3	-1.3941138579802000
627	7	28	1	30	0	406.0	576.0	170.0	663.130987712711	122.0	-7.54289434329942	1	3	-4.284957226460590
628	8	29	1	120	0	332.0	535.0	203.0	590.739864905817	180.0	-1.59190490353585	1	3	1.6660322133029800
629	8	30	1	60	0	306.0	535.0	229.0	492.385491857672	192.0	-9.04847359871903	1	3	-5.7905364818802
630	8	31	1	150	0	300.0	519.0	219.0	495.829327788686	166.0	-2.41310896153155	1	3	0.8448281553072790
631	8	32	1	30	0	318.0	509.0	191.0	577.064021225144	138.0	-6.82700278215749	1	3	-3.5690656653186600
632	9	33	1	150	0	300.0	526.0	226.0	481.364386597663	188.0	1.60699244435449	1	3	4.864929561193320
633	9	34	1	60	0	332.0	523.0	191.0	571.813859887717	162.0	-5.02322419420247	1	3	-1.7652870773636400
634	9	35	1	120	0	372.0	577.0	205.0	562.92945028769	152.0	0.0560671753497104	1	3	3.3140042921885400
635	9	36	1	30	0	404.0	581.0	177.0	607.82920767151	124.0	-7.32315237906928	1	3	-4.065215262230450
636	10	37	1	120	0	298.0	484.0	186.0	638.07533455804	152.0	2.36960043390307	1	3	5.627537550741900
637	10	38	1	150	0	362.0	546.0	184.0	605.066219745548	134.0	-0.194252877881667	1	3	3.0636842389571600
638	10	39	1	60	0	284.0	493.0	209.0	570.635899987253	194.0	-8.37175668395071	1	3	-5.113819567111880
639	10	40	1	30	0	368.0	598.0	230.0	564.393504976186	222.0	-5.23431537703536	1	3	-1.9763782601965300
640	11	41	1	150	0	268.0	614.0	346.0	409.57774876609	400.0	0.92373329549747	2	3	4.181670412336300
641	11	42	1	60	0	446.0	592.0	146.0	816.950551233002	116.0	-3.462317766816	1	3	-0.20438064997717100
642	11	43	1	30	0	462.0	648.0	186.0	700.775312331277	156.0	-6.81556120095851	1	3	-3.5576240841196800
643	11	44	1	120	0	334.0	522.0	188.0	603.683248699053	150.0	-0.963701496892199	1	3	2.2942356199466300
644	12	45	1	30	0	314.0	484.0	170.0	683.635425123311	132.0	-10.9489889083191	1	3	-7.6910517914802700
645	12	46	1	120	0	294.0	501.0	207.0	586.785809851234	170.0	-4.40166645934723	1	3	-1.1437293425084000
646	12	47	1	60	0	316.0	506.0	190.0	594.245363510364	134.0	-12.1516765957013	1	3	-8.893739478862470
647	12	48	1	150	0	336.0	542.0	206.0	547.092156987078	152.0	1.65893103745233	1	3	4.916868154291160
648	13	49	1	120	0	310.0	484.0	174.0	679.327374489013	142.0	-5.15782268384872	1	3	-1.8998855670098900
649	13	50	1	60	0	302.0	489.0	187.0	568.941660926143	118.0	-2.06529405214172	1	3	1.1926430646971100
650	13	51	1	150	0	270.0	446.0	176.0	614.130054297464	124.0	-3.46690948033171	1	3	-0.20897236349288100
651	13	52	1	30	0	332.0	493.0	161.0	708.841320636976	136.0	-12.9811598826226	1	3	-9.72322276578377
652	14	53	1	120	0	360.0	550.0	190.0	631.163114236631	154.0	-4.15071759224472	1	3	-0.8927804754058910
653	14	54	1	30	0	358.0	498.0	140.0	842.742395182908	106.0	-9.52275243944474	1	3	-6.264815322605910
654	14	55	1	60	0	354.0	521.0	167.0	657.363821573774	126.0	-0.983760673101145	1	3	2.2741764437376800
655	14	56	1	150	0	312.0	509.0	197.0	600.379793117635	164.0	-0.622260794216572	1	3	2.6356763226222600
656	15	57	1	150	0	258.0	460.0	202.0	574.301179419218	162.0	2.77448451313631	1	3	6.03242162997514
657	15	58	1	120	0	326.0	488.0	162.0	720.592929859081	126.0	-2.40624755507031	1	3	0.8516895617685190
658	15	59	1	30	0	344.0	525.0	181.0	629.928681755596	156.0	-3.62370340056044	1	3	-0.36576628372161000
659	15	60	1	60	0	374.0	531.0	157.0	736.630617747988	132.0	-4.27297833814052	1	3	-1.0150412213016900
660	16	61	1	120	0	362.0	539.0	177.0	723.623990148961	156.0	-4.52289200490672	1	3	-1.2649548880678900
661	16	62	1	60	0	314.0	480.0	166.0	629.267528251263	118.0	-2.46995474359525	1	3	0.7879823732435800
662	16	63	1	150	0	296.0	475.0	179.0	652.793248974448	144.0	-2.33374770762245	1	3	0.9241894092163790
663	16	64	1	30	0	470.0	610.0	140.0	777.352525463298	110.0	-10.5767346304107	1	3	-7.31879751357187
664	17	65	1	150	0	404.0	563.0	159.0	740.272280081854	130.0	-3.33130291825233	1	3	-0.0733658014135008
665	17	66	1	120	0	338.0	505.0	167.0	757.224134721331	152.0	-1.29795560946924	1	3	1.9599815073695900
666	17	67	1	60	0	330.0	496.0	166.0	745.848013775193	156.0	-12.0077684854006	1	3	-8.749831368561770
667	17	68	1	30	0	380.0	546.0	166.0	747.320551689671	164.0	-4.77191721669163	1	3	-1.5139800998528000
668	18	69	1	120	0	352.0	517.0	165.0	734.139830198474	144.0	-3.96731192683934	1	3	-0.7093748100005110
669	18	70	1	60	0	274.0	476.0	202.0	604.923535229808	196.0	-5.17923347764238	1	3	-1.9212963608035500
670	18	71	1	150	0	360.0	531.0	171.0	653.04835956599	134.0	-1.57740862751359	1	3	1.6805284893252400
671	18	72	1	30	0	326.0	514.0	188.0	636.639601103901	194.0	-9.71922164519722	1	3	-6.46128452835839
672	19	73	1	150	0	306.0	501.0	195.0	616.764676530178	188.0	-0.686107745801792	1	3	2.5718293710370400
673	19	74	1	60	0	288.0	467.0	179.0	626.139677371039	138.0	-6.11221721382286	1	3	-2.8542800969840300
674	19	75	1	120	0	384.0	546.0	162.0	759.151968355391	134.0	-1.30754992375947	1	3	1.9503871930793600
675	19	76	1	30	0	348.0	548.0	200.0	651.955733650172	202.0	-4.52741157627398	1	3	-1.269474459435150
676	20	77	1	120	0	316.0	476.0	160.0	764.20721680999	142.0	-3.74005446287417	1	3	-0.4821173460353410
677	20	78	1	150	0	326.0	497.0	171.0	749.521733660035	158.0	2.4354423656041	1	3	5.693379482442930
678	20	79	1	60	0	352.0	510.0	158.0	855.894922958124	144.0	-3.61853330978894	1	3	-0.3605961929501110
679	20	80	1	30	0	420.0	589.0	169.0	703.9313221577	150.0	-9.92534129673232	1	3	-6.667404179893490
680	21	1	2	60	0	454.0	643.0	189.0	579.281045390138	120.0	3.6809875001023	1	3	6.938924616941130
681	21	2	2	120	0	414.0	597.0	183.0	588.887415453335	136.0	-0.125757513056385	1	3	3.1321796037824400
682	21	3	2	30	0	338.0	539.0	201.0	536.562949736515	150.0	-0.704382917390859	1	3	2.5535541994479700
683	21	4	2	150	0	282.0	476.0	194.0	565.511567330208	134.0	-2.51560579278038	1	3	0.7423313240584500
684	22	5	2	60	0	268.0	459.0	191.0	613.446196027177	150.0	1.0401495965618	1	3	4.298086713400630
685	22	6	2	30	0	372.0	535.0	163.0	676.41570296735	116.0	-1.82591629672672	1	3	1.4320208201121100
686	22	7	2	150	0	308.0	505.0	197.0	495.076438008315	102.0	-1.97899251102243	1	3	1.2789446058164000
687	22	8	2	120	0	344.0	523.0	179.0	650.288083201315	140.0	-0.78885440408861	1	3	2.4690827127502200
688	23	9	2	30	0	408.0	556.0	148.0	765.199703703098	116.0	-2.38799785762765	1	3	0.8699392592111790
689	23	10	2	150	0	480.0	660.0	180.0	622.132476407467	132.0	-0.30129910667452	1	3	2.9566380101643100
690	23	11	2	60	0	288.0	484.0	196.0	589.368306588308	154.0	-2.57649539615222	1	3	0.6814417206866100
691	23	12	2	120	0	378.0	559.0	181.0	593.853998171545	136.0	0.117649245167655	1	3	3.3755863620064800
692	24	13	2	120	0	342.0	538.0	196.0	603.882947645927	162.0	-5.30853587509466	1	3	-2.0505987582558300
693	24	14	2	30	0	376.0	538.0	162.0	639.962378445986	96.0	3.75887441785846	1	3	7.01681153469729
694	24	15	2	150	0	378.0	547.0	169.0	691.671307890403	142.0	0.505729115420479	1	3	3.7636662322593100
695	24	16	2	60	0	296.0	468.0	172.0	643.083306797038	138.0	0.524594423444704	1	3	3.782531540283530
696	25	17	2	120	0	284.0	468.0	184.0	587.95327905048	134.0	-0.591030156346278	1	3	2.6669069604925500
697	25	18	2	150	0	326.0	493.0	167.0	690.995611880628	134.0	1.0007843056907	1	3	4.258721422529530
698	25	19	2	60	0	274.0	448.0	174.0	653.350547129929	112.0	2.70837101982532	1	3	5.96630813666415
699	25	20	2	30	0	316.0	467.0	151.0	681.779306583442	90.0	-0.598817834446063	1	3	2.6591192823927700
700	26	21	2	30	0	326.0	460.0	134.0	795.656285167825	86.0	-3.22950889363716	1	3	0.02842822320166950
701	26	22	2	150	0	282.0	435.0	153.0	702.739883590622	120.0	1.58952267308072	1	3	4.847459789919550
702	26	23	2	120	0	334.0	539.0	205.0	503.268601615787	168.0	2.30723028390345	1	3	5.565167400742280
703	26	24	2	60	0	328.0	484.0	156.0	749.756380380337	136.0	-2.87615187982167	1	3	0.3817852370171600
704	27	25	2	60	0	280.0	435.0	155.0	771.425745728296	120.0	-1.21890358394491	1	3	2.039033532893920
705	27	26	2	30	0	336.0	477.0	141.0	875.723852668105	120.0	-3.1089395309499	1	3	0.14899758588892900
706	27	27	2	150	0	294.0	481.0	187.0	651.18544956836	146.0	2.11177733457967	1	3	5.369714451418500
707	27	28	2	120	0	278.0	459.0	181.0	625.531959595251	142.0	-3.64648285118432	1	3	-0.3885457343454910
708	28	29	2	60	0	278.0	455.0	177.0	639.478521112126	132.0	3.04987026326604	1	3	6.307807380104870
709	28	30	2	120	0	288.0	472.0	184.0	654.015662071046	140.0	-1.74687699458781	1	3	1.5110601222510200
710	28	31	2	30	0	292.0	459.0	167.0	651.248463750068	118.0	0.728187479760212	1	3	3.9861245965990400
711	28	32	2	150	0	262.0	443.0	181.0	636.137500533085	138.0	0.286350931943105	1	3	3.5442880487819300
712	29	33	2	30	0	262.0	427.0	165.0	704.476237771184	128.0	-1.06952969623659	1	3	2.188407420602240
713	29	34	2	60	0	244.0	410.0	166.0	694.05900843786	126.0	0.727308717533099	1	3	3.9852458343719300
714	29	35	2	120	0	426.0	593.0	167.0	743.192512031536	152.0	-4.09582418740315	1	3	-0.8378870705643210
715	29	36	2	150	0	306.0	455.0	149.0	841.629634026255	136.0	5.03895717303928	1	3	8.296894289878110
716	30	37	2	30	0	322.0	455.0	133.0	827.216768310594	110.0	-3.06636101506357	1	3	0.1915761017752590
717	30	38	2	120	0	376.0	525.0	149.0	814.182631288323	126.0	-0.667971844418531	1	3	2.589965272420300
718	30	39	2	60	0	288.0	438.0	150.0	818.30137700923	134.0	-3.81820019948183	1	3	-0.5602630826430010
719	30	40	2	150	0	280.0	430.0	150.0	769.891978074926	112.0	-4.06651665272372	1	3	-0.8085795358848910
720	31	41	2	60	0	318.0	480.0	162.0	818.018795691786	146.0	4.1047397524051	1	3	7.36267686924393
721	31	42	2	120	0	260.0	435.0	175.0	700.636579835246	148.0	-2.92429323760878	1	3	0.33364387923005000
722	31	43	2	30	0	314.0	447.0	133.0	826.312993113168	106.0	-2.1776435181992	1	3	1.0802935986396300
723	31	44	2	150	0	296.0	450.0	154.0	757.065745007902	122.0	-1.06423720526331	1	3	2.1936999115755200
724	32	45	2	60	0	258.0	414.0	156.0	826.153707268131	130.0	3.94123034810803	1	3	7.199167464946860
725	32	46	2	30	0	348.0	475.0	127.0	905.607415054746	102.0	-1.75286107848816	1	3	1.5050760383506700
726	32	47	2	150	0	284.0	438.0	154.0	729.122972629373	128.0	0.873124485856579	1	3	4.131061602695410
727	32	48	2	120	0	272.0	417.0	145.0	858.991738502628	140.0	-3.8968359868436	1	3	-0.6388988700047710
728	33	49	2	30	0	288.0	421.0	133.0	853.321652559153	110.0	-4.01530879046813	1	3	-0.7573716736293010
729	33	50	2	150	0	324.0	476.0	152.0	792.841421356512	130.0	-0.656297166170901	1	3	2.6016399506679300
730	33	51	2	60	0	292.0	435.0	143.0	777.477036036688	128.0	0.87775160116621	1	3	4.1356887180050400
731	33	52	2	120	0	288.0	438.0	150.0	871.731032182709	140.0	0.396308713179295	1	3	3.6542458300181200
732	34	53	2	120	0	258.0	409.0	151.0	854.166455954303	144.0	-0.453444345012585	1	3	2.8044927718262400
733	34	54	2	30	0	306.0	448.0	142.0	825.686801050758	116.0	-3.61791033170024	1	3	-0.35997321486141100
734	34	55	2	150	0	266.0	427.0	161.0	726.370754829743	130.0	-1.62057844930217	1	3	1.6373586675366600
735	34	56	2	60	0	298.0	438.0	140.0	796.782501803852	108.0	2.77863026931091	1	3	6.0365673861497400
736	35	57	2	120	0	230.0	384.0	154.0	840.614255159567	136.0	1.27736679348163	1	3	4.53530391032046
737	35	58	2	150	0	296.0	454.0	158.0	783.976944923401	152.0	-1.33585130504085	1	3	1.9220858117979800
738	35	59	2	60	0	240.0	388.0	148.0	779.025509085272	116.0	-0.410805162168991	1	3	2.8471319546698400
739	35	60	2	30	0	260.0	413.0	153.0	674.888605939753	100.0	5.17633378302031	1	3
740	36	61	2	30	0	294.0	435.0	141.0	748.928367626041	108.0	-5.83155298336336	1	3	-2.5736158665245300
741	36	62	2	150	0	258.0	431.0	173.0	693.769531725021	148.0	0.020344524994357	1	3	3.2782816418331900
742	36	63	2	120	0	236.0	401.0	165.0	741.060172162915	148.0	-0.0266420202048323	1	3	3.231295096634000
743	36	64	2	60	0	286.0	435.0	149.0	765.665377753044	120.0	0.030139254772898	1	3	3.2880763716117300
744	37	65	2	60	0	318.0	467.0	149.0	765.090408459004	122.0	-2.46875277420802	1	3	0.7891843426308090
745	37	66	2	30	0	322.0	468.0	146.0	733.944448372794	102.0	-2.54702530992373	1	3	0.7109118069151000
746	37	67	2	150	0	258.0	434.0	176.0	708.254336142208	150.0	-0.165011376305415	1	3	3.0929257405334100
747	37	68	2	120	0	302.0	464.0	162.0	765.209644938018	144.0	-4.9815995944338	1	3	-1.7236624775949700
748	38	69	2	60	0	274.0	425.0	151.0	782.340231121911	116.0	4.15187137842403	1	3	7.409808495262860
749	38	70	2	120	0	258.0	419.0	161.0	751.074166963154	144.0	-3.12550440932115	1	3	0.13243270751767900
750	38	71	2	30	0	300.0	444.0	144.0	735.758665166876	96.0	0.0625950259872177	1	3	3.320532142826050
751	38	72	2	150	0	292.0	434.0	142.0	789.940258161505	130.0	-2.5236930192352	1	3	0.7342440976036300
752	39	73	2	30	0	296.0	481.0	185.0	548.868781487561	116.0	-0.561892414920226	1	3	2.6960447019186000
753	39	74	2	60	0	314.0	479.0	165.0	703.648656030225	126.0	-1.70196020183926	1	3	1.5559769149995700
754	39	75	2	120	0	248.0	421.0	173.0	686.783304064045	146.0	0.0992294508296823	1	3	3.3571665676685100
755	39	76	2	150	0	246.0	429.0	183.0	614.740834924481	160.0	6.26615870094139	1	3	9.52409581778022
756	40	77	2	30	0	370.0	535.0	165.0	731.066385638984	142.0	-1.48166924611484	1	3	1.7762678707239900
757	40	78	2	120	0	294.0	456.0	162.0	831.753660623666	148.0	-2.27226483933644	1	3	0.9856722775023890
758	40	79	2	60	0	268.0	406.0	138.0	894.454831698289	114.0	5.14203899262838	1	3	8.39997610946721
759	40	80	2	150	0	284.0	447.0	163.0	694.403494730167	138.0	-0.0010852636385152	1	3	3.256851853200310
760	41	1	3	150	15	678.0	939.0	261.0	376.073984051411	136.0	4.44859048955823	1	3	7.706527606397060
761	41	2	3	30	15	390.0	563.0	173.0	622.584300803802	118.0	-1.86975759175769	1	3	1.3881795250811400
762	41	3	3	120	15	398.0	593.0	195.0	551.144336461995	136.0	-3.15254529998288	1	3	0.10539181685595000
763	41	4	3	60	15	338.0	480.0	142.0	787.698743110525	104.0	6.49042015661914	1	3	9.74835727345797
764	42	5	3	60	15	480.0	634.0	154.0	734.4622156572	114.0	5.93142055233493	1	3	9.18935766917376
765	42	6	3	150	15	522.0	747.0	225.0	464.105756824275	114.0	8.56641817073393	1	3	11.82435528757280
766	42	7	3	120	15	398.0	581.0	183.0	578.340591637906	112.0	3.77547134255907	1	3	7.033408459397900
767	42	8	3	30	15	428.0	601.0	173.0	614.540699645845	102.0	6.67707727204173	1	3	9.93501438888056
768	43	9	3	60	15	374.0	547.0	173.0	594.650018973842	92.0	8.53162074206419	1	3	11.78955785890300
769	43	10	3	30	15	432.0	572.0	140.0	805.819462862547	104.0	15.7768192511895	1	3
770	43	11	3	120	15	506.0	689.0	183.0	593.852061043946	130.0	3.40019528631711	1	3	6.658132403155940
771	43	12	3	150	15	396.0	592.0	196.0	543.155379339624	126.0	13.3351409479169	1	3	16.59307806475570
772	44	13	3	60	15	298.0	454.0	156.0	682.533970441805	98.0	15.7509878851137	1	3	19.00892500195250
773	44	14	3	150	15	368.0	542.0	174.0	611.544670660116	108.0	5.98724886350709	1	3	9.24518598034592
774	44	15	3	120	15	352.0	539.0	187.0	610.010755456321	136.0	12.6710197499631	1	3	15.92895686680190
775	44	16	3	30	15	298.0	472.0	174.0	628.228298535934	104.0	11.0682403821511	1	3	14.326177498989900
776	45	17	3	120	15	374.0	543.0	169.0	665.412276369868	126.0	15.6455138737741	1	3	18.903450990612900
777	45	18	3	60	15	342.0	492.0	150.0	676.152847963896	88.0	13.3902886157619	1	3	16.64822573260070
778	45	19	3	30	15	446.0	601.0	155.0	733.843551507481	110.0	13.9243146625371	1	3	17.182251779375900
779	45	20	3	150	15	320.0	497.0	177.0	591.51894725342	110.0	8.47461838699968	1	3	11.732555503838500
780	46	21	3	30	15	382.0	597.0	215.0	502.820243838064	138.0	11.9345231231604	1	3	15.192460239999200
781	46	22	3	120	15	340.0	539.0	199.0	540.043778858263	110.0	17.0320527530872	1	3	20.28998986992600
782	46	23	3	60	15	324.0	489.0	165.0	642.519079876369	98.0	14.4551585290711	1	3	17.71309564590990
783	46	24	3	150	15	338.0	530.0	192.0	542.157957131289	110.0	19.1195036931461	1	3	22.37744080998490
784	47	25	3	120	15	358.0	526.0	168.0	644.139224430711	112.0	17.7675623314823	1	3	21.025499448321100
785	47	26	3	60	15	322.0	473.0	151.0	704.774927725467	90.0	19.950281783191	1	3	23.208218900029800
786	47	27	3	150	15	314.0	488.0	174.0	597.487159697334	100.0	21.8529899560324	1	3	25.110927072871200
787	47	28	3	30	15	340.0	469.0	129.0	867.950771150624	94.0	12.7267178621823	1	3	15.98465497902110
788	48	29	3	120	15	308.0	459.0	151.0	706.899126467331	104.0	19.3787788194472	1	3	22.636715936286000
789	48	30	3	30	15	354.0	497.0	143.0	754.989089951767	94.0	13.1633882642452	1	3	16.421325381084000
790	48	31	3	150	15	328.0	496.0	168.0	615.369178568853	106.0	20.0928307240341	1	3	23.35076784087290
791	48	32	3	60	15	310.0	463.0	153.0	693.259327525676	94.0	15.3955156565714	1	3	18.65345277341020
792	49	33	3	30	15	342.0	493.0	151.0	730.223886559133	106.0	14.5095652401445	1	3	17.76750235698330
793	49	34	3	150	15	274.0	451.0	177.0	592.123449410686	118.0	20.6935284944907	1	3	23.951465611329500
794	49	35	3	120	15	340.0	509.0	169.0	624.362073742738	106.0	17.4655430564455	1	3	20.72348017328430
795	49	36	3	60	15	330.0	467.0	137.0	812.973071133308	98.0	17.1912025573231	1	3	20.449139674161900
796	50	37	3	120	15	302.0	464.0	162.0	694.858039415106	112.0	17.4423690791387	1	3	20.70030619597750
797	50	38	3	150	15	356.0	509.0	153.0	685.032813180361	100.0	18.9155370294822	1	3	22.173474146321000
798	50	39	3	60	15	286.0	418.0	132.0	863.592994843914	98.0	14.9186496841744	1	3	18.17658680101320
799	50	40	3	30	15	330.0	463.0	133.0	884.54012077565	104.0	14.0404440515072	1	3	17.29838116834600
800	51	41	3	60	15	310.0	434.0	124.0	900.853803533728	88.0	20.7542116359735	1	3	24.01214875281230
801	51	42	3	30	15	276.0	435.0	159.0	671.241351043739	112.0	13.3499811029311	1	3	16.607918219769900
802	51	43	3	120	15	294.0	443.0	149.0	753.284671211706	120.0	10.2218751346784	1	3	13.479812251517200
803	51	44	3	150	15	310.0	488.0	178.0	610.357543065246	118.0	10.31344601196	1	3	13.571383128798800
804	52	45	3	30	15	278.0	426.0	148.0	757.104676711385	108.0	11.4834415684468	1	3	14.741378685285600
805	52	46	3	60	15	278.0	405.0	127.0	881.749952623362	90.0	18.0722790357976	1	3	21.330216152636400
806	52	47	3	120	15	322.0	476.0	154.0	784.692097187924	126.0	13.4333563143044	1	3	16.69129343114320
807	52	48	3	150	15	342.0	502.0	160.0	712.166263477318	116.0	18.5237192188511	1	3	21.781656335689900
808	53	49	3	150	15	312.0	467.0	155.0	700.736896424607	120.0	20.0266241775988	1	3	23.28456129443760
809	53	50	3	60	15	310.0	464.0	154.0	729.525142783923	110.0	16.4653518613675	1	3	19.723288978206300
810	53	51	3	30	15	348.0	493.0	145.0	827.205472804485	120.0	7.45415021799506	1	3	10.712087334833900
811	53	52	3	120	15	294.0	464.0	170.0	752.320830401608	148.0	9.33091626616618	1	3	12.58885338300500
812	54	53	3	30	15	310.0	460.0	150.0	769.853568044788	116.0	8.60691434101976	1	3	11.864851457858600
813	54	54	3	120	15	272.0	413.0	141.0	817.435744100728	110.0	14.7217368275209	1	3	17.979673944359700
814	54	55	3	150	15	298.0	465.0	167.0	673.75225532692	126.0	21.1251953599333	1	3	24.38313247677210
815	54	56	3	60	15	304.0	426.0	122.0	875.297476966512	86.0	23.4249877248208	1	3	26.682924841659600
816	55	57	3	150	15	304.0	463.0	159.0	702.056449562304	114.0	12.7997933735604	1	3	16.05773049039920
817	55	58	3	120	15	284.0	434.0	150.0	787.374300239515	118.0	18.1075929786473	1	3	21.36553009548610
818	55	59	3	60	15	244.0	384.0	140.0	812.082726417144	102.0	17.984493537312	1	3	21.24243065415080
819	55	60	3	30	15	308.0	448.0	140.0	785.65628504939	102.0	11.1311372094324	1	3	14.389074326271200
820	56	61	3	30	15	298.0	443.0	145.0	808.665071416213	118.0	11.9517916129719	1	3	15.209728729810700
821	56	62	3	150	15	304.0	463.0	159.0	719.597780013262	120.0	11.3860505252858	1	3	14.643987642124600
822	56	63	3	120	15	344.0	509.0	165.0	710.700148651913	126.0	18.2350346264985	1	3	21.49297174333730
823	56	64	3	60	15	278.0	400.0	122.0	943.521067005308	96.0	20.1399901337967	1	3	23.39792725063550
824	57	65	3	30	15	330.0	485.0	155.0	704.171527668232	126.0	13.8855046687392	1	3	17.14344178557800
825	57	66	3	120	15	260.0	417.0	157.0	703.285779669161	124.0	6.84584186290009	1	3	10.10377897973890
826	57	67	3	150	15	298.0	464.0	166.0	690.971703062626	120.0	13.6678759398851	1	3	16.92581305672390
827	57	68	3	60	15	262.0	401.0	139.0	799.311462934709	100.0	17.1562248641746	1	3	20.41416198101340
828	58	69	3	30	15	284.0	443.0	159.0	648.119518366384	104.0	11.9870748925631	1	3	15.245012009401900
829	58	70	3	150	15	268.0	418.0	150.0	762.04851331835	114.0	5.79783785394216	1	3	9.05577497078099
830	58	71	3	60	15	282.0	422.0	140.0	860.697435084092	112.0	14.9250373247566	1	3	18.18297444159540
831	58	72	3	120	15	250.0	405.0	155.0	746.712370836834	120.0	12.6370885980284	1	3	15.89502571486720
832	59	73	3	60	15	314.0	448.0	134.0	825.084939644027	104.0	16.8081793145094	1	3	20.066116431348200
833	59	74	3	150	15	270.0	423.0	153.0	774.598333930945	128.0	13.6659800519045	1	3	16.92391716874330
834	59	75	3	30	15	296.0	443.0	147.0	783.219719348034	114.0	16.2284646531017	1	3	19.486401769940500
835	59	76	3	120	15	256.0	413.0	157.0	774.440454717899	130.0	8.83170223011852	1	3	12.089639346957300
836	60	77	3	60	15	266.0	413.0	147.0	766.491958717793	108.0	19.1530563660415	1	3	22.41099348288030
837	60	78	3	30	15	278.0	439.0	161.0	666.034917404343	114.0	15.0837483984373	1	3	18.34168551527610
838	60	79	3	120	15	300.0	443.0	143.0	854.491378679027	120.0	15.0731369080495	1	3	18.33107402488830
839	60	80	3	150	15	310.0	479.0	169.0	655.663768361367	130.0	14.4359123427717	1	3	17.69384945961050
840	61	81	3	120	15	356.0	523.0	167.0	667.642411806177	124.0	15.0996844121809	1	3	18.35762152901970
841	61	82	3	30	15	258.0	397.0	139.0	751.050684741449	92.0	13.806127244702	1	3	17.06406436154080
842	61	83	3	150	15	258.0	447.0	189.0	550.303414849791	120.0	11.5376597222654	1	3	14.795596839104200
843	61	84	3	60	15	256.0	397.0	141.0	756.522794447773	92.0	22.5485344317777	1	3	25.80647154861650
844	62	85	3	120	15	258.0	422.0	164.0	711.725686028747	124.0	14.0465641871	1	3	17.304501303938800
845	62	86	3	30	15	232.0	397.0	165.0	634.565733368326	102.0	15.0121504377661	1	3	18.27008755460490
846	62	87	3	60	15	332.0	455.0	123.0	947.689544311001	92.0	20.9409644007303	1	3	24.19890151756910
847	62	88	3	150	15	282.0	435.0	153.0	754.046381882232	122.0	19.7759420721683	1	3	23.033879189007100
848	63	89	3	60	15	272.0	418.0	146.0	759.843980740685	100.0	15.0477890966946	1	3	18.30572621353340
849	63	90	3	30	15	326.0	471.0	145.0	727.77797366367	104.0	16.7641543431707	1	3	20.022091460009500
850	63	91	3	120	15	254.0	430.0	176.0	590.303785364505	124.0	6.14369565482203	1	3	9.401632771660860
851	63	92	3	150	15	292.0	464.0	172.0	643.157002738998	128.0	16.3007575770739	1	3	19.558694693912700
852	64	93	3	30	15	284.0	455.0	171.0	623.914738256033	116.0	15.0302868126562	1	3	18.28822392949500
853	64	94	3	60	15	312.0	451.0	139.0	801.394388166012	100.0	17.5687844001843	1	3	20.826721517023100
854	64	95	3	150	15	252.0	410.0	158.0	735.745369314686	128.0	13.2285252594686	1	3	16.48646237630740
855	64	96	3	120	15	256.0	427.0	171.0	706.547394231493	140.0	8.43769204153313	1	3	11.695629158372000
856	65	97	3	60	15	254.0	409.0	155.0	685.279463576095	102.0	19.3851233951339	1	3	22.643060511972700
857	65	98	3	120	15	274.0	425.0	151.0	819.898522480685	122.0	10.4730194916052	1	3	13.730956608444000
858	65	99	3	150	15	232.0	421.0	189.0	621.456767269738	156.0	13.7788863261659	1	3	17.036823443004700
859	65	100	3	30	15	258.0	413.0	155.0	708.618481262339	104.0	11.962707082087	1	3	15.220644198925800
860	66	101	3	120	15	322.0	465.0	143.0	841.408151318407	112.0	17.244752410157	1	3	20.50268952699580
861	66	102	3	150	15	278.0	459.0	181.0	576.146203169595	122.0	18.3435449177403	1	3	21.601482034579100
862	66	103	3	30	15	280.0	434.0	154.0	686.911927058912	118.0	14.6584496591971	1	3	17.916386776035900
863	66	104	3	60	15	298.0	430.0	132.0	881.975501299271	98.0	15.6811082179178	1	3	18.939045334756600
864	67	105	3	30	15	326.0	484.0	158.0	733.226465909283	128.0	16.6349025698763	1	3	19.892839686715100
865	67	106	3	150	15	278.0	442.0	164.0	730.773003307162	130.0	19.9358554727752	1	3	23.193792589614000
866	67	107	3	120	15	258.0	418.0	160.0	703.3286891658	118.0	14.3648048208473	1	3	17.62274193768610
867	67	108	3	60	15	280.0	433.0	153.0	712.282528591332	120.0	14.3775863497896	1	3	17.63552346662840
868	68	109	3	30	15	286.0	435.0	149.0	716.980524736675	116.0	19.1229205672466	1	3	22.380857684085400
869	68	110	3	120	15	262.0	450.0	188.0	696.037934621514	150.0	10.6685168189612	1	3	13.92645393580000
870	68	111	3	60	15	234.0	372.0	138.0	767.216267149505	90.0	18.8053935737784	1	3	22.063330690617200
871	68	112	3	150	15	266.0	429.0	163.0	619.322092103114	112.0	18.1042310907337	1	3	21.362168207572500
872	69	113	3	60	15	280.0	439.0	159.0	669.883605917908	96.0	16.7613970427357	1	3	20.01933415957450
873	69	114	3	150	15	284.0	435.0	151.0	725.354705202949	118.0	17.5653885038598	1	3	20.82332562069860
874	69	115	3	120	15	294.0	443.0	149.0	776.37009556535	124.0	11.6443110789348	1	3	14.90224819577360
875	69	116	3	30	15	196.0	463.0	267.0	572.409350355168	246.0	19.2964079347743	1	3	22.55434505161310
876	70	117	3	150	15	292.0	438.0	146.0	788.655665608696	114.0	18.9179302556938	1	3	22.17586737253260
877	70	118	3	120	15	312.0	460.0	148.0	827.838506511168	118.0	11.9229489784357	1	3	15.18088609527450
878	70	119	3	30	15	292.0	447.0	155.0	742.830905360837	140.0	18.3841267439172	1	3	21.64206386075600
879	70	120	3	60	15	294.0	425.0	131.0	875.570780409291	108.0	17.9495305767706	1	3	21.207467693609400
880	71	121	3	150	15	276.0	430.0	154.0	725.439861187077	112.0	11.2058696652298	1	3	14.46380678206860
881	71	122	3	60	15	296.0	431.0	135.0	892.762037499865	106.0	17.5955097753945	1	3	20.85344689223330
882	71	123	3	30	15	388.0	538.0	150.0	798.527169524076	132.0	20.4210404503919	1	3	23.678977567230700
883	71	124	3	120	15	302.0	454.0	152.0	759.427529815455	114.0	10.6564540718404	1	3	13.914391188679200
884	72	125	3	30	15	300.0	434.0	134.0	880.896998819276	114.0	18.3335239340161	1	3	21.591461050854900
885	72	126	3	120	15	264.0	408.0	144.0	839.577903485449	118.0	11.8045743731887	1	3	15.062511490027500
886	72	127	3	60	15	272.0	422.0	150.0	702.294745362815	100.0	18.8034369782944	1	3	22.061374095133200
887	72	128	3	150	15	262.0	410.0	148.0	763.179056839882	120.0	19.0620741141567	1	3	22.32001123099550
888	73	129	3	150	15	306.0	472.0	166.0	655.369212342792	112.0	14.2541042535362	1	3	17.51204137037500
889	73	130	3	60	15	296.0	430.0	134.0	887.266853546227	108.0	24.9066350283352	1	3	28.164572145174000
890	73	131	3	30	15	444.0	593.0	149.0	777.417229132991	124.0	20.0379992307303	1	3	23.29593634756910
891	73	132	3	120	15	298.0	438.0	140.0	832.665694432795	116.0	6.64563530561917	1	3	9.903572422458
892	74	133	3	150	15	284.0	455.0	171.0	631.550991780632	120.0	22.3599687430349	1	3	25.61790585987370
893	74	134	3	120	15	278.0	422.0	144.0	823.696350139262	110.0	14.5416052859597	1	3	17.79954240279850
894	74	135	3	60	15	292.0	435.0	143.0	873.183908231711	120.0	22.2270882490501	1	3	25.48502536588890
895	74	136	3	30	15	360.0	509.0	149.0	763.848570687505	120.0	19.1928895471677	1	3	22.450826664006500
896	75	137	3	60	15	368.0	475.0	107.0	966.456686006965	70.0	24.1111134229373	1	3	27.36905053977610
897	75	138	3	30	15	380.0	538.0	158.0	746.504536637523	136.0	17.2961597020049	1	3	20.55409681884370
898	75	139	3	120	15	376.0	517.0	141.0	858.995210325675	120.0	9.65142791313073	1	3	12.90936502996960
899	75	140	3	150	15	360.0	514.0	154.0	764.039538876401	130.0	12.9624024600005	1	3	16.22033957683930
900	76	141	3	30	15	434.0	588.0	154.0	888.886570153493	130.0	20.9332576335498	1	3	24.19119475038860
901	76	142	3	120	15	328.0	471.0	143.0	862.12672679549	124.0	12.6795711681507	1	3	15.93750828498950
902	76	143	3	60	15	352.0	509.0	157.0	657.942824785894	96.0	20.409249861793	1	3	23.66718697863180
903	76	144	3	150	15	364.0	510.0	146.0	770.4586580412	112.0	15.838391993648	1	3	19.09632911048680
904	77	145	3	30	15	370.0	530.0	160.0	721.122957397654	124.0	19.0233543344006	1	3	22.28129145123940
905	77	146	3	60	15	364.0	505.0	141.0	792.118662647095	106.0	19.1283262842086	1	3	22.38626340104740
906	77	147	3	120	15	302.0	446.0	144.0	798.308500411491	112.0	13.2398982822682	1	3	16.49783539910700
907	77	148	3	150	15	316.0	472.0	156.0	727.408003624452	112.0	18.5227936080763	1	3	21.780730724915100
908	78	149	3	30	15	376.0	548.0	172.0	639.013299774976	134.0	23.0401850638195	1	3	26.29812218065830
909	78	150	3	60	15	352.0	488.0	136.0	788.878814519473	86.0	24.4650991856555	1	3	27.72303630249430
910	78	151	3	120	15	324.0	481.0	157.0	708.655504657476	114.0	14.2470544480155	1	3	17.50499156485430
911	78	152	3	150	15	306.0	456.0	150.0	739.17898733215	114.0	14.06786939231	1	3	17.32580650914880
912	79	153	3	150	15	318.0	476.0	158.0	730.110117091122	126.0	18.0713157569655	1	3	21.32925287380430
913	79	154	3	30	15	338.0	489.0	151.0	756.068045355981	126.0	22.7347296801464	1	3	25.99266679698520
914	79	155	3	60	15	320.0	451.0	131.0	844.934828509231	98.0	27.0474535480315	1	3	30.305390664870300
915	79	156	3	120	15	294.0	448.0	154.0	743.431539906207	118.0	17.940923024801	1	3	21.198860141639800
916	80	157	3	30	15	390.0	540.0	150.0	765.757904935322	122.0	23.0147885090683	1	3	26.27272562590710
917	80	158	3	60	15	324.0	469.0	145.0	749.239052884647	96.0	26.3319970998283	1	3	29.589934216667100
918	80	159	3	120	15	312.0	476.0	164.0	717.509901701503	124.0	16.8044033547811	1	3	20.06234047161990
919	80	160	3	150	15	270.0	434.0	164.0	670.967522712666	116.0	17.7625162681757	1	3	21.020453385014500
920	81	161	3	30	15	378.0	518.0	140.0	868.323573134574	116.0	19.6567246353064	1	3	22.91466175214520
921	81	162	3	60	15	272.0	417.0	145.0	757.908063975348	102.0	23.4604549833113	1	3	26.71839210015010
922	81	163	3	120	15	290.0	459.0	169.0	645.13526808242	124.0	15.0302668003268	1	3	18.288203917165600
923	81	164	3	150	15	284.0	447.0	163.0	699.161405151461	134.0	27.3345524093981	1	3	30.59248952623690
924	82	165	3	150	15	284.0	468.0	184.0	603.105388808285	134.0	25.6303236611892	1	3	28.888260778028000
925	82	166	3	120	15	278.0	433.0	155.0	730.393607081198	120.0	16.8843160673926	1	3	20.14225318423140
926	82	167	3	30	15	326.0	502.0	176.0	608.018235430539	124.0	23.2278819151745	1	3	26.485819032013300
927	82	168	3	60	15	284.0	431.0	147.0	775.923488784337	104.0	21.977852000753	1	3	25.23578911759180
928	83	169	3	60	15	284.0	431.0	147.0	751.568927633579	100.0	28.585093312515	1	3	31.843030429353800
929	83	170	3	30	15	342.0	469.0	127.0	857.485721706764	96.0	20.9151199734587	1	3	24.17305709029750
930	83	171	3	120	15	294.0	438.0	144.0	772.165642443533	114.0	9.7365581781646	1	3	12.994495295003400
931	83	172	3	150	15	356.0	526.0	170.0	686.84354631941	132.0	22.596046958873	1	3	25.85398407571180
932	84	173	3	30	15	250.0	405.0	155.0	675.953770744984	100.0	24.0092148614295	1	3	27.267151978268300
933	84	174	3	150	15	268.0	418.0	150.0	746.7309182763	114.0	19.9404105868192	1	3	23.19834770365800
934	84	175	3	120	15	296.0	452.0	156.0	705.210304224629	108.0	15.4187984376528	1	3	18.67673555449160
935	84	176	3	60	15	264.0	425.0	161.0	667.346466335365	102.0	31.8868692450757	1	3	35.14480636191450
936	85	177	3	30	15	322.0	472.0	150.0	704.059491775787	102.0	22.1281323402751	1	3	25.38606945711390
937	85	178	3	150	15	262.0	435.0	173.0	654.356835685469	132.0	20.2875890749274	1	3	23.54552619176620
938	85	179	3	120	15	264.0	414.0	150.0	719.866219657574	116.0	14.0430928969687	1	3	17.30103001380750
939	85	180	3	60	15	290.0	434.0	144.0	745.240316576707	92.0	21.7319909079834	1	3	24.989928024822200
940	86	181	3	120	15	234.0	401.0	167.0	695.975024459705	124.0	11.9324769557017	1	3	15.19041407254050
941	86	182	3	150	15	260.0	426.0	166.0	623.795903143941	112.0	17.9015772688402	1	3	21.159514385679000
942	86	183	3	30	15	312.0	492.0	180.0	552.092273029366	124.0	17.4663179187247	1	3	20.72425503556350
943	86	184	3	60	15	266.0	434.0	168.0	658.865043571661	122.0	19.7161401444853	1	3	22.97407726132410
944	87	185	3	150	15	276.0	435.0	159.0	680.277174894589	122.0	17.1088281062159	1	3	20.366765223054700
945	87	186	3	30	15	244.0	409.0	165.0	636.316051827387	112.0	17.531341794847	1	3	20.789278911685800
946	87	187	3	60	15	322.0	473.0	151.0	713.484175274195	104.0	16.4454760374852	1	3	19.70341315432400
947	87	188	3	120	15	254.0	422.0	168.0	700.156215583118	126.0	10.316209207608	1	3	13.57414632444680
948	88	189	3	60	15	274.0	421.0	147.0	759.84665200282	106.0	17.3507694706107	1	3	20.60870658744950
949	88	190	3	30	15	386.0	539.0	153.0	798.845536566378	130.0	15.5052334832446	1	3	18.76317060008340
950	88	191	3	120	15	342.0	505.0	163.0	722.242327069134	132.0	10.8816392427406	1	3	14.13957635957940
951	88	192	3	150	15	362.0	526.0	164.0	690.666482097696	130.0	10.5125557258582	1	3	13.770492842697000
952	89	193	3	150	15	270.0	427.0	157.0	741.941705968023	128.0	13.5587562719535	1	3	16.81669338879230
953	89	194	3	30	15	292.0	477.0	185.0	596.998342319078	158.0	15.1825229239732	1	3	18.44046004081200
954	89	195	3	120	15	342.0	493.0	151.0	727.908576223082	120.0	8.27565960188947	1	3	11.533596718728300
955	89	196	3	60	15	238.0	384.0	146.0	768.7061444967	108.0	17.2158380317574	1	3	20.47377514859620
956	90	197	3	120	15	292.0	442.0	150.0	775.224788248263	122.0	9.16039444198201	1	3	12.418331558820800
957	90	198	3	30	15	232.0	401.0	169.0	647.885083261967	136.0	12.6730440350871	1	3	15.93098115192590
958	90	199	3	150	15	272.0	427.0	155.0	706.197629483535	124.0	12.8406285162215	1	3	16.09856563306030
959	90	200	3	60	15	298.0	435.0	137.0	874.475841046368	112.0	11.4734666940191	1	3	14.73140381085790
960	91	201	3	30	15	406.0	555.0	149.0	709.907416615872	122.0	10.4274970006513	1	3	13.685434117490100
961	91	202	3	60	15	358.0	505.0	147.0	801.233657230475	114.0	0.56701956250587	1	3	3.8249566793447000
962	91	203	3	150	15	302.0	458.0	156.0	713.984323362291	122.0	11.4668393822928	1	3	14.724776499131600
963	91	204	3	120	15	276.0	427.0	151.0	743.804174454967	118.0	2.62012989916408	1	3	5.878067016002910
964	92	205	3	60	15	342.0	497.0	155.0	729.742076102879	122.0	6.14928989869	1	3	9.407227015528830
965	92	206	3	30	15	392.0	546.0	154.0	749.431998179863	134.0	9.47369780977476	1	3	12.73163492661360
966	92	207	3	150	15	318.0	468.0	150.0	772.90999542096	128.0	5.13617451200457	1	3	8.3941116288434
967	92	208	3	120	15	276.0	437.0	161.0	766.87504487732	148.0	-0.0812283911856468	1	3	3.1767087256531800
968	93	209	3	30	15	308.0	464.0	156.0	744.55210607749	146.0	0.588443472916559	1	3	3.8463805897553900
969	93	210	3	120	15	326.0	463.0	137.0	857.042822315941	118.0	8.56342730838287	1	3	11.821364425221700
970	93	211	3	150	15	314.0	464.0	150.0	803.850352878218	128.0	4.82589213533561	1	3	8.08382925217444
971	93	212	3	60	15	306.0	447.0	141.0	838.536392965242	116.0	-5.91062369398982	1	3	-2.65268657715099
972	94	213	3	60	15	324.0	456.0	132.0	929.276831090519	116.0	-4.53177054746878	1	3	-1.273833430629950
973	94	214	3	30	15	382.0	515.0	133.0	834.268828069971	106.0	3.01987018267046	1	3	6.2778072995092900
974	94	215	3	150	15	322.0	467.0	145.0	766.784890067281	114.0	8.31304468524777	1	3	11.5709818020866
975	94	216	3	120	15	316.0	460.0	144.0	779.460883795452	114.0	6.20940679913227	1	3	9.4673439159711
976	95	217	3	60	15	340.0	472.0	132.0	881.158283594028	110.0	0.164827896265415	1	3	3.4227650131042400
977	95	218	3	120	15	310.0	452.0	142.0	865.717832488418	124.0	4.97811427995568	1	3	8.236051396794510
978	95	219	3	30	15	376.0	509.0	133.0	907.855012104016	126.0	5.19336204890534	1	3	8.45129916574417
979	95	220	3	150	15	318.0	454.0	136.0	880.917954093588	122.0	12.1367831276601	1	3	15.39472024449890
980	96	221	3	60	15	298.0	435.0	137.0	897.664698595085	112.0	-4.92788539698114	1	3	-1.669948280142310
981	96	222	3	120	15	252.0	452.0	200.0	560.039064258142	178.0	18.9880126814341	1	3
982	96	223	3	30	15	374.0	501.0	127.0	927.26571342284	104.0	6.60414812194748	1	3	9.86208523878631
983	96	224	3	150	15	288.0	431.0	143.0	776.895934832907	122.0	13.8169459634486	1	3	17.074883080287400
984	97	225	3	30	15	326.0	463.0	137.0	800.620112548067	100.0	12.2806519671918	1	3	15.53858908403060
985	97	226	3	150	15	262.0	417.0	155.0	708.59911372589	118.0	16.3651911380731	1	3	19.62312825491190
986	97	227	3	60	15	298.0	447.0	149.0	743.427107977327	96.0	9.03561129627315	1	3	12.293548413112000
987	97	228	3	120	15	342.0	485.0	143.0	799.629088035951	118.0	11.1890731166149	1	3	14.447010233453700
988	98	229	3	120	15	338.0	492.0	154.0	729.615342402839	118.0	3.66644175015907	1	3
989	98	230	3	150	15	304.0	450.0	146.0	734.902105014702	104.0	13.9815956697209	1	3	17.239532786559700
990	98	231	3	30	15	406.0	539.0	133.0	908.120251193204	106.0	9.55857752216381	1	3	12.81651463900260
991	98	232	3	60	15	326.0	460.0	134.0	830.032121472896	94.0	12.0281454305592	1	3	15.286082547398000
992	99	233	3	150	15	322.0	477.0	155.0	715.601224684629	116.0	18.5811088393368	1	3	21.839045956175600
993	99	234	3	120	15	346.0	485.0	139.0	823.472318509254	108.0	14.2844174460192	1	3	17.54235456285800
994	99	235	3	30	15	362.0	525.0	163.0	639.341784975273	108.0	9.54597865412002	1	3	12.803915770958800
995	99	236	3	60	15	318.0	438.0	120.0	927.028006875856	84.0	15.9856066990459	1	3	19.243543815884700
996	100	237	3	120	15	312.0	452.0	140.0	792.968903993943	100.0	14.5553465183754	1	3	17.81328363521420
997	100	238	3	150	15	300.0	469.0	169.0	611.704737470472	106.0	12.7971339604819	1	3	16.05507107732070
998	100	239	3	30	15	340.0	485.0	145.0	733.931479234624	92.0	9.16567655408228	1	3	12.42361367092110
999	100	240	3	60	15	370.0	515.0	145.0	708.035548313574	102.0	10.5676457533034	1	3	13.825582870142200
1000	101	241	3	120	15	426.0	585.0	159.0	701.682595399574	122.0	5.82156192145814	1	3	9.07949903829697
1001	101	242	3	30	15	322.0	471.0	149.0	705.209548413916	100.0	6.0245712101913	1	3	9.28250832703013
1002	101	243	3	60	15	492.0	642.0	150.0	766.131079958443	110.0	13.7799553964064	1	3	17.03789251324520
1003	101	244	3	150	15	334.0	493.0	159.0	665.782360260259	116.0	13.121406805383	1	3	16.379343922221800
1004	102	245	3	30	15	490.0	614.0	124.0	1015.42419853965	106.0	14.5490129565229	1	3	17.80695007336170
1005	102	246	3	120	15	304.0	477.0	173.0	603.284113470957	100.0	10.0531324694977	1	3	13.31106958633650
1006	102	247	3	150	15	378.0	555.0	177.0	569.462014612726	84.0	12.8535093467029	1	3	16.11144646354170
1007	102	248	3	60	15	288.0	414.0	126.0	868.343232337219	86.0	20.2156009912605	1	3	23.47353810809930
1008	103	249	3	120	15	288.0	442.0	154.0	684.231424696489	108.0	12.7652427118786	1	3	16.023179828717400
1009	103	250	3	60	15	270.0	418.0	148.0	734.08190219663	98.0	14.4644246498404	1	3	17.722361766679200
1010	103	251	3	150	15	288.0	456.0	168.0	625.73414684261	112.0	11.832310609107	1	3	15.09024772594580
1011	103	252	3	30	15	328.0	459.0	131.0	871.122480399056	94.0	15.2210202119492	1	3	18.47895732878800
1012	104	253	3	30	15	338.0	447.0	109.0	1071.01485814659	80.0	10.4074329580846	1	3	13.66537007492340
1013	104	254	3	150	15	284.0	446.0	162.0	654.993513084538	106.0	12.2253150025813	1	3	15.48325211942010
1014	104	255	3	60	15	286.0	413.0	127.0	898.658614983642	92.0	18.0637123820042	1	3	21.32164949884300
1015	104	256	3	120	15	248.0	410.0	162.0	670.835412490629	116.0	6.53155544789118	1	3	9.78949256473001
1016	105	257	3	150	15	254.0	410.0	156.0	691.398211733674	112.0	12.4092995119638	1	3	15.66723662880260
1017	105	258	3	60	15	268.0	426.0	158.0	684.699892352694	104.0	11.9290303942489	1	3	15.18696751108770
1018	105	259	3	30	15	336.0	460.0	124.0	881.96481712005	80.0	10.3443058302048	1	3	13.602242947043600
1019	105	260	3	120	15	322.0	464.0	142.0	760.095938212371	104.0	7.72408824239834	1	3	10.98202535923720
1020	106	261	3	120	15	270.0	427.0	157.0	658.700244896913	112.0	9.62179530034973	1	3	12.87973241718860
1021	106	262	3	150	15	348.0	497.0	149.0	753.380770068187	108.0	13.4089562121137	1	3	16.66689332895250
1022	106	263	3	60	15	338.0	459.0	121.0	908.261669132172	86.0	11.4942214831764	1	3	14.752158600015200
1023	106	264	3	30	15	344.0	469.0	125.0	911.003072901194	98.0	10.4892727623568	1	3	13.74720987919560
1024	107	265	3	120	15	324.0	472.0	148.0	730.427328852002	106.0	13.2144984600387	1	3	16.47243557687750
1025	107	266	3	150	15	264.0	430.0	166.0	686.646486963364	122.0	16.3208514180522	1	3	19.57878853489100
1026	107	267	3	30	15	332.0	455.0	123.0	894.551315670722	88.0	15.2342725912466	1	3	18.49220970808540
1027	107	268	3	60	15	308.0	442.0	134.0	871.993972554846	104.0	15.4629147342898	1	3	18.72085185112860
1028	108	269	3	30	15	266.0	393.0	127.0	819.024008235253	84.0	11.6785523596615	1	3	14.93648947650030
1029	108	270	3	120	15	268.0	423.0	155.0	697.690892089531	108.0	15.0532558027342	1	3	18.311192919573000
1030	108	271	3	150	15	312.0	465.0	153.0	762.584573631001	116.0	10.1106173413065	1	3	13.36855445814530
1031	108	272	3	60	15	282.0	409.0	127.0	870.298720998177	98.0	14.727397579978	1	3	17.985334696816800
1032	109	273	3	120	15	272.0	413.0	141.0	796.096021272439	100.0	10.6497602156341	1	3	13.907697332472900
1033	109	274	3	30	15	290.0	397.0	107.0	1059.10728633842	90.0	10.5529723212851	1	3	13.810909438123900
1034	109	275	3	150	15	316.0	460.0	144.0	738.992413841577	94.0	10.908118324328	1	3	14.16605544116680
1035	109	276	3	60	15	294.0	414.0	120.0	993.77513667353	98.0	9.08279764952816	1	3	12.340734766367000
1036	110	277	3	30	15	308.0	459.0	151.0	739.913649677707	122.0	13.6806601144026	1	3	16.93859723124140
1037	110	278	3	150	15	328.0	488.0	160.0	681.149484732223	110.0	10.3901124050318	1	3	13.648049521870600
1038	110	279	3	120	15	258.0	406.0	148.0	788.913588016676	112.0	18.8941526627336	1	3	22.152089779572400
1039	110	280	3	60	15	322.0	422.0	100.0	1124.32526743166	74.0	23.8252606701632	1	3
1040	111	281	3	120	15	272.0	422.0	150.0	737.992809210745	112.0	8.30300736126415	1	3	11.560944478103000
1041	111	282	3	30	15	248.0	372.0	124.0	860.16655645501	82.0	10.630738664683	1	3	13.88867578152180
1042	111	283	3	150	15	260.0	422.0	162.0	654.984213724012	110.0	16.8538294151067	1	3	20.111766531945500
1043	111	284	3	60	15	268.0	385.0	117.0	979.416294004234	88.0	13.2676803440265	1	3	16.52561746086530
1044	112	285	3	30	15	394.0	530.0	136.0	823.234620154349	102.0	15.4856045097602	1	3	18.74354162659900
1045	112	286	3	60	15	302.0	417.0	115.0	998.409937380862	86.0	16.1134468371749	1	3	19.37138395401370
1046	112	287	3	120	15	250.0	413.0	163.0	640.450505726088	102.0	16.7832688700514	1	3	20.04120598689020
1047	112	288	3	150	15	296.0	465.0	169.0	654.201420271334	126.0	13.636054855768	1	3	16.89399197260680
1048	113	289	3	150	15	270.0	429.0	159.0	667.837013686526	110.0	19.7120771266258	1	3	22.97001424346460
1049	113	290	3	30	15	302.0	431.0	129.0	901.85680679729	106.0	12.8074323578957	1	3	16.065369474734500
1050	113	291	3	120	15	278.0	447.0	169.0	645.028613509107	118.0	12.8633407178117	1	3	16.12127783465050
1051	113	292	3	60	15	234.0	368.0	134.0	834.766478692112	94.0	16.2650630894835	1	3	19.52300020632230
1052	114	293	3	120	15	276.0	417.0	141.0	785.685639176924	102.0	15.4083307086522	1	3	18.66626782549100
1053	114	294	3	30	15	290.0	406.0	116.0	983.960345220083	86.0	9.59840820578988	1	3	12.856345322628700
1054	114	295	3	150	15	294.0	464.0	170.0	633.130882488151	122.0	11.9501420288257	1	3	15.20807914566450
1055	114	296	3	60	15	268.0	385.0	117.0	1004.28580166131	92.0	18.3443135218553	1	3	21.60225063869410
1056	115	297	3	120	15	294.0	459.0	165.0	665.498779028034	128.0	5.74353495600072	1	3	9.00147207283955
1057	115	298	3	150	15	394.0	547.0	153.0	666.973939472059	104.0	10.536162413303	1	3	13.794099530141800
1058	115	299	3	60	15	236.0	368.0	132.0	880.599896135876	96.0	12.2289810468448	1	3	15.48691816368360
1059	115	300	3	30	15	386.0	523.0	137.0	811.152323906881	108.0	13.0995708592205	1	3	16.357507976059300
1060	116	301	3	60	15	308.0	419.0	111.0	1068.63583582999	92.0	11.723259874792	1	3	14.981196991630800
1061	116	302	3	120	15	290.0	435.0	145.0	724.652259283273	100.0	10.7753596620578	1	3	14.03329677889660
1062	116	303	3	30	15	266.0	384.0	118.0	1003.45755804349	94.0	9.31988859790709	1	3	12.57782571474590
1063	116	304	3	150	15	290.0	459.0	169.0	609.345890304024	106.0	11.7746285079603	1	3	15.03256562479910
1064	117	305	3	150	15	318.0	473.0	155.0	712.095901589926	116.0	18.2081196117598	1	3	21.466056728598600
1065	117	306	3	30	15	290.0	422.0	132.0	805.654403386977	92.0	6.48723496023462	1	3	9.745172077073450
1066	117	307	3	60	15	282.0	409.0	127.0	968.295779181179	100.0	15.0274286602627	1	3	18.28536577710150
1067	117	308	3	120	15	264.0	419.0	155.0	714.109282086074	112.0	11.2866415904155	1	3	14.544578707254300
1068	118	309	3	150	15	284.0	435.0	151.0	777.234869130638	122.0	20.5369931194327	1	3	23.79493023627150
1069	118	310	3	120	15	236.0	388.0	152.0	726.499952182347	106.0	11.0467512040114	1	3	14.304688320850200
1070	118	311	3	60	15	264.0	388.0	124.0	996.742545132913	96.0	14.5073733647583	1	3	17.76531048159710
1071	118	312	3	30	15	354.0	480.0	126.0	912.157108388606	98.0	11.4175322551516	1	3	14.675469371990400
1072	119	313	3	150	15	274.0	421.0	147.0	815.452712857027	126.0	25.4772276343088	1	3
1073	119	314	3	30	15	302.0	422.0	120.0	1000.6455125873	102.0	8.11031390561976	1	3	11.36825102245860
1074	119	315	3	60	15	270.0	400.0	130.0	863.757387409107	92.0	16.9415611457946	1	3	20.19949826263340
1075	119	316	3	120	15	312.0	455.0	143.0	800.872313353868	116.0	11.4736174126633	1	3	14.73155452950210
1076	120	317	3	150	15	310.0	468.0	158.0	736.648436757031	124.0	14.7426617863787	1	3	18.00059890321750
1077	120	318	3	60	15	264.0	388.0	124.0	996.392923782555	100.0	11.2636356321798	1	3	14.521572749018600
1078	120	319	3	30	15	312.0	443.0	131.0	815.723679983735	102.0	9.70142418884725	1	3	12.95936130568610
1079	120	320	3	120	15	300.0	434.0	134.0	933.16507254441	114.0	12.7822566690294	1	3	16.04019378586820
1080	121	321	3	150	15	468.0	631.0	163.0	652.768020948548	110.0	11.1036642814918	1	3	14.361601398330600
1081	121	322	3	30	15	336.0	456.0	120.0	1062.92358225055	106.0	6.63566004780963	1	3	9.893597164648460
1082	121	323	3	120	15	274.0	422.0	148.0	725.175918717113	116.0	16.8759150770649	1	3	20.133852193903700
1083	121	324	3	60	15	248.0	359.0	111.0	1102.63794717145	90.0	19.9963504329832	1	3	23.254287549822000
1084	122	325	3	60	15	282.0	402.0	120.0	980.179477869509	96.0	17.99784002178	1	3	21.25577713861880
1085	122	326	3	150	15	310.0	451.0	141.0	823.0250051773	116.0	18.2844746064841	1	3	21.542411723322900
1086	122	327	3	120	15	274.0	417.0	143.0	787.16142301152	116.0	10.8839334906509	1	3	14.141870607489700
1087	122	328	3	30	15	340.0	468.0	128.0	1025.28511289355	116.0	15.176039238186	1	3	18.43397635502480
1088	123	329	3	60	15	288.0	409.0	121.0	915.049818446882	90.0	13.4416004700216	1	3	16.69953758686040
1089	123	330	3	30	15	378.0	496.0	118.0	1034.10774931574	100.0	12.4652416787887	1	3	15.723178795627500
1090	123	331	3	120	15	286.0	439.0	153.0	692.835675331205	106.0	10.6240820709627	1	3	13.882019187801500
1091	123	332	3	150	15	302.0	464.0	162.0	680.594883790746	120.0	19.967640161582	1	3	23.22557727842080
1092	124	333	3	60	15	260.0	384.0	124.0	938.828537607345	92.0	16.4127224521602	1	3	19.670659568999000
1093	124	334	3	150	15	284.0	459.0	175.0	605.163624774091	128.0	19.2881243322631	1	3	22.546061449101900
1094	124	335	3	120	15	306.0	476.0	170.0	660.977969193952	124.0	10.8267710642179	1	3	14.08470818105670
1095	124	336	3	30	15	262.0	396.0	134.0	871.237917299084	110.0	9.58252485525445	1	3	12.84046197209330
1096	125	337	3	120	15	280.0	448.0	168.0	647.52808320201	120.0	9.57997627135552	1	3	12.837913388194300
1097	125	338	3	60	15	338.0	464.0	126.0	910.099113061926	98.0	16.8241465849324	1	3	20.08208370177120
1098	125	339	3	30	15	388.0	509.0	121.0	1066.38773106868	116.0	14.0152413777558	1	3	17.273178494594600
1099	125	340	3	150	15	376.0	539.0	163.0	680.27703738261	120.0	14.5164721462013	1	3	17.77440926304010
1100	126	341	3	30	15	312.0	438.0	126.0	920.501521427271	104.0	6.97417010368703	1	3	10.232107220525900
1101	126	342	3	120	15	312.0	467.0	155.0	726.309777958237	116.0	11.3446370653678	1	3	14.60257418220660
1102	126	343	3	60	15	252.0	392.0	140.0	807.850551515771	100.0	5.13446628361989	1	3	8.392403400458720
1103	126	344	3	150	15	264.0	430.0	166.0	613.443844498863	108.0	18.3757590404178	1	3	21.63369615725660
1104	127	345	3	120	15	322.0	464.0	142.0	803.606380319208	110.0	7.39180290954987	1	3	10.649740026388700
1105	127	346	3	60	15	246.0	393.0	147.0	736.330530986354	98.0	11.456848934384	1	3	14.71478605122280
1106	127	347	3	150	15	244.0	401.0	157.0	717.008661925518	114.0	13.0845681323987	1	3	16.34250524923750
1107	127	348	3	30	15	216.0	351.0	135.0	791.405136038281	90.0	4.20996081641171	1	3	7.46789793325054
1108	128	349	3	120	15	256.0	408.0	152.0	718.265132753215	112.0	8.8936898494436	1	3	12.151626966282400
1109	128	350	3	30	15	266.0	401.0	135.0	829.060880891972	102.0	9.97095467523131	1	3	13.22889179207010
1110	128	351	3	150	15	262.0	423.0	161.0	678.569401168331	112.0	11.1634433149021	1	3	14.421380431740900
1111	128	352	3	60	15	254.0	413.0	159.0	704.247620800159	114.0	4.5706962723992	1	3	7.828633389238030
1112	129	353	3	30	15	418.0	560.0	142.0	894.555172996237	130.0	15.078176478904	1	3	18.33611359574280
1113	129	354	3	150	15	274.0	438.0	164.0	625.950964900062	102.0	15.9154546517499	1	3	19.17339176858870
1114	129	355	3	120	15	262.0	427.0	165.0	703.825250173989	122.0	5.7875472756097	1	3	9.045484392448530
1115	129	356	3	60	15	272.0	406.0	134.0	871.357216168993	104.0	10.6450010590192	1	3	13.90293817585800
1116	130	357	3	120	15	314.0	451.0	137.0	832.583038322864	108.0	2.46644393919291	1	3	5.724381056031740
1117	130	358	3	150	15	356.0	505.0	149.0	811.162143897867	126.0	15.4909526145582	1	3	18.74888973139700
1118	130	359	3	60	15	318.0	438.0	120.0	1003.41176378023	108.0	6.08234896720037	1	3	9.3402860840392
1119	130	360	3	30	15	398.0	518.0	120.0	979.372623648149	102.0	18.5617145400069	1	3	21.81965165684570
1120	131	361	3	60	15	320.0	443.0	123.0	980.266627530421	104.0	8.15705812586104	1	3	11.41499524269990
1121	131	362	3	30	15	378.0	500.0	122.0	993.182127882204	108.0	14.1231109577494	1	3	17.38104807458820
1122	131	363	3	120	15	294.0	454.0	160.0	760.027147688269	130.0	11.2526415059737	1	3	14.510578622812500
1123	131	364	3	150	15	302.0	477.0	175.0	690.204669802597	142.0	15.3329355596818	1	3	18.59087267652060
1124	132	365	3	30	15	360.0	505.0	145.0	871.917248600495	136.0	6.95619237016026	1	3	10.21412948699910
1125	132	366	3	60	15	362.0	496.0	134.0	897.195619983195	116.0	10.7973341678629	1	3	14.055271284701700
1126	132	367	3	120	15	308.0	455.0	147.0	787.221489559152	122.0	12.4063905196752	1	3	15.664327636514000
1127	132	368	3	150	15	356.0	513.0	157.0	692.498930712611	124.0	13.4048567630385	1	3	16.66279387987730
1128	133	369	3	150	15	304.0	464.0	160.0	732.176350183646	134.0	9.22891893357433	1	3	12.48685605041320
1129	133	370	3	60	15	272.0	406.0	134.0	874.348401856841	110.0	6.4106360342661	1	3	9.66857315110493
1130	133	371	3	30	15	430.0	564.0	134.0	868.701924880597	120.0	10.2773056951225	1	3	13.535242811961300
1131	133	372	3	120	15	296.0	429.0	133.0	816.315298857547	106.0	3.09373491920256	1	3	6.351672036041390
1132	134	373	3	30	15	322.0	447.0	125.0	1003.33663686054	122.0	10.4145867634967	1	3	13.672523880335500
1133	134	374	3	120	15	336.0	480.0	144.0	840.833061164609	126.0	4.13771425153308	1	3	7.395651368371910
1134	134	375	3	150	15	282.0	443.0	161.0	705.659038967919	124.0	15.4810090322214	1	3	18.73894614906020
1135	134	376	3	60	15	268.0	393.0	125.0	1025.21159310881	114.0	9.06020362935436	1	3	12.31814074619320
1136	135	377	3	150	15	278.0	423.0	145.0	824.760593862167	124.0	6.63137621926415	1	3	9.88931333610298
1137	135	378	3	120	15	308.0	464.0	156.0	739.470829036903	124.0	10.7100641895471	1	3	13.96800130638590
1138	135	379	3	60	15	290.0	417.0	127.0	905.494043044841	112.0	16.9010995068322	1	3	20.159036623671000
1139	135	380	3	30	15	406.0	513.0	107.0	1160.21472493229	94.0	6.95553423365876	1	3	10.213471350497600
1140	136	381	3	30	15	376.0	496.0	120.0	969.61094269558	108.0	7.73690070745602	1	3	10.99483782429490
1141	136	382	3	150	15	272.0	423.0	151.0	797.347010828935	128.0	12.0260326807557	1	3	15.28396979759450
1142	136	383	3	120	15	296.0	434.0	138.0	816.648335236549	110.0	11.3404646292223	1	3	14.598401746061100
1143	136	384	3	60	15	270.0	397.0	127.0	890.747968060835	110.0	7.41836704515554	1	3	10.67630416199440
1144	137	385	3	30	15	354.0	489.0	135.0	929.316689738379	124.0	6.95738881337243	1	3	10.21532593021130
1145	137	386	3	120	15	302.0	446.0	144.0	784.347818347073	118.0	7.59682034559918	1	3	10.854757462438000
1146	137	387	3	150	15	310.0	447.0	137.0	800.946594969211	108.0	15.0031013208244	1	3	18.26103843766320
1147	137	388	3	60	15	288.0	409.0	121.0	954.981444988847	102.0	15.1345661397485	1	3	18.39250325658730
1148	138	389	3	30	15	364.0	493.0	129.0	889.460745476738	118.0	7.07233878744335	1	3	10.330275904282200
1149	138	390	3	150	15	326.0	497.0	171.0	691.821409338388	142.0	18.4564610563974	1	3	21.71439817323620
1150	138	391	3	60	15	280.0	409.0	129.0	898.290853894613	98.0	14.7697216181608	1	3	18.02765873499960
1151	138	392	3	120	15	284.0	451.0	167.0	705.60552812661	140.0	7.02266758845339	1	3	10.28060470529220
1152	139	393	3	60	15	270.0	396.0	126.0	932.194707974846	104.0	12.4500347718912	1	3	15.707971888730000
1153	139	394	3	150	15	298.0	447.0	149.0	765.596612711447	122.0	14.9877352314757	1	3	18.245672348314500
1154	139	395	3	30	15	314.0	448.0	134.0	839.188430917606	106.0	8.65985268598154	1	3	11.91778980282040
1155	139	396	3	120	15	286.0	443.0	157.0	787.830435313689	134.0	9.75952585847064	1	3	13.01746297530950
1156	140	397	3	60	15	314.0	438.0	124.0	943.153311060652	106.0	10.5484358696387	1	3	13.80637298647750
1157	140	398	3	30	15	354.0	501.0	147.0	774.510692188223	128.0	12.6897396667266	1	3	15.94767678356540
1158	140	399	3	120	15	312.0	460.0	148.0	769.0473637957	118.0	13.8940651663515	1	3	17.152002283190300
1159	140	400	3	150	15	378.0	527.0	149.0	750.798689660629	124.0	19.2283679166075	1	3	22.486305033446300
1160	141	1	4	120	0	588.0	751.0	163.0	682.77479450937	132.0	9.57828771912422	1	3	12.836224835963000
1161	141	2	4	30	0	338.0	476.0	138.0	867.26826321219	122.0	10.825574168505	1	3	14.083511285343800
1162	141	3	4	60	0	366.0	498.0	132.0	843.557249566104	96.0	10.0083705689738	1	3	13.266307685812600
1163	141	4	4	150	0	316.0	493.0	177.0	599.783886554137	124.0	20.2387500182016	1	3	23.49668713504040
1164	142	5	4	60	0	314.0	454.0	140.0	793.334452112935	110.0	12.9101150165625	1	3	16.16805213340130
1165	142	6	4	30	0	354.0	489.0	135.0	826.431765225845	106.0	11.0232242753964	1	3	14.28116139223520
1166	142	7	4	120	0	264.0	427.0	163.0	692.705771898999	122.0	10.0702447337277	1	3	13.32818185056650
1167	142	8	4	150	0	302.0	469.0	167.0	652.27963806889	130.0	12.8309061872239	1	3	16.088843304062700
1168	143	9	4	30	0	312.0	442.0	130.0	916.517887053845	110.0	9.20058935458158	1	3	12.45852647142040
1169	143	10	4	150	0	344.0	505.0	161.0	658.356587157472	114.0	13.0638390463588	1	3	16.32177616319760
1170	143	11	4	120	0	288.0	456.0	168.0	668.59059535278	126.0	8.51656067496894	1	3	11.774497791807800
1171	143	12	4	60	0	314.0	439.0	125.0	974.427835731241	108.0	2.53530705577821	1	3	5.793244172617040
1172	144	13	4	150	0	318.0	472.0	154.0	707.523311847974	114.0	3.71145683333464	1	3
1173	144	14	4	120	0	298.0	460.0	162.0	689.740856998377	126.0	9.39357533651544	1	3	12.651512453354300
1174	144	15	4	30	0	264.0	396.0	132.0	928.75072546282	114.0	3.26899526793319	1	3	6.526932384772020
1175	144	16	4	60	0	296.0	421.0	125.0	868.225150810984	90.0	9.31680908770996	1	3	12.574746204548800
1176	145	17	4	30	0	384.0	510.0	126.0	921.421490352497	104.0	10.5806077473018	1	3
1177	145	18	4	150	0	288.0	438.0	150.0	718.797903368212	110.0	16.4935427180261	1	3	19.751479834864900
1178	145	19	4	120	0	298.0	464.0	166.0	686.052986879853	140.0	5.33645969726942	1	3	8.594396814108250
1179	145	20	4	60	0	302.0	413.0	111.0	1101.33035750268	88.0	7.33185493254294	1	3	10.589792049381800
1180	146	21	4	120	0	298.0	448.0	150.0	750.960636600891	112.0	9.69661024044019	1	3	12.954547357279000
1181	146	22	4	30	0	282.0	400.0	118.0	1016.0220085283	106.0	-0.0087222906016037	1	3	3.2492148262372300
1182	146	23	4	60	0	336.0	448.0	112.0	1107.65521520368	94.0	6.43215662694402	1	3	9.69009374378285
1183	146	24	4	150	0	282.0	430.0	148.0	750.038555743798	126.0	19.7398917844027	1	3	22.99782890124150
1184	147	25	4	60	0	278.0	397.0	119.0	1057.54925139854	108.0	2.61342028388562	1	3	5.871357400724450
1185	147	26	4	30	0	290.0	402.0	112.0	1131.03438605862	108.0	-0.478211367927194	1	3	2.7797257489116400
1186	147	27	4	120	0	290.0	438.0	148.0	744.167137356239	118.0	11.1068406705744	1	3	14.364777787413200
1187	147	28	4	150	0	350.0	509.0	159.0	750.720821604082	142.0	10.4022290402074	1	3	13.66016615704620
1188	148	29	4	30	0	268.0	396.0	128.0	959.698176582538	120.0	2.33735678879568	1	3	5.5952939056345100
1189	148	30	4	150	0	276.0	435.0	159.0	740.682379262884	148.0	16.0733687987237	1	3	19.331305915562500
1190	148	31	4	120	0	302.0	452.0	150.0	759.449554624553	114.0	7.18880992114826	1	3	10.44674703798710
1191	148	32	4	60	0	244.0	372.0	128.0	951.843134157789	110.0	12.9891264172405	1	3	16.24706353407930
1192	149	33	4	150	0	230.0	381.0	151.0	793.729673800057	148.0	20.3267170532992	1	3	23.584654170138000
1193	149	34	4	120	0	274.0	427.0	153.0	818.19197284554	138.0	3.23296972624031	1	3	6.49090684307914
1194	149	35	4	30	0	270.0	393.0	123.0	1045.63421415386	122.0	3.5787710358821	1	3	6.836708152720930
1195	149	36	4	60	0	262.0	385.0	123.0	983.466452492318	98.0	7.90230570162664	1	3	11.16024281846550
1196	150	37	4	30	0	310.0	438.0	128.0	961.518219308105	122.0	5.86635975857762	1	3	9.12429687541645
1197	150	38	4	150	0	272.0	435.0	163.0	755.268654180987	152.0	12.2719104577239	1	3	15.52984757456270
1198	150	39	4	120	0	264.0	427.0	163.0	717.02421202702	132.0	10.0112046725785	1	3	13.26914178941730
1199	150	40	4	60	0	230.0	363.0	133.0	971.819759144434	120.0	2.60421195779383	1	3	5.86214907463266
1200	1	1	1	150	0	446.0	618.0	172.0	613.66433735835	86.0	-3.77063174825224	1	4	-7.803706442533070
1201	1	2	1	30	0	490.0	606.0	116.0	921.024218335565	64.0	-6.82336229598331	1	4	-10.856436990264100
1202	1	3	1	120	0	500.0	635.0	135.0	836.804924256144	92.0	-7.53761991642467	1	4	-11.570694610705500
1203	1	4	1	60	0	598.0	722.0	124.0	1004.98683653538	112.0	6.8275423025306	1	4	2.794467608249770
1204	2	5	1	150	0	488.0	614.0	126.0	969.714630143139	92.0	-2.18266685694783	1	4	-6.215741551228660
1205	2	6	1	60	0	550.0	677.0	127.0	908.864319031949	92.0	3.06182951677224	1	4	-0.9712451775085940
1206	2	7	1	30	0	520.0	677.0	157.0	669.638102484689	74.0	0.423109571001358	1	4	-3.609965123279480
1207	2	8	1	120	0	510.0	643.0	133.0	886.940555971001	108.0	-3.81821987580101	1	4	-7.851294570081840
1208	3	9	1	150	0	556.0	701.0	145.0	813.363033072402	118.0	5.77331889468977	1	4	1.7402442004089400
1209	3	10	1	120	0	466.0	605.0	139.0	1016.59157340818	126.0	3.49964940614713	1	4	-0.5334252881337040
1210	3	11	1	30	0	470.0	638.0	168.0	978.220511854942	132.0	-2.79115279775045	1	4	-6.824227492031280
1211	3	12	1	60	0	512.0	623.0	111.0	1031.0269416596	72.0	-5.92687929692006	1	4	-9.959953991200890
1212	4	13	1	30	0	608.0	705.0	97.0	1108.80186467703	72.0		3	4
1213	4	14	1	150	0	586.0	727.0	141.0	878.815424003476	126.0	-4.17070032904354	1	4	-8.203775023324370
1214	4	15	1	60	0	638.0	817.0	179.0	669.791443415322	138.0	2.03146764903366	1	4	-2.001607045247170
1215	4	16	1	120	0	466.0	631.0	165.0	761.911492161017	140.0	-1.46306520818754	1	4	-5.496139902468370
1216	5	17	1	60	0	544.0	677.0	133.0	1016.63066696621	124.0	3.33203037434486	1	4	-0.7010443199359740
1217	5	18	1	120	0	498.0	642.0	144.0	874.546486199649	126.0	4.42255406904283	1	4	0.38947937476199600
1218	5	19	1	30	0	502.0	618.0	116.0	978.002276539592	80.0	-0.239862345502804	1	4	-4.2729370397836400
1219	5	20	1	150	0	404.0	567.0	163.0	818.006487154846	146.0	-0.128241470436848	1	4	-4.1613161647176800
1220	6	21	1	120	0	424.0	588.0	164.0	812.323676361784	150.0	2.08118739656582	1	4	-1.9518872977150100
1221	6	22	1	150	0	460.0	618.0	158.0	809.706444250202	142.0	9.97961390132011	1	4	5.946539207039280
1222	6	23	1	60	0	520.0	656.0	136.0	927.379024314153	124.0	6.95557684889479	1	4	2.922502154613960
1223	6	24	1	30	0	428.0	576.0	148.0	666.294029504653	80.0	-4.28804998550934	1	4	-8.321124679790170
1224	7	25	1	60	0	488.0	639.0	151.0	725.852928427831	116.0	0.308838937132812	1	4	-3.724235757148020
1225	7	26	1	150	0	376.0	519.0	143.0	819.322549510735	124.0	4.79308662139024	1	4	0.7600119271094070
1226	7	27	1	30	0	444.0	546.0	102.0	1081.36258733003	68.0	2.53191684731126	1	4	-1.5011578469695700
1227	7	28	1	120	0	428.0	576.0	148.0	981.463454348321	136.0	3.04543140906384	1	4	-0.9876432852169940
1228	8	29	1	30	0	442.0	565.0	123.0	908.509135857359	70.0	-1.7907219799788	1	4	-5.823796674259630
1229	8	30	1	150	0	498.0	643.0	145.0	931.059618043457	130.0	7.70548498303475	1	4	3.672410288753920
1230	8	31	1	120	0	404.0	564.0	160.0	838.392183293326	148.0	-0.962327720738486	1	4	-4.99540241501932
1231	8	32	1	60	0	422.0	634.0	212.0	761.696524141866	160.0	-5.59563414351473	1	4	-9.628708837795560
1232	9	33	1	60	0	498.0	631.0	133.0	843.934328185931	114.0	-0.358531407256777	1	4	-4.391606101537610
1233	9	34	1	120	0	448.0	593.0	145.0	849.463221032125	134.0	5.08469100176306	1	4	1.0516163074822300
1234	9	35	1	30	0	442.0	563.0	121.0	844.988953338459	74.0	-0.331769965718149	1	4	-4.364844659998980
1235	9	36	1	150	0	404.0	559.0	155.0	744.15488896403	134.0	4.19528828185611	1	4	0.16221358757527600
1236	10	37	1	120	0	358.0	527.0	169.0	749.882057244773	160.0	10.3449421573947	1	4	6.311867463113870
1237	10	38	1	30	0	428.0	559.0	131.0	794.352917560105	74.0	-1.48406582560593	1	4	-5.517140519886760
1238	10	39	1	150	0	484.0	630.0	146.0	898.488221898455	142.0	5.23994858394641	1	4	1.2068738896655800
1239	10	40	1	60	0	398.0	543.0	145.0	732.239633409422	114.0	-0.0662352983259495	1	4	-4.099309992606780
1240	11	41	1	150	0	416.0	556.0	140.0	883.706574980479	120.0	6.88861634487407	1	4	2.855541650593240
1241	11	42	1	30	0	438.0	568.0	130.0	826.485404778288	70.0	-3.86897015608145	1	4	-7.902044850362280
1242	11	43	1	120	0	464.0	622.0	158.0	824.390890504422	146.0	19.379752385267	1	4	15.346677690986200
1243	11	44	1	60	0	384.0	534.0	150.0	741.049579013464	108.0	1.90266900304167	1	4	-2.130405691239160
1244	12	45	1	150	0	384.0	514.0	130.0	930.693573060516	122.0	12.7812734652789	1	4	8.748198770998070
1245	12	46	1	60	0	456.0	580.0	124.0	852.941440273725	78.0	-1.14141179209714	1	4	-5.174486486377970
1246	12	47	1	30	0	474.0	585.0	111.0	960.932128160496	66.0	-5.32694020996357	1	4	-9.360014904244400
1247	12	48	1	120	0	520.0	664.0	144.0	861.19933549866	126.0	9.78390878043004	1	4	5.750834086149210
1248	13	49	1	150	0	486.0	614.0	128.0	992.901394450197	100.0	7.57738500258367	1	4	3.544310308302840
1249	13	50	1	120	0	384.0	531.0	147.0	840.664821084719	128.0	8.67883791256318	1	4	4.6457632182823500
1250	13	51	1	30	0	422.0	535.0	113.0	990.687593703442	76.0	1.64946407928196	1	4	-2.383610614998870
1251	13	52	1	60	0	390.0	535.0	145.0	702.199651489368	92.0	-1.66986731205031	1	4	-5.702942006331140
1252	14	53	1	30	0	322.0	446.0	124.0	948.569320425246	90.0	-2.69648246182216	1	4	-6.729557156102990
1253	14	54	1	150	0	364.0	501.0	137.0	958.13488669524	116.0	5.56111627743721	1	4	1.5280415831563800
1254	14	55	1	60	0	362.0	519.0	157.0	763.217950904974	126.0	1.10277344175366	1	4	-2.9303012525271700
1255	14	56	1	120	0	546.0	677.0	131.0	1018.70061589573	132.0	16.118733539366	1	4	12.085658845085200
1256	15	57	1	60	0	404.0	543.0	139.0	857.768685254455	124.0	9.15795043717432	1	4	5.124875742893490
1257	15	58	1	120	0	462.0	601.0	139.0	936.151369827931	136.0	16.7320190263082	1	4	12.698944332027400
1258	15	59	1	30	0	344.0	451.0	107.0	1078.73829379834	74.0	-0.881722766116365	1	4	-4.914797460397200
1259	15	60	1	150	0	426.0	569.0	143.0	836.731654704438	128.0	13.2708112532328	1	4	9.237736558951970
1260	16	61	1	120	0	400.0	551.0	151.0	816.341497294081	138.0	14.3700582368425	1	4	10.336983542561700
1261	16	62	1	150	0	344.0	505.0	161.0	787.665496060579	154.0	15.1694496336122	1	4	11.136374939331400
1262	16	63	1	60	0	376.0	561.0	185.0	658.603496459284	168.0	4.91856886286531	1	4	0.8854941685844770
1263	16	64	1	30	0	316.0	450.0	134.0	936.278791428329	112.0	-3.84470445999928	1	4	-7.877779154280110
1264	17	65	1	60	0	406.0	609.0	203.0	642.235419834258	212.0	6.64427288968324	1	4	2.611198195402410
1265	17	66	1	150	0	456.0	589.0	133.0	981.497423531286	128.0	8.17567622609448	1	4	4.1426015318136500
1266	17	67	1	30	0	348.0	489.0	141.0	778.511608848391	88.0	-1.39372425537258	1	4	-5.4267989496534100
1267	17	68	1	120	0	434.0	577.0	143.0	843.112977039753	134.0	21.3852089860541	1	4	17.352134291773300
1268	18	69	1	30	0	324.0	456.0	132.0	846.159410527357	90.0	0.450900992903144	1	4	-3.5821737013776900
1269	18	70	1	150	0	494.0	659.0	165.0	791.615918826753	162.0	17.0906263399868	1	4	13.057551645706000
1270	18	71	1	120	0	452.0	621.0	169.0	826.231338385255	166.0	14.1301156462541	1	4	10.097040951973300
1271	18	72	1	60	0	322.0	498.0	176.0	621.42487124592	140.0	-2.13327779212587	1	4	-6.166352486406700
1272	19	73	1	60	0	440.0	627.0	187.0	677.52755527023	172.0	8.2196702348475	1	4	4.186595540566670
1273	19	74	1	120	0	362.0	519.0	157.0	894.131181547885	160.0	17.0815241334359	1	4	13.048449439155100
1274	19	75	1	30	0	466.0	601.0	135.0	779.7766210101	98.0	0.47725227183556	1	4	-3.555822422445270
1275	19	76	1	150	0	388.0	530.0	142.0	885.107516093501	138.0	8.5217259934239	1	4	4.488651299143070
1276	20	77	1	120	0	376.0	531.0	155.0	839.227517893293	148.0	11.9144228625125	1	4	7.881348168231670
1277	20	78	1	30	0	362.0	481.0	119.0	893.234016189349	86.0	6.91145463130947	1	4	2.878379937028640
1278	20	79	1	150	0	336.0	526.0	190.0	628.036827462389	172.0	10.2173427992412	1	4	6.184268104960370
1279	20	80	1	60	0	460.0	626.0	166.0	732.840203052195	138.0	7.3986500789821	1	4	3.365575384701270
1280	21	1	2	60	0	440.0	588.0	148.0	712.138468971275	96.0	3.56903981944516	1	4	-0.46403487483567400
1281	21	2	2	120	0	380.0	533.0	153.0	758.260985660175	118.0	12.4963014430789	1	4	8.463226748798070
1282	21	3	2	30	0	408.0	573.0	165.0	663.640541098647	80.0	-4.94664596777116	1	4	-8.979720662051990
1283	21	4	2	150	0	376.0	526.0	150.0	743.687917889318	104.0	9.24421939779543	1	4	5.211144703514600
1284	22	5	2	60	0	414.0	592.0	178.0	578.320948343371	100.0	4.7760258184979	1	4	0.7429511242170670
1285	22	6	2	30	0	440.0	585.0	145.0	784.082637792128	86.0	-1.94537266027735	1	4	-5.978447354558180
1286	22	7	2	150	0	382.0	547.0	165.0	662.423857765891	116.0	9.30134793424767	1	4	5.2682732399668400
1287	22	8	2	120	0	388.0	564.0	176.0	647.673926979382	130.0	-4.45301228905427	1	4	-8.486086983335100
1288	23	9	2	30	0	384.0	631.0	247.0	544.625404515779	84.0	2.0173825390083	1	4	-2.015692155272530
1289	23	10	2	150	0	358.0	860.0	502.0	250.572570153612	72.0		5	4
1290	23	11	2	60	0	424.0	606.0	182.0	600.911861696172	130.0	1.06360736277276	1	4	-2.9694673315080700
1291	23	12	2	120	0	452.0	626.0	174.0	629.864116251621	118.0	3.52020127964514	1	4	-0.5128734146356940
1292	24	13	2	120	0	368.0	560.0	192.0	542.121040783439	122.0	-3.01075367984488	1	4	-7.043828374125710
1293	24	14	2	30	0	342.0	513.0	171.0	670.823487832482	80.0	-5.96630340149718	1	4	-9.999378095778010
1294	24	15	2	150	0	386.0	677.0	291.0	415.505984547596	96.0	-3.82435479277495	1	4	-7.857429487055780
1295	24	16	2	60	0	378.0	571.0	193.0	557.496319919523	120.0	4.01443897684746	1	4	-0.018635717433373800
1296	25	17	2	120	0	356.0	615.0	259.0	403.286958891785	162.0	-1.47622035049464	1	4	-5.509295044775470
1297	25	18	2	150	0	336.0	651.0	315.0	321.557692147152	174.0	-1.78791491400764	2	4	-5.820989608288470
1298	25	19	2	60	0	884.0	1068.0	184.0	655.073620292277	128.0	2.51050079238394	1	4	-1.5225739018968900
1299	25	20	2	30	0	432.0	584.0	152.0	706.770968600702	80.0	-4.55041966091439	1	4	-8.583494355195220
1300	26	21	2	30	0	406.0	565.0	159.0	661.828327048358	64.0	3.9093063453828	1	4	-0.12376834889803400
1301	26	22	2	150	0	332.0	534.0	202.0	527.885998927177	106.0	-0.840336897463089	1	4	-4.873411591743920
1302	26	23	2	120	0	376.0	568.0	192.0	569.001755109919	132.0	-0.495610689074809	1	4	-4.528685383355640
1303	26	24	2	60	0	318.0	502.0	184.0	573.807091986321	94.0	-4.93836798048162	1	4	-8.971442674762450
1304	27	25	2	60	0	358.0	573.0	215.0	517.262603184088	156.0	2.7933951053278	1	4	-1.2396795889530300
1305	27	26	2	30	0	338.0	543.0	205.0	552.717433062338	92.0	2.16866524893221	1	4	-1.864409445348620
1306	27	27	2	150	0	326.0	535.0	209.0	517.641365988808	108.0	-2.89995524326744	1	4	-6.933029937548270
1307	27	28	2	120	0	324.0	513.0	189.0	594.088398433656	134.0	1.53507159656462	1	4	-2.4980030977162100
1308	28	29	2	60	0	380.0	563.0	183.0	577.473500766103	130.0	0.130425269406103	1	4	-3.9026494248747300
1309	28	30	2	120	0	326.0	576.0	250.0	410.616270303228	166.0	-3.12059788277043	1	4	-7.153672577051260
1310	28	31	2	30	0	278.0	493.0	215.0	480.493418120174	122.0	3.03401393790921	1	4	-0.9990607563716240
1311	28	32	2	150	0	284.0	542.0	258.0	414.003292516423	146.0	-0.46276442821636	1	4	-4.495839122497190
1312	29	33	2	30	0	302.0	589.0	287.0	401.863115681471	92.0	-0.120504687843042	1	4	-4.153579382123880
1313	29	34	2	60	0	356.0	605.0	249.0	388.513399862592	108.0	2.1425338253705	1	4	-1.8905408689103300
1314	29	35	2	120	0	332.0	564.0	232.0	444.114354775133	146.0	1.76404326577028	1	4	-2.2690314285105500
1315	29	36	2	150	0	308.0	614.0	306.0	359.562266943953	136.0	3.20166476488524	2	4	-0.8314099293955940
1316	30	37	2	30	0	1926.0			348.216690027728	36.0	-0.0166997068791268	1	4	-4.049774401159960
1317	30	38	2	120	0	388.0	590.0	202.0	547.582010266946	134.0	-1.54769948708396	1	4	-5.580774181364790
1318	30	39	2	60	0	328.0	535.0	207.0	478.239013095534	90.0	-3.25471818238648	1	4	-7.287792876667310
1319	30	40	2	150	0	286.0	551.0	265.0	382.628586329695	124.0	0.686428244250834	1	4	-3.3466464500300000
1320	31	41	2	60	0	356.0	581.0	225.0	464.910385134378	106.0	5.99980695724996	1	4	1.966732262969130
1321	31	42	2	120	0	324.0	584.0	260.0	405.587959317017	164.0	-2.59571584460694	1	4	-6.628790538887770
1322	31	43	2	30	0	300.0	527.0	227.0	415.637056209154	86.0	0.350693889760372	1	4	-3.6823808045204600
1323	31	44	2	150	0	280.0	550.0	270.0	388.509683163003	182.0	8.00697082114459	1	4	3.973896126863760
1324	32	45	2	60	0	334.0	525.0	191.0	517.969466077025	100.0	3.2122092035288	1	4	-0.8208654907520340
1325	32	46	2	30	0	380.0	548.0	168.0	583.716747146221	92.0	0.980288464748327	1	4	-3.052786229532510
1326	32	47	2	150	0	368.0	671.0	303.0	338.325234657312	160.0	3.41550508582827	2	4	-0.6175696084525640
1327	32	48	2	120	0	658.0	955.0	297.0	476.671291120667	258.0	-0.0100205734020733	1	4	-4.043095267682910
1328	33	49	2	30	0	396.0	684.0	288.0	497.89533716978	78.0	-4.15081736636389	1	4	-8.183892060644720
1329	33	50	2	150	0	348.0	543.0	195.0	519.47674893628	132.0	-0.507805156213919	1	4	-4.540879850494750
1330	33	51	2	60	0	338.0	527.0	189.0	559.456202202362	130.0	1.17287278930996	1	4	-2.860201904970870
1331	33	52	2	120	0	352.0	572.0	220.0	543.55922176168	176.0	-0.106596212029729	1	4	-4.139670906310560
1332	34	53	2	120	0	320.0	504.0	184.0	606.165459758553	150.0	-4.56838347047869	1	4	-8.601458164759520
1333	34	54	2	30	0	262.0	556.0	294.0	404.156847808105	132.0	-3.14833216571041	1	4	-7.1814068599912400
1334	34	55	2	150	0	342.0	580.0	238.0	434.03550939731	124.0	2.82670141768861	1	4	-1.206373276592220
1335	34	56	2	60	0	366.0	573.0	207.0	453.056211906985	140.0	-1.06159593351013	1	4	-5.094670627790960
1336	35	57	2	120	0	336.0	538.0	202.0	550.070909107834	166.0	1.23950012155971	1	4	-2.793574572721120
1337	35	58	2	150	0	382.0	614.0	232.0	450.351313294196	140.0	5.26505040384197	1	4	1.2319757095611400
1338	35	59	2	60	0	398.0	569.0	171.0	622.171837127824	110.0	2.97561916684482	1	4	-1.0574555274360100
1339	35	60	2	30	0	326.0	525.0	199.0	511.39645817222	104.0	-2.85802289318247	1	4	-6.891097587463300
1340	36	61	2	30	0	368.0	542.0	174.0	574.692155592779	72.0	-0.491565520088997	1	4	-4.524640214369830
1341	36	62	2	150	0	356.0	594.0	238.0	459.297875084456	190.0	-4.13616272234094	1	4	-8.169237416621770
1342	36	63	2	120	0	364.0	572.0	208.0	579.501224861491	164.0	0.622535901662317	1	4	-3.410538792618520
1343	36	64	2	60	0	308.0	485.0	177.0	636.221657618534	162.0	-1.47020297210858	1	4	-5.503277666389410
1344	37	65	2	60	0	406.0	584.0	178.0	598.430764161009	142.0	-4.43719488155958	1	4	-8.470269575840410
1345	37	66	2	30	0	388.0	535.0	147.0	763.098868271984	106.0	2.45917618701375	1	4	-1.5738985072670800
1346	37	67	2	150	0	334.0	556.0	222.0	512.77872548207	152.0	2.78472497928297	1	4	-1.2483497149978600
1347	37	68	2	120	0	322.0	485.0	163.0	708.850639741051	130.0	5.6006088278625	1	4	1.567534133581670
1348	38	69	2	60	0	390.0	569.0	179.0	586.575808381228	104.0	-1.8201979884084	1	4	-5.853272682689230
1349	38	70	2	120	0	344.0	534.0	190.0	590.247108764002	160.0	-1.70265868835324	1	4	-5.7357333826340700
1350	38	71	2	30	0	318.0	535.0	217.0	458.041494462878	122.0	-2.9292417262664	1	4	-6.962316420547230
1351	38	72	2	150	0	350.0	593.0	243.0	505.452510058917	170.0	-5.41091460480135	1	4	-9.443989299082180
1352	39	73	2	30	0	332.0	539.0	207.0	491.695378221382	94.0	2.95133720023695	1	4	-1.081737494043880
1353	39	74	2	60	0	332.0	543.0	211.0	434.984112626341	76.0	2.35276084578812	1	4	-1.6803138484927100
1354	39	75	2	120	0	328.0	568.0	240.0	427.44237369166	172.0	0.922690542291292	1	4	-3.1103841519895400
1355	39	76	2	150	0	320.0	588.0	268.0	385.294165538056	162.0	-0.614308589740205	1	4	-4.647383284021040
1356	40	77	2	30	0	486.0	639.0	153.0	665.390405988157	84.0	-1.60832846189906	1	4	-5.641403156179890
1357	40	78	2	120	0	298.0	552.0	254.0	431.714358110598	176.0	-0.962607476853734	1	4	-4.995682171134570
1358	40	79	2	60	0	330.0	585.0	255.0	368.327932383044	146.0	0.46613670462142	1	4	-3.5669379896594100
1359	40	80	2	150	0	288.0	543.0	255.0	453.345061940258	170.0	-1.35165066828998	1	4	-5.384725362570810
1360	41	1	3	150	-15	588.0	767.0	179.0	552.035631087465	108.0	6.21385546196046	1	4	2.180780767679630
1361	41	2	3	30	-15	530.0	652.0	122.0	848.99977926744	74.0	-5.41245989840758	1	4	-9.445534592688410
1362	41	3	3	120	-15	472.0	668.0	196.0	552.519330390138	116.0	4.31718059644319	1	4	0.28410590216235700
1363	41	4	3	60	-15	384.0	546.0	162.0	666.213013866028	96.0	0.85901470038219	1	4	-3.174059993898640
1364	42	5	3	60	-15	452.0	643.0	191.0	591.334405271405	134.0	15.2879521818829	1	4	11.254877487602100
1365	42	6	3	150	-15	396.0	573.0	177.0	592.285646473482	106.0	17.1613938450282	1	4	13.128319150747400
1366	42	7	3	120	-15	398.0	585.0	187.0	575.265004359619	136.0	10.1374800423702	1	4	6.104405348089370
1367	42	8	3	30	-15	514.0	651.0	137.0	732.725446307076	72.0	3.53161795424155	1	4	-0.5014567400392840
1368	43	9	3	60	-15	456.0	630.0	174.0	589.305492419047	104.0	12.822231770236	1	4	8.789157075955170
1369	43	10	3	30	-15	446.0	615.0	169.0	621.753935952427	92.0	7.29184751696746	1	4	3.258772822686630
1370	43	11	3	120	-15	426.0	598.0	172.0	624.979027155257	124.0	12.7797526908568	1	4	8.746677996575970
1371	43	12	3	150	-15	350.0	555.0	205.0	549.876093085419	142.0	23.1184984113543	1	4	19.085423717073500
1372	44	13	3	60	-15	382.0	568.0	186.0	551.810362873777	124.0	17.0774486479978	1	4	13.044373953717000
1373	44	14	3	150	-15	394.0	581.0	187.0	587.542538928217	138.0	12.921144545822	1	4	8.888069851541160
1374	44	15	3	120	-15	394.0	585.0	191.0	587.619617159972	156.0	16.6154855163096	1	4	12.582410822028800
1375	44	16	3	30	-15	408.0	626.0	218.0	551.989503322886	66.0	6.62492674405836	1	4	2.5918520497775300
1376	45	17	3	120	-15	358.0	563.0	205.0	558.871388518878	154.0	7.99247054455074	1	4	3.959395850269910
1377	45	18	3	60	-15	428.0	611.0	183.0	580.835083470677	122.0	2.61762752091563	1	4	-1.4154471733652000
1378	45	19	3	30	-15	444.0	585.0	141.0	780.793459659496	66.0	-5.14127900655452	1	4	-9.174353700835350
1379	45	20	3	150	-15	450.0	635.0	185.0	598.272878265697	142.0	5.9868075828457	1	4	1.9537328885648700
1380	46	21	3	30	-15	418.0	577.0	159.0	659.447144409887	90.0	10.2843583807488	1	4	6.251283686467970
1381	46	22	3	120	-15	356.0	556.0	200.0	557.482891186624	148.0	9.32760383849646	1	4	5.294529144215630
1382	46	23	3	60	-15	372.0	572.0	200.0	532.719380545234	140.0	2.19971564930393	1	4	-1.8333590449769000
1383	46	24	3	150	-15	356.0	568.0	212.0	543.523684602995	158.0	6.78826202988256	1	4	2.7551873356017300
1384	47	25	3	120	-15	420.0	655.0	235.0	505.075929800161	160.0	11.7238337925555	1	4	7.690759098274670
1385	47	26	3	60	-15	336.0	556.0	220.0	481.432087201879	130.0	9.46853036360164	1	4	5.435455669320810
1386	47	27	3	150	-15	346.0	581.0	235.0	444.296664520051	168.0	9.53373943059813	1	4	5.5006647363173000
1387	47	28	3	30	-15	468.0	606.0	138.0	737.278932079835	80.0	1.61685067548428	1	4	-2.416224018796550
1388	48	29	3	120	-15	318.0	535.0	217.0	499.29011648495	172.0	23.5323113021864	1	4	19.499236607905600
1389	48	30	3	30	-15	518.0	680.0	162.0	622.431586745072	82.0	9.3969817625975	1	4	5.363907068316670
1390	48	31	3	150	-15	374.0	577.0	203.0	556.691821167255	146.0	25.0230115139839	1	4	20.989936819703100
1391	48	32	3	60	-15	430.0	619.0	189.0	554.327610342016	124.0	0.638774580655394	1	4	-3.3943001136254400
1392	49	33	3	30	-15	476.0	627.0	151.0	690.492869034896	94.0	1.6801588312029	1	4	-2.352915863077930
1393	49	34	3	150	-15	336.0	531.0	195.0	520.222712148406	118.0	22.8194660718024	1	4	18.786391377521600
1394	49	35	3	120	-15	358.0	547.0	189.0	622.972467883696	166.0	14.2525479060217	1	4	10.219473211740900
1395	49	36	3	60	-15	344.0	534.0	190.0	536.532812954684	124.0	12.097395561746	1	4	8.064320867465170
1396	50	37	3	120	-15	406.0	601.0	195.0	608.110814679757	148.0	22.2995139455828	1	4	18.266439251302000
1397	50	38	3	150	-15	366.0	567.0	201.0	519.945331145896	160.0	22.3620468289704	1	4	18.328972134689600
1398	50	39	3	60	-15	418.0	631.0	213.0	466.670241194476	138.0	11.7146374240379	1	4	7.681562729757070
1399	50	40	3	30	-15	458.0	598.0	140.0	755.513496472456	92.0	3.5425013793414	1	4	-0.49057331493943400
1400	51	41	3	60	-15	378.0	564.0	186.0	604.688424138869	122.0	9.56335303166925	1	4	5.530278337388420
1401	51	42	3	30	-15	480.0	638.0	158.0	653.72614222624	96.0	5.66018409016075	1	4	1.6271093958799200
1402	51	43	3	120	-15	454.0	643.0	189.0	608.633936970796	146.0	11.056260601987	1	4	7.023185907706170
1403	51	44	3	150	-15	302.0	500.0	198.0	506.756635636444	150.0	23.4765011797905	1	4	19.443426485509700
1404	52	45	3	30	-15	346.0	514.0	168.0	599.85910567468	88.0	11.6133301182697	1	4	7.5802554239888700
1405	52	46	3	60	-15	438.0	623.0	185.0	584.610136972624	108.0	6.58896143493816	1	4	2.555886740657330
1406	52	47	3	120	-15	414.0	680.0	266.0	482.531749998997	236.0	19.0879990184818	1	4	15.054924324201000
1407	52	48	3	150	-15	322.0	530.0	208.0	541.992902155459	146.0	28.7455395068962	1	4	24.712464812615400
1408	53	49	3	150	-15	298.0	534.0	236.0	513.165965243139	204.0	8.4895699973346	1	4	4.456495303053770
1409	53	50	3	60	-15	364.0	596.0	232.0	437.034117607874	132.0	14.2710722830626	1	4	10.237997588781800
1410	53	51	3	30	-15	414.0	581.0	167.0	641.526128533354	76.0	3.53710929798113	1	4	-0.4959653962997040
1411	53	52	3	120	-15	284.0	514.0	230.0	559.535209209994	194.0	16.1040511552453	1	4	12.070976460964500
1412	54	53	3	30	-15	372.0	523.0	151.0	670.136004968366	82.0	6.48579717085651	1	4	2.4527224765756800
1413	54	54	3	120	-15	358.0	572.0	214.0	521.909724832125	158.0	29.8471728097576	1	4	25.814098115476800
1414	54	55	3	150	-15	400.0	601.0	201.0	507.889339171968	118.0	18.8079002799377	1	4	14.774825585656900
1415	54	56	3	60	-15	362.0	571.0	209.0	516.374482999905	130.0	10.1896528293746	1	4	6.156578135093770
1416	55	57	3	150	-15	346.0	568.0	222.0	487.802862412007	176.0	19.6173713512886	1	4	15.584296657007800
1417	55	58	3	120	-15	312.0	523.0	211.0	516.304344950913	152.0	10.3105342354116	1	4	6.277459541130770
1418	55	59	3	60	-15	406.0	596.0	190.0	524.257221400697	84.0	8.7866970925202	1	4	4.753622398239370
1419	55	60	3	30	-15	550.0	560.0	10.0	444.269191527865	60.0		3	4
1420	56	61	3	30	-15				4.76606953146283		-3.12483051809195	1	4	-7.157905212372780
1421	56	62	3	150	-15	448.0	597.0	149.0	771.36283027495	106.0	21.0496093645365	1	4	17.016534670255700
1422	56	63	3	120	-15	486.0	665.0	179.0	716.85071382729	156.0	17.742124729217	1	4	13.709050034936200
1423	56	64	3	60	-15	356.0	531.0	175.0	583.632164647583	132.0	9.74780338903165	1	4	5.714728694750820
1424	57	65	3	30	-15	368.0	602.0	234.0	609.469297899352	142.0	2.46528862132597	1	4	-1.5677860729548600
1425	57	66	3	120	-15	392.0	568.0	176.0	627.124835001805	142.0	18.4815277509681	1	4	14.448453056687300
1426	57	67	3	150	-15	426.0	613.0	187.0	555.1855725234	128.0	20.8128504683775	1	4	16.779775774096700
1427	57	68	3	60	-15	392.0	609.0	217.0	480.509671088703	140.0	16.4044041169309	1	4	12.371329422650100
1428	58	69	3	30	-15	380.0	560.0	180.0	564.37125493702	104.0	3.45152557068879	1	4	-0.5815491235920440
1429	58	70	3	150	-15	344.0	530.0	186.0	647.365489837533	152.0	20.0526198871171	1	4	16.019545192836300
1430	58	71	3	60	-15	424.0	660.0	236.0	428.432300954627	132.0	14.5217682438175	1	4	10.488693549536700
1431	58	72	3	120	-15	426.0	596.0	170.0	640.57290857634	128.0	14.8996310201769	1	4	10.866556325896100
1432	59	73	3	60	-15	354.0	548.0	194.0	539.72882525999	118.0	10.6153334697056	1	4	6.582258775424770
1433	59	74	3	150	-15	336.0	554.0	218.0	525.686948610443	192.0	20.98999987755	1	4	16.956925183269200
1434	59	75	3	30	-15	290.0	581.0	291.0	724.884068879778	208.0	1.38090869930996	1	4	-2.652165994970870
1435	59	76	3	120	-15	300.0	547.0	247.0	530.33298117105	212.0	18.8672305483298	1	4	14.834155854049000
1436	60	77	3	60	-15	400.0	564.0	164.0	691.43657403696	126.0	20.0220218429814	1	4	15.988947148700600
1437	60	78	3	30	-15	514.0	701.0	187.0	541.442273150959	94.0	10.6584540965182	1	4	6.625379402237370
1438	60	79	3	120	-15	392.0	564.0	172.0	739.182779738064	156.0	20.4660385049388	1	4	16.432963810658000
1439	60	80	3	150	-15	340.0	518.0	178.0	679.704026235259	144.0	24.569506190716	1	4	20.536431496435200
1440	61	81	3	120	-15	394.0	576.0	182.0	592.923097007432	142.0	14.1691372867531	1	4	10.136062592472300
1441	61	82	3	30	-15	296.0	460.0	164.0	642.735754320804	102.0	5.58892785345857	1	4	1.5558531591777400
1442	61	83	3	150	-15	310.0	472.0	162.0	675.092846937348	122.0	13.0985001304489	1	4	9.065425436168070
1443	61	84	3	60	-15	410.0	605.0	195.0	508.945220324619	118.0	11.3778610719811	1	4	7.344786377700270
1444	62	85	3	120	-15	338.0	526.0	188.0	593.049398139734	140.0	21.0795237915297	1	4	17.046449097248900
1445	62	86	3	30	-15	342.0	476.0	134.0	771.619515260434	66.0	9.6626625034318	1	4	5.629587809150970
1446	62	87	3	60	-15	354.0	563.0	209.0	516.779854053856	152.0	17.8068150858341	1	4	13.773740391553300
1447	62	88	3	150	-15	328.0	510.0	182.0	596.833241070049	134.0	26.2793896747807	1	4	22.246314980499900
1448	63	89	3	60	-15	338.0	537.0	199.0	511.344381597273	140.0	12.9282855902229	1	4	8.895210895942070
1449	63	90	3	30	-15	284.0	506.0	222.0	516.460143801323	82.0	-1.59848395758336	1	4	-5.631558651864190
1450	63	91	3	120	-15	342.0	522.0	180.0	632.95741396774	148.0	24.9876190949917	1	4	20.954544400710900
1451	63	92	3	150	-15	344.0	568.0	224.0	456.189324975516	136.0	28.0574160046866	1	4	24.024341310405800
1452	64	93	3	30	-15	340.0	518.0	178.0	556.89654984869	144.0	8.83843098859867	1	4	4.8053562943178400
1453	64	94	3	60	-15	290.0	492.0	202.0	570.681301692711	126.0	21.3363618515249	1	4	17.303287157244100
1454	64	95	3	150	-15	336.0	513.0	177.0	588.964573273012	104.0	26.1765835476097	1	4	22.143508853328900
1455	64	96	3	120	-15	318.0	513.0	195.0	581.507045746799	178.0	26.5628101341197	1	4	22.529735439838900
1456	65	97	3	60	-15	270.0	451.0	181.0	602.041941148573	138.0	15.9262375565112	1	4	11.893162862230400
1457	65	98	3	120	-15	316.0	530.0	214.0	511.449368897509	164.0	16.0243442176513	1	4	11.991269523370500
1458	65	99	3	150	-15	288.0	496.0	208.0	467.522736944886	138.0	25.9743059412332	1	4	21.941231246952400
1459	65	100	3	30	-15	356.0	542.0	186.0	502.965890571898	154.0	16.8669196783849	1	4	12.833844984104100
1460	66	101	3	120	-15	360.0	576.0	216.0	497.608350961632	168.0	23.8514692116923	1	4	19.818394517411500
1461	66	102	3	150	-15	502.0	667.0	165.0	623.503598917335	88.0	29.0361625659725	1	4	25.003087871691700
1462	66	103	3	30	-15	338.0	526.0	188.0	536.55177419616	96.0	14.1995017880741	1	4	10.166427093793300
1463	66	104	3	60	-15	362.0	560.0	198.0	516.639928657363	136.0	21.3730765790602	1	4	17.340001884779400
1464	67	105	3	30	-15	378.0	572.0	194.0	566.943787777102	154.0	14.8434937546319	1	4	10.810419060351100
1465	67	106	3	150	-15	380.0	581.0	201.0	522.505666314406	148.0	22.4711357545952	1	4	18.438061060314400
1466	67	107	3	120	-15	322.0	539.0	217.0	564.624466536855	186.0	18.4582714355037	1	4	14.425196741222900
1467	67	108	3	60	-15	268.0	509.0	241.0	430.987214387813	156.0	13.341890306946	1	4	9.308815612665170
1468	68	109	3	30	-15	350.0	526.0	176.0	573.124380039299	106.0	5.5828849980043	1	4	1.5498103037234700
1469	68	110	3	120	-15	352.0	572.0	220.0	494.388721478176	162.0	21.1086702985039	1	4	17.075595604223100
1470	68	111	3	60	-15	384.0	559.0	175.0	602.220898111168	122.0	19.0799339887302	1	4	15.046859294449400
1471	68	112	3	150	-15	316.0	501.0	185.0	551.700551049112	126.0	17.8125606488215	1	4	13.779485954540700
1472	69	113	3	60	-15	360.0	559.0	199.0	468.257844558328	110.0	12.3768394630563	1	4	8.343764768775470
1473	69	114	3	150	-15	352.0	543.0	191.0	536.576279407868	112.0	25.4935723846375	1	4	21.460497690356700
1474	69	115	3	120	-15	326.0	530.0	204.0	564.558006430209	168.0	15.1932903428547	1	4	11.160215648573900
1475	69	116	3	30	-15	364.0	535.0	171.0	598.51011181658	120.0	9.73376867259667	1	4	5.700693978315840
1476	70	117	3	150	-15	294.0	510.0	216.0	464.567805516134	178.0	30.2886945400845	1	4	26.255619845803700
1477	70	118	3	120	-15	322.0	534.0	212.0	536.235208789123	166.0	18.5471976926757	1	4	14.514122998394900
1478	70	119	3	30	-15	290.0	518.0	228.0	434.542897681622	136.0	11.6797428308856	1	4	7.646668136604770
1479	70	120	3	60	-15	304.0	518.0	214.0	492.29719183006	130.0	18.7459972600407	1	4	14.712922565759900
1480	71	121	3	150	-15	302.0	447.0	145.0	743.571582834953	112.0	22.4063517256173	1	4	18.373277031336500
1481	71	122	3	60	-15	298.0	493.0	195.0	567.304546510069	118.0	19.3012877236331	1	4	15.268213029352300
1482	71	123	3	30	-15	362.0	505.0	143.0	654.681583932642	70.0	8.47805012197234	1	4	4.444975427691510
1483	71	124	3	120	-15	336.0	534.0	198.0	564.588714128029	160.0	20.7425243192083	1	4	16.709449624927500
1484	72	125	3	30	-15	380.0	519.0	139.0	747.148789530107	74.0	15.2537332318801	1	4	11.220658537599300
1485	72	126	3	120	-15	296.0	501.0	205.0	519.628846579931	158.0	29.4092663857416	1	4	25.376191691460800
1486	72	127	3	60	-15	298.0	501.0	203.0	561.708738229916	178.0	25.0926777272076	1	4	21.059603032926800
1487	72	128	3	150	-15	256.0	454.0	198.0	549.542921642745	94.0	33.5864984285923	1	4	29.553423734311500
1488	73	129	3	150	-15	324.0	472.0	148.0	698.015782784972	96.0	33.0647497097521	1	4	29.031675015471300
1489	73	130	3	60	-15	346.0	522.0	176.0	569.483769071475	116.0	18.3731129921099	1	4	14.340038297829100
1490	73	131	3	30	-15	370.0	484.0	114.0	911.418630769941	70.0	9.13548868660299	1	4	5.102413992322160
1491	73	132	3	120	-15	260.0	485.0	225.0	499.014558239217	158.0	14.0324378325648	1	4	9.999363138283970
1492	74	133	3	150	-15	304.0	517.0	213.0	483.182655116275	114.0	28.7984312583021	1	4	24.765356564021300
1493	74	134	3	120	-15	322.0	506.0	184.0	626.875017381805	162.0	14.0156280181507	1	4	9.982553323869870
1494	74	135	3	60	-15	316.0	522.0	206.0	505.95589052728	148.0	7.26894224364277	1	4	3.235867549361940
1495	74	136	3	30	-15	448.0	631.0	183.0	533.895970224712	78.0	5.9967259170922	1	4	1.9636512228113700
1496	75	137	3	60	-15	298.0	489.0	191.0	517.174706390331	124.0	13.0305631137505	1	4	8.997488419469670
1497	75	138	3	30	-15	350.0	542.0	192.0	479.105267410063	82.0	6.80997146193207	1	4	2.7768967676512400
1498	75	139	3	120	-15	370.0	572.0	202.0	523.833752119546	158.0	16.1814800021693	1	4	12.148405307888500
1499	75	140	3	150	-15	292.0	489.0	197.0	497.817163376498	152.0	22.1456180443717	1	4	18.112543350090900
1500	76	141	3	30	-15	328.0	619.0	291.0	536.107005936291	202.0	2.1398101309148	1	4	-1.8932645633660300
1501	76	142	3	120	-15	284.0	535.0	251.0	521.808368804215	208.0	19.4918012335212	1	4	15.458726539240400
1502	76	143	3	60	-15	314.0	496.0	182.0	670.558606742841	156.0	16.5819698092626	1	4	12.548895114981800
1503	76	144	3	150	-15	250.0	515.0	265.0	422.067740845762	218.0	20.9999188143883	1	4	16.966844120107500
1504	77	145	3	30	-15	382.0	517.0	135.0	777.415158842747	80.0	4.00247818765453	1	4	-0.030596506626303600
1505	77	146	3	60	-15	390.0	554.0	164.0	614.608179204027	80.0	6.79501521092445	1	4	2.761940516643620
1506	77	147	3	120	-15	278.0	476.0	198.0	611.858215400992	174.0	27.1910818687922	1	4	23.158007174511400
1507	77	148	3	150	-15	362.0	539.0	177.0	626.319744486269	98.0	30.7420696626243	1	4	26.708994968343500
1508	78	149	3	30	-15	398.0	550.0	152.0	691.977563493271	102.0	3.72689753663847	1	4	-0.306177157642364
1509	78	150	3	60	-15	384.0	593.0	209.0	507.287767334659	138.0	10.2582076436664	1	4	6.225132949385570
1510	78	151	3	120	-15	252.0	473.0	221.0	556.968611074277	196.0	22.6769594682029	1	4	18.643884773922100
1511	78	152	3	150	-15	314.0	505.0	191.0	565.849709925832	114.0	29.1029177485235	1	4	25.069843054242700
1512	79	153	3	150	-15	316.0	489.0	173.0	603.096917281956	132.0	13.9134518117968	1	4	9.880377117515970
1513	79	154	3	30	-15	384.0	560.0	176.0	588.676415905392	92.0	10.0509579010574	1	4	6.017883206776570
1514	79	155	3	60	-15	504.0	672.0	168.0	738.551992111874	114.0	11.5982064800694	1	4	7.565131785788570
1515	79	156	3	120	-15	390.0	630.0	240.0	479.750348825061	200.0	14.7133531445432	1	4	10.680278450262400
1516	80	157	3	30	-15	382.0	614.0	232.0	582.558799089606	66.0	-0.297719847862886	1	4	-4.33079454214372
1517	80	158	3	60	-15	322.0	501.0	179.0	642.800313156709	126.0	16.6683274350244	1	4	12.635252740743600
1518	80	159	3	120	-15	286.0	488.0	202.0	592.474102048739	186.0	21.1061650324005	1	4	17.073090338119700
1519	80	160	3	150	-15	356.0	517.0	161.0	726.952274163994	128.0	18.2893926716538	1	4	14.256317977373000
1520	81	161	3	30	-15	372.0	501.0	129.0	802.621176187605	78.0	4.34644461840031	1	4	0.31336992411947600
1521	81	162	3	60	-15	320.0	477.0	157.0	718.883642345349	122.0	13.5125043163008	1	4	9.479429622019970
1522	81	163	3	120	-15	310.0	496.0	186.0	618.659995951235	170.0	16.7900843861295	1	4	12.757009691848700
1523	81	164	3	150	-15	294.0	447.0	153.0	681.070989353476	114.0	20.1038847866296	1	4	16.070810092348800
1524	82	165	3	150	-15	306.0	477.0	171.0	661.61572992984	144.0	13.2095334208675	1	4	9.176458726586670
1525	82	166	3	120	-15	290.0	501.0	211.0	615.682537421082	172.0	9.30860164906841	1	4	5.275526954787580
1526	82	167	3	30	-15	304.0	459.0	155.0	648.092791790802	82.0	3.64894523509565	1	4	-0.3841294591851840
1527	82	168	3	60	-15	304.0	473.0	169.0	649.819428252863	108.0	6.50489605856907	1	4	2.4718213642882400
1528	83	169	3	60	-15	314.0	468.0	154.0	705.185505307563	100.0	7.81071001234062	1	4	3.7776353180597900
1529	83	170	3	30	-15	318.0	460.0	142.0	747.180599647201	84.0	5.99640781640122	1	4	1.9633331221203900
1530	83	171	3	120	-15	290.0	479.0	189.0	638.36409278721	174.0	27.7304192611819	1	4	23.697344566901100
1531	83	172	3	150	-15	234.0	384.0	150.0	743.986126375323	128.0	32.536185039605	1	4
1532	84	173	3	30	-15	376.0	526.0	150.0	660.510690356098	94.0	8.61286999199363	1	4	4.5797952977128000
1533	84	174	3	150	-15	306.0	509.0	203.0	473.968457857379	120.0	10.4667903549071	1	4	6.433715660626270
1534	84	175	3	120	-15	284.0	531.0	247.0	579.589669381989	246.0	12.7255663795333	1	4	8.692491685252470
1535	84	176	3	60	-15	390.0	593.0	203.0	566.871514134771	156.0	15.457811377536	1	4	11.424736683255200
1536	85	177	3	30	-15	396.0	555.0	159.0	636.46104026302	74.0	-6.39855529826651	1	4
1537	85	178	3	150	-15	368.0	550.0	182.0	529.556602574778	124.0	15.0197429538684	1	4	10.986668259587600
1538	85	179	3	120	-15	324.0	522.0	198.0	546.603660856376	156.0	17.4949873904784	1	4	13.461912696197600
1539	85	180	3	60	-15	300.0	493.0	193.0	547.562258452106	138.0	12.5335932670528	1	4	8.500518572771970
1540	86	181	3	120	-15	380.0	602.0	222.0	542.676054912162	186.0	15.2782704501396	1	4	11.245195755858800
1541	86	182	3	150	-15	306.0	496.0	190.0	560.402982047916	144.0	23.5942992768908	1	4	19.561224582610000
1542	86	183	3	30	-15	328.0	527.0	199.0	507.043348021447	120.0	8.92659376092554	1	4	4.893519066644710
1543	86	184	3	60	-15	340.0	521.0	181.0	588.210893446088	126.0	17.9009829042776	1	4	13.867908209996800
1544	87	185	3	150	-15	300.0	501.0	201.0	587.38794408548	176.0	22.9736810364767	1	4	18.940606342195900
1545	87	186	3	30	-15	332.0	514.0	182.0	546.771886520477	110.0	8.39595920180594	1	4	4.362884507525110
1546	87	187	3	60	-15	266.0	484.0	218.0	518.374091503854	168.0	12.0016798561393	1	4	7.9686051618584700
1547	87	188	3	120	-15	270.0	510.0	240.0	478.924249351673	192.0	18.1051763809258	1	4	14.072101686645000
1548	88	189	3	60	-15	288.0	498.0	210.0	506.156718806223	144.0	13.7366904810559	1	4	9.703615786775070
1549	88	190	3	30	-15	354.0	538.0	184.0	554.530097045716	96.0	11.2094073687616	1	4	7.176332674480770
1550	88	191	3	120	-15	284.0	488.0	204.0	511.298750390375	166.0	20.8435945886233	1	4	16.810519894342500
1551	88	192	3	150	-15	286.0	498.0	212.0	513.033891059468	156.0	25.4015478905162	1	4	21.368473196235400
1552	89	193	3	150	-15	250.0	489.0	239.0	535.83651858874	208.0	19.236061114092	1	4	15.202986419811200
1553	89	194	3	30	-15	352.0	510.0	158.0	661.887074862839	88.0	1.81126046377296	1	4	-2.221814230507870
1554	89	195	3	120	-15	296.0	518.0	222.0	461.036640266378	176.0	29.2533707863365	1	4	25.220296092055700
1555	89	196	3	60	-15	308.0	489.0	181.0	546.141920009377	106.0	11.8165759456875	1	4	7.783501251406670
1556	90	197	3	120	-15	274.0	464.0	190.0	569.126501383084	158.0	27.8428279270386	1	4	23.809753232757800
1557	90	198	3	30	-15	386.0	546.0	160.0	625.035705341365	92.0	4.72070357454088	1	4	0.6876288802600460
1558	90	199	3	150	-15	262.0	421.0	159.0	650.313299034177	122.0	20.4182977015521	1	4	16.385223007271300
1559	90	200	3	60	-15	274.0	484.0	210.0	533.400331576579	144.0	12.4752344407424	1	4	8.442159746461570
1560	91	201	3	30	-15	296.0	472.0	176.0	574.762716511697	146.0	11.4733112541154	1	4	7.440236559834570
1561	91	202	3	60	-15	322.0	502.0	180.0	646.882167094296	142.0	21.5285381558177	1	4	17.495463461536900
1562	91	203	3	150	-15	334.0	509.0	175.0	652.804940089642	160.0	17.2039945894287	1	4	13.170919895147900
1563	91	204	3	120	-15	298.0	493.0	195.0	573.855942259099	176.0	18.8562429022311	1	4	14.823168207950300
1564	92	205	3	60	-15	404.0	598.0	194.0	485.715008401995	138.0	4.78806209603198	1	4	0.754987401751146
1565	92	206	3	30	-15	396.0	564.0	168.0	620.087159389116	106.0	14.566923658995	1	4	10.533848964714200
1566	92	207	3	150	-15	290.0	493.0	203.0	495.403476715365	134.0	25.5964029165729	1	4	21.563328222292100
1567	92	208	3	120	-15	222.0	439.0	217.0	562.019307581802	200.0	13.4615626782576	1	4	9.428487983976770
1568	93	209	3	30	-15	334.0	475.0	141.0	739.754439575834	74.0	7.5914766233063	1	4	3.5584019290254700
1569	93	210	3	120	-15	310.0	531.0	221.0	580.427249126277	202.0	10.8323612937835	1	4	6.799286599502670
1570	93	211	3	150	-15	312.0	522.0	210.0	498.115199416978	156.0	14.9250659722894	1	4	10.891991278008600
1571	93	212	3	60	-15	298.0	484.0	186.0	665.824756660146	156.0	21.6370073044506	1	4	17.603932610169800
1572	94	213	3	60	-15	298.0	488.0	190.0	612.147060142353	142.0	10.3112163575084	1	4	6.278141663227570
1573	94	214	3	30	-15	338.0	493.0	155.0	684.055579643005	90.0	6.14899036325629	1	4	2.1159156689754600
1574	94	215	3	150	-15	254.0	443.0	189.0	557.578600878139	142.0	13.9487284019291	1	4	9.915653707648270
1575	94	216	3	120	-15	272.0	471.0	199.0	544.813492005822	176.0	12.4748833190869	1	4	8.441808624806070
1576	95	217	3	60	-15	310.0	488.0	178.0	663.787089297669	150.0	17.6478083888005	1	4	13.614733694519700
1577	95	218	3	120	-15	282.0	459.0	177.0	682.171218968849	152.0	16.8627896839484	1	4	12.829714989667600
1578	95	219	3	30	-15	342.0	477.0	135.0	782.14801801629	88.0	8.21015218181197	1	4	4.177077487531140
1579	95	220	3	150	-15	290.0	484.0	194.0	539.460892372411	142.0	28.2543648796891	1	4	24.221290185408300
1580	96	221	3	60	-15	346.0	547.0	201.0	541.197715019015	142.0	19.1292696484244	1	4	15.096194954143600
1581	96	222	3	120	-15	282.0	465.0	183.0	641.555006436619	162.0	21.5150647540609	1	4	17.481990059780100
1582	96	223	3	30	-15	356.0	513.0	157.0	769.527833628788	134.0	10.7703829697122	1	4	6.737308275431370
1583	96	224	3	150	-15	228.0	480.0	252.0	483.453555414224	212.0	25.1549812592453	1	4	21.121906564964500
1584	97	225	3	30	-15	370.0	568.0	198.0	551.69531646868	114.0	20.7804472509185	1	4	16.747372556637700
1585	97	226	3	150	-15	224.0	459.0	235.0	503.172336878019	162.0	17.5356846048788	1	4	13.502609910598000
1586	97	227	3	60	-15	306.0	522.0	216.0	506.474024061558	140.0	10.0813108869023	1	4	6.048236192621470
1587	97	228	3	120	-15	250.0	455.0	205.0	565.282765585055	172.0	18.5716031782154	1	4	14.538528483934600
1588	98	229	3	120	-15	306.0	519.0	213.0	511.036318217128	190.0	20.0796876042235	1	4	16.046612909942700
1589	98	230	3	150	-15	270.0	463.0	193.0	563.260591462082	164.0	23.1091439463732	1	4	19.076069252092400
1590	98	231	3	30	-15	306.0	484.0	178.0	536.605513043364	98.0	6.64887858652656	1	4	2.615803892245730
1591	98	232	3	60	-15	298.0	492.0	194.0	553.499002570639	116.0	9.72215922086764	1	4	5.689084526586810
1592	99	233	3	150	-15	256.0	460.0	204.0	519.226676470327	156.0	28.5239141115664	1	4	24.490839417285600
1593	99	234	3	120	-15	358.0	597.0	239.0	514.342261446801	210.0	21.4920945277328	1	4	17.459019833452000
1594	99	235	3	30	-15	376.0	554.0	178.0	574.318938548246	118.0	16.54016075174	1	4	12.507086057459200
1595	99	236	3	60	-15	378.0	580.0	202.0	530.713898605223	144.0	14.7421834935964	1	4	10.709108799315600
1596	100	237	3	120	-15	398.0	593.0	195.0	499.112371318903	106.0	25.8523010308995	1	4	21.819226336618700
1597	100	238	3	150	-15	396.0	597.0	201.0	527.483042558573	118.0	33.813497366523	1	4	29.780422672242200
1598	100	239	3	30	-15	366.0	613.0	247.0	577.631622528139	154.0	0.566850837026227	1	4	-3.4662238572546100
1599	100	240	3	60	-15	334.0	546.0	212.0	520.674631157491	150.0	13.3394605184997	1	4	9.306385824218870
1600	101	241	3	120	-15	422.0	577.0	155.0	755.255455185246	138.0	16.8208772128337	1	4	12.787802518552900
1601	101	242	3	30	-15	330.0	488.0	158.0	618.534628462962	104.0	10.7267763489843	1	4	6.6937016547034700
1602	101	243	3	60	-15	264.0	443.0	179.0	665.531304050038	136.0	18.4275724883743	1	4	14.394497794093500
1603	101	244	3	150	-15	272.0	435.0	163.0	605.061869284728	102.0	26.2121116790572	1	4	22.179036984776400
1604	102	245	3	30	-15	306.0	476.0	170.0	597.577772195765	82.0	3.04833840285607	1	4	-0.9847362914247640
1605	102	246	3	120	-15	270.0	484.0	214.0	575.433513115547	182.0	35.5227438553642	1	4	31.489669161083400
1606	102	247	3	150	-15	320.0	522.0	202.0	474.145772199298	106.0	31.9780628079445	1	4	27.944988113663700
1607	102	248	3	60	-15	324.0	514.0	190.0	527.002241620162	108.0	13.2800679525934	1	4	9.246993258312570
1608	103	249	3	120	-15	360.0	534.0	174.0	666.325988470068	156.0	26.1935366712773	1	4	22.160461976996500
1609	103	250	3	60	-15	342.0	542.0	200.0	578.020132992468	136.0	7.26382057095061	1	4	3.2307458766697800
1610	103	251	3	150	-15	334.0	517.0	183.0	578.114660020449	126.0	18.6621726586416	1	4	14.629097964360800
1611	103	252	3	30	-15	450.0	626.0	176.0	585.25341790731	82.0	5.39315609243408	1	4	1.3600813981532500
1612	104	253	3	30	-15	404.0	597.0	193.0	609.821321784848	154.0	10.2284405266315	1	4	6.195365832350670
1613	104	254	3	150	-15	318.0	539.0	221.0	437.568558220252	118.0	31.1081264548189	1	4	27.075051760538100
1614	104	255	3	60	-15	330.0	547.0	217.0	480.636298176353	128.0	12.3820707846383	1	4	8.348996090357470
1615	104	256	3	120	-15	334.0	527.0	193.0	526.551774030109	152.0	22.9910502542054	1	4	18.957975559924600
1616	105	257	3	150	-15	380.0	564.0	184.0	595.989777781994	68.0	32.5841717235296	1	4	28.551097029248800
1617	105	258	3	60	-15	330.0	497.0	167.0	673.549129887678	114.0	13.4030949649776	1	4	9.370020270696770
1618	105	259	3	30	-15	360.0	514.0	154.0	634.480372178819	76.0	5.53723491828685	1	4	1.5041602240060200
1619	105	260	3	120	-15	296.0	493.0	197.0	596.148887605262	156.0	24.2783193828095	1	4	20.245244688528700
1620	106	261	3	120	-15	326.0	531.0	205.0	552.770102840257	170.0	19.0726865461396	1	4	15.039611851858800
1621	106	262	3	150	-15	292.0	517.0	225.0	451.088981866079	192.0	28.213719577496	1	4	24.180644883215200
1622	106	263	3	60	-15	354.0	539.0	185.0	560.900593548661	120.0	15.9633803082746	1	4	11.930305613993800
1623	106	264	3	30	-15	462.0	623.0	161.0	622.277317950701	86.0	2.22678315369839	1	4	-1.8062915405824400
1624	107	265	3	120	-15	268.0	455.0	187.0	560.871100292083	152.0	24.9128787997868	1	4	20.879804105506000
1625	107	266	3	150	-15	370.0	544.0	174.0	643.851672452569	132.0	21.632736946308	1	4	17.599662252027200
1626	107	267	3	30	-15	344.0	505.0	161.0	618.00765640547	88.0	2.66261396303732	1	4	-1.3704607312435100
1627	107	268	3	60	-15	372.0	610.0	238.0	453.10620104584	156.0	13.7875216380098	1	4	9.754446943728970
1628	108	269	3	30	-15	342.0	567.0	225.0	449.446745609471	116.0	1.59159167317783	1	4	-2.4414830211030000
1629	108	270	3	120	-15	308.0	518.0	210.0	544.40961052759	178.0	23.797252727143	1	4	19.764178032862200
1630	108	271	3	150	-15	396.0	567.0	171.0	601.831502479294	128.0	12.978937552232	1	4	8.945862857951170
1631	108	272	3	60	-15	296.0	480.0	184.0	603.756641237601	146.0	16.5194542069519	1	4	12.486379512671100
1632	109	273	3	120	-15	274.0	525.0	251.0	508.251208356596	222.0	22.1026996714309	1	4	18.069624977150100
1633	109	274	3	30	-15	438.0	630.0	192.0	508.232910509294	120.0	-3.42868538641225	1	4	-7.461760080693080
1634	109	275	3	150	-15	294.0	514.0	220.0	461.029399545307	134.0	28.9441553247376	1	4	24.911080630456800
1635	109	276	3	60	-15	404.0	601.0	197.0	564.655971753162	160.0	8.52440229303015	1	4	4.491327598749320
1636	110	277	3	30	-15	342.0	535.0	193.0	515.546500130985	122.0	7.36675590614273	1	4	3.3336812118619000
1637	110	278	3	150	-15	288.0	489.0	201.0	558.28189385987	154.0	24.8650083478288	1	4	20.831933653548000
1638	110	279	3	120	-15	290.0	502.0	212.0	517.994403245081	170.0	17.4798133888322	1	4	13.446738694551400
1639	110	280	3	60	-15	276.0	509.0	233.0	430.247595478898	184.0	4.22189351922192	1	4	0.18881882494108600
1640	111	281	3	120	-15	332.0	552.0	220.0	516.216932820687	168.0	19.2437602097016	1	4	15.210685515420800
1641	111	282	3	30	-15	336.0	534.0	198.0	528.786472913251	134.0	6.49149806319598	1	4	2.4584233689151500
1642	111	283	3	150	-15	224.0	417.0	193.0	531.876971147031	116.0	24.5273665219716	1	4	20.494291827690800
1643	111	284	3	60	-15	308.0	502.0	194.0	538.144657386574	114.0	13.4359824916688	1	4	9.402907797387970
1644	112	285	3	30	-15	318.0	508.0	190.0	517.931618769359	134.0	-0.498985021226282	1	4	-4.532059715507120
1645	112	286	3	60	-15	382.0	573.0	191.0	583.822384137771	128.0	5.87193469688286	1	4	1.8388600026020300
1646	112	287	3	120	-15	406.0	681.0	275.0	481.712695425917	216.0	10.1305445449639	1	4	6.0974698506830700
1647	112	288	3	150	-15	318.0	513.0	195.0	505.701423426522	108.0	34.2550837531268	1	4	30.222009058846000
1648	113	289	3	150	-15	378.0	550.0	172.0	649.259245952317	122.0	29.0367527770863	1	4	25.003678082805500
1649	113	290	3	30	-15	268.0	505.0	237.0	432.194189819289	210.0	7.88314749766881	1	4	3.8500728033879800
1650	113	291	3	120	-15	324.0	535.0	211.0	512.553920203059	170.0	23.9845902254841	1	4	19.951515531203300
1651	113	292	3	60	-15	300.0	530.0	230.0	482.561886427778	170.0	11.2480637053573	1	4	7.214989011076470
1652	114	293	3	120	-15	318.0	547.0	229.0	474.891314082482	174.0	21.5363344450557	1	4	17.503259750774900
1653	114	294	3	30	-15	348.0	526.0	178.0	599.832737532466	102.0	-0.944867597795866	1	4	-4.977942292076700
1654	114	295	3	150	-15	336.0	514.0	178.0	596.434827770094	112.0	20.6858370493563	1	4	16.652762355075500
1655	114	296	3	60	-15	400.0	605.0	205.0	535.691724478133	152.0	14.8766957742632	1	4	10.843621079982400
1656	115	297	3	120	-15	316.0	542.0	226.0	489.257628866067	218.0	18.8414916176156	1	4	14.808416923334800
1657	115	298	3	150	-15	314.0	525.0	211.0	515.560141499069	210.0	27.3516567534485	1	4	23.318582059167700
1658	115	299	3	60	-15	248.0	488.0	240.0	455.522278330291	176.0	8.09090735239953	1	4	4.057832658118700
1659	115	300	3	30	-15	308.0	535.0	227.0	445.66736029087	110.0	5.56699446194068	1	4	1.533919767659850
1660	116	301	3	60	-15	364.0	563.0	199.0	534.756980291366	134.0	13.4631386334798	1	4	9.430063939198970
1661	116	302	3	120	-15	278.0	484.0	206.0	490.674703648337	116.0	18.3533563043251	1	4	14.320281610044300
1662	116	303	3	30	-15	306.0	480.0	174.0	591.014872598903	90.0	3.38144642912476	1	4	-0.6516282651560740
1663	116	304	3	150	-15	322.0	513.0	191.0	546.528206684329	90.0	20.1353789128314	1	4	16.102304218550600
1664	117	305	3	150	-15	428.0	606.0	178.0	545.932533221566	94.0	20.9254313156852	1	4	16.892356621404400
1665	117	306	3	30	-15	362.0	522.0	160.0	689.930988781518	98.0	1.97378778485763	1	4	-2.0592869094232000
1666	117	307	3	60	-15	378.0	551.0	173.0	672.554534234349	122.0	11.0481398720988	1	4	7.015065177817970
1667	117	308	3	120	-15	278.0	497.0	219.0	557.894905298532	188.0	8.35145024382717	1	4	4.318375549546340
1668	118	309	3	150	-15	322.0	501.0	179.0	587.158306832262	142.0	23.5597483564773	1	4	19.526673662196500
1669	118	310	3	120	-15	316.0	510.0	194.0	521.118844120044	138.0	9.81983643300796	1	4	5.786761738727130
1670	118	311	3	60	-15	338.0	538.0	200.0	504.886667199675	122.0	9.6991575956857	1	4	5.666082901404870
1671	118	312	3	30	-15	372.0	623.0	251.0	540.657629618398	140.0	7.98341344788669	1	4	3.9503387536058600
1672	119	313	3	150	-15	314.0	521.0	207.0	512.524580190374	120.0	28.5475833702121	1	4	24.514508675931300
1673	119	314	3	30	-15	304.0	601.0	297.0	369.857006068395	134.0	14.3318691124939	1	4	10.298794418213100
1674	119	315	3	60	-15	356.0	530.0	174.0	629.332875897021	122.0	14.6483514027994	1	4	10.615276708518600
1675	119	316	3	120	-15	294.0	506.0	212.0	468.882706165215	168.0	40.3624491077837	1	4
1676	120	317	3	150	-15	326.0	547.0	221.0	444.182213114616	116.0	28.5576438214637	1	4	24.524569127182900
1677	120	318	3	60	-15	286.0	510.0	224.0	502.424360838669	172.0	10.9517590528669	1	4	6.918684358586070
1678	120	319	3	30	-15	356.0	547.0	191.0	529.836308301155	136.0	-1.41897262372088	1	4	-5.452047318001710
1679	120	320	3	120	-15	324.0	515.0	191.0	559.791288153563	172.0	21.1408204205246	1	4	17.107745726243800
1680	121	321	3	150	-15	340.0	514.0	174.0	624.474844083071	104.0	17.6390797749796	1	4	13.606005080698800
1681	121	322	3	30	-15	318.0	488.0	170.0	622.375396695163	122.0	4.03320899880898	1	4	0.0001343045281458900
1682	121	323	3	120	-15	344.0	547.0	203.0	550.557598749157	166.0	19.6471008371566	1	4	15.614026142875800
1683	121	324	3	60	-15	296.0	447.0	151.0	750.751522963381	112.0	9.39581774797618	1	4	5.362743053695350
1684	122	325	3	60	-15	332.0	518.0	186.0	598.671968286964	144.0	0.946354075524333	1	4	-3.086720618756500
1685	122	326	3	150	-15	260.0	425.0	165.0	594.252516083835	106.0	22.6860805749847	1	4	18.653005880703900
1686	122	327	3	120	-15	236.0	443.0	207.0	563.602986743618	210.0	15.4537097956606	1	4	11.420635101379800
1687	122	328	3	30	-15	380.0	547.0	167.0	645.939271678219	110.0	9.20972865681773	1	4	5.1766539625369000
1688	123	329	3	60	-15	346.0	527.0	181.0	577.930752812265	124.0	10.6867203228442	1	4	6.653645628563370
1689	123	330	3	30	-15	328.0	529.0	201.0	504.796640049695	114.0	6.6805162914853	1	4	2.647441597204470
1690	123	331	3	120	-15	266.0	468.0	202.0	600.916680652141	182.0	16.6667495692508	1	4	12.633674874970000
1691	123	332	3	150	-15	244.0	443.0	199.0	531.168292670218	108.0	32.2126602371287	1	4	28.179585542847900
1692	124	333	3	60	-15	298.0	480.0	182.0	614.567043546871	128.0	19.8798922197462	1	4	15.846817525465400
1693	124	334	3	150	-15	248.0	489.0	241.0	451.020851074327	196.0	20.2272983760258	1	4	16.194223681745000
1694	124	335	3	120	-15	278.0	506.0	228.0	502.377092056617	188.0	14.0001406010118	1	4	9.967065906730970
1695	124	336	3	30	-15	316.0	493.0	177.0	584.170064922898	100.0	14.9097240053277	1	4	10.876649311046900
1696	125	337	3	120	-15	264.0	496.0	232.0	492.930000985602	188.0	29.2833409975944	1	4	25.250266303313600
1697	125	338	3	60	-15	262.0	451.0	189.0	573.89248354682	128.0	7.8647672795104	1	4	3.8316925852295700
1698	125	339	3	30	-15	292.0	489.0	197.0	597.05839575517	118.0	-6.91615210685316	1	4
1699	125	340	3	150	-15	282.0	526.0	244.0	387.918255786885	118.0	25.1006908477461	1	4	21.067616153465300
1700	126	341	3	30	-15	302.0	509.0	207.0	508.298132606802	120.0	17.6702174967071	1	4	13.637142802426300
1701	126	342	3	120	-15	356.0	609.0	253.0	404.589235219805	158.0	17.5501407885753	1	4	13.517066094294500
1702	126	343	3	60	-15	426.0	618.0	192.0	537.700151685154	122.0	12.0380777187879	1	4	8.005003024507070
1703	126	344	3	150	-15	366.0	588.0	222.0	462.395143429107	150.0	15.672085223024	1	4	11.639010528743200
1704	127	345	3	120	-15	154.0	535.0	381.0	572.924870813207	340.0	12.6015565937475	2	4	8.568481899466670
1705	127	346	3	60	-15	316.0	510.0	194.0	578.469590644249	166.0	10.4579570851796	1	4	6.424882390898770
1706	127	347	3	150	-15	252.0	456.0	204.0	594.802193843689	192.0	21.162482030323	1	4	17.129407336042200
1707	127	348	3	30	-15	312.0	493.0	181.0	539.067562698086	92.0	1.41018818794651	1	4	-2.622886506334320
1708	128	349	3	120	-15	228.0	451.0	223.0	541.669590129147	180.0	15.7236987910784	1	4	11.690624096797600
1709	128	350	3	30	-15	400.0	522.0	122.0	839.963182946909	80.0	11.6929142443213	1	4	7.6598395500404700
1710	128	351	3	150	-15	288.0	496.0	208.0	541.876760778649	158.0	27.2900729895685	1	4	23.256998295287700
1711	128	352	3	60	-15	360.0	559.0	199.0	498.712549011328	138.0	10.9619901433205	1	4	6.928915449039670
1712	129	353	3	30	-15	376.0	539.0	163.0	619.913118925799	102.0	1.53758512661132	1	4	-2.4954895676695100
1713	129	354	3	150	-15	396.0	600.0	204.0	544.575965838784	162.0	31.0364435588571	1	4	27.003368864576300
1714	129	355	3	120	-15	340.0	539.0	199.0	544.35544660115	168.0	12.0921263658213	1	4	8.059051671540470
1715	129	356	3	60	-15	316.0	517.0	201.0	517.532838051297	116.0	-4.6065394006773	1	4
1716	130	357	3	120	-15	326.0	550.0	224.0	500.076101518161	194.0	18.9892743825537	1	4	14.956199688272900
1717	130	358	3	150	-15	294.0	455.0	161.0	634.251737561419	110.0	9.49685740033402	1	4
1718	130	359	3	60	-15	328.0	521.0	193.0	571.745508686443	146.0	7.15579397066594	1	4	3.122719276385110
1719	130	360	3	30	-15	340.0	556.0	216.0	450.245372834761	122.0	0.0848671970446198	1	4	-3.948207497236210
1720	131	361	3	60	-15	350.0	531.0	181.0	611.372556094464	128.0	8.57395130830326	1	4	4.540876614022430
1721	131	362	3	30	-15	300.0	464.0	164.0	672.909071116098	92.0	-7.92740935362662	1	4	-11.960484047907500
1722	131	363	3	120	-15	306.0	472.0	166.0	689.884512737045	142.0	19.5038059348881	1	4	15.470731240607300
1723	131	364	3	150	-15	286.0	447.0	161.0	626.216452643389	114.0	18.6827841924163	1	4	14.649709498135500
1724	132	365	3	30	-15	308.0	505.0	197.0	542.665627876493	88.0	6.83149004814356	1	4	2.798415353862730
1725	132	366	3	60	-15	286.0	485.0	199.0	539.873191421235	128.0	11.4738758090606	1	4	7.440801114779770
1726	132	367	3	120	-15	272.0	468.0	196.0	599.301270901946	168.0	18.2739284649473	1	4	14.240853770666500
1727	132	368	3	150	-15	266.0	468.0	202.0	535.692203799903	158.0	25.9592391130231	1	4	21.926164418742300
1728	133	369	3	150	-15	270.0	492.0	222.0	474.098602530306	118.0	29.3946176907376	1	4	25.361542996456800
1729	133	370	3	60	-15	304.0	476.0	172.0	616.916230312907	114.0	3.76158488016031	1	4	-0.27148981412052400
1730	133	371	3	30	-15	432.0	636.0	204.0	484.887338023848	110.0	-2.96028306468052	1	4	-6.993357758961350
1731	133	372	3	120	-15	254.0	435.0	181.0	582.615435076007	142.0	33.7983323802704	1	4	29.765257685989600
1732	134	373	3	30	-15	310.0	576.0	266.0	369.738141433313	206.0	8.43191805280457	1	4	4.398843358523740
1733	134	374	3	120	-15	318.0	534.0	216.0	541.509786856456	172.0	22.6478087632395	1	4	18.614734068958700
1734	134	375	3	150	-15	338.0	535.0	197.0	529.233761662947	134.0	29.8690703043317	1	4	25.835995610050900
1735	134	376	3	60	-15	320.0	496.0	176.0	578.881948078776	116.0	11.1197005514056	1	4	7.0866258571247700
1736	135	377	3	150	-15	318.0	481.0	163.0	654.583699320735	110.0	20.3505359746352	1	4	16.317461280354400
1737	135	378	3	120	-15	282.0	493.0	211.0	538.935840470702	190.0	18.3186406400955	1	4	14.285565945814700
1738	135	379	3	60	-15	282.0	463.0	181.0	689.24450023439	142.0	3.31410935044084	1	4	-0.7189653438399940
1739	135	380	3	30	-15	540.0	705.0	165.0	606.501788058128	80.0	5.74881953122425	1	4	1.7157448369434200
1740	136	381	3	30	-15	346.0	530.0	184.0	587.732147800995	112.0	12.9558769645472	1	4	8.922802270266370
1741	136	382	3	150	-15	510.0	702.0	192.0	560.665858484156	110.0	38.5924283387379	1	4	34.55935364445710
1742	136	383	3	120	-15	416.0	626.0	210.0	559.181666134801	164.0	19.6000854093897	1	4	15.567010715108900
1743	136	384	3	60	-15	398.0	567.0	169.0	640.039245890232	126.0	11.3258637052672	1	4	7.292789010986370
1744	137	385	3	30	-15	534.0	692.0	158.0	666.467622731261	78.0	6.80443488831471	1	4	2.7713601940338800
1745	137	386	3	120	-15	416.0	630.0	214.0	537.637977029882	174.0	17.5306179325516	1	4	13.497543238270800
1746	137	387	3	150	-15	338.0	476.0	138.0	796.49221466634	94.0	25.6450155753236	1	4	21.611940881042800
1747	137	388	3	60	-15	266.0	430.0	164.0	632.500307066858	106.0	8.54977939102301	1	4	4.516704696742180
1748	138	389	3	30	-15	316.0	473.0	157.0	658.481853542511	86.0	6.14372847567269	1	4	2.110653781391860
1749	138	390	3	150	-15	368.0	551.0	183.0	543.738634165857	106.0	21.2933024729761	1	4	17.260227778695300
1750	138	391	3	60	-15	352.0	535.0	183.0	617.96074037829	138.0	11.5699475944089	1	4	7.536872900128070
1751	138	392	3	120	-15	268.0	464.0	196.0	511.301229112443	136.0	28.3261169145767	1	4	24.293042220295900
1752	139	393	3	60	-15	316.0	476.0	160.0	700.270054973575	110.0	2.81526438149157	1	4	-1.2178103127892600
1753	139	394	3	150	-15	336.0	505.0	169.0	597.535648843477	96.0	16.7701022578648	1	4	12.737027563584000
1754	139	395	3	30	-15	318.0	494.0	176.0	601.758002364983	80.0	1.29716931702915	1	4	-2.735905377251680
1755	139	396	3	120	-15	320.0	519.0	199.0	584.793901743476	174.0	14.3317666189096	1	4	10.298691924628800
1756	140	397	3	60	-15	316.0	485.0	169.0	646.742195684768	112.0	15.3572821129621	1	4	11.324207418681300
1757	140	398	3	30	-15	364.0	526.0	162.0	634.429282135162	100.0	6.86581655326403	1	4	2.832741858983200
1758	140	399	3	120	-15	312.0	521.0	209.0	500.421149450999	164.0	10.6067850062469	1	4	6.5737103119660700
1759	140	400	3	150	-15	266.0	505.0	239.0	395.954102096675	88.0	23.6691752318832	1	4	19.636100537602400
1760	141	1	4	120	0	488.0	651.0	163.0	778.83494399504	156.0	20.7835440967779	1	4	16.750469402497100
1761	141	2	4	30	0	384.0	531.0	147.0	710.312285674937	96.0	8.91503145766013	1	4	4.8819567633793000
1762	141	3	4	60	0	334.0	493.0	159.0	743.144056581432	124.0	12.1690520992486	1	4	8.135977404967770
1763	141	4	4	150	0	296.0	468.0	172.0	669.048804840811	142.0	29.4702343839953	1	4	25.437159689714500
1764	142	5	4	60	0	454.0	631.0	177.0	599.977766494414	160.0	15.8123181612691	1	4	11.779243466988300
1765	142	6	4	30	0	364.0	551.0	187.0	569.80165702685	78.0	3.785707621763	1	4	-0.24736707251783400
1766	142	7	4	120	0	262.0	434.0	172.0	685.468337131444	156.0	17.5310762081787	1	4	13.498001513897900
1767	142	8	4	150	0	348.0	506.0	158.0	780.564462501261	122.0	23.2696399960693	1	4	19.236565301788500
1768	143	9	4	30	0	296.0	488.0	192.0	629.401205054959	150.0	10.6934793696206	1	4	6.660404675339770
1769	143	10	4	150	0	328.0	500.0	172.0	626.635021798708	120.0	21.4558191654733	1	4	17.422744471192500
1770	143	11	4	120	0	280.0	462.0	182.0	651.080309128285	164.0	16.276631560839	1	4	12.243556866558200
1771	143	12	4	60	0	306.0	494.0	188.0	577.762323505661	124.0	12.8198944335218	1	4	8.786819739240970
1772	144	13	4	150	0	318.0	464.0	146.0	718.471335089156	114.0	21.7098660351446	1	4	17.676791340863800
1773	144	14	4	120	0	282.0	463.0	181.0	647.025432507152	174.0	15.2509004793979	1	4	11.217825785117100
1774	144	15	4	30	0	402.0	590.0	188.0	581.464915410215	110.0	2.46657367547562	1	4	-1.566501018805210
1775	144	16	4	60	0	338.0	539.0	201.0	569.556809534078	136.0	14.5922554424492	1	4	10.559180748168400
1776	145	17	4	30	0	330.0	468.0	138.0	761.397022943471	68.0	4.98708781270265	1	4	0.9540131184218160
1777	145	18	4	150	0	248.0	431.0	183.0	638.256211392256	158.0	19.0102663284829	1	4	14.977191634202100
1778	145	19	4	120	0	300.0	476.0	176.0	651.711823688708	154.0	19.8510349732909	1	4	15.817960279010100
1779	145	20	4	60	0	298.0	464.0	166.0	637.86466936717	110.0	14.2737442590225	1	4	10.240669564741700
1780	146	21	4	120	0	280.0	434.0	154.0	746.00050149712	126.0	14.6948681345658	1	4	10.661793440285000
1781	146	22	4	30	0	346.0	501.0	155.0	685.048397417806	90.0	6.46339968017785	1	4	2.430324985897020
1782	146	23	4	60	0	314.0	477.0	163.0	652.781995258111	116.0	15.1427446930288	1	4	11.109669998748000
1783	146	24	4	150	0	306.0	472.0	166.0	683.703878062215	154.0	13.666082979279	1	4	9.633008284998170
1784	147	25	4	60	0	288.0	463.0	175.0	591.950139795793	130.0	15.8922951126094	1	4	11.859220418328600
1785	147	26	4	30	0	304.0	467.0	163.0	615.941165611886	120.0	5.22984277327468	1	4	1.1967680789938500
1786	147	27	4	120	0	388.0	572.0	184.0	732.617511170275	178.0	19.3659818953785	1	4	15.332907201097700
1787	147	28	4	150	0	298.0	454.0	156.0	697.200759183366	108.0	23.2315865327976	1	4	19.198511838516800
1788	148	29	4	30	0	310.0	472.0	162.0	688.374163523432	110.0	11.8408582476736	1	4	7.807783553392770
1789	148	30	4	150	0	368.0	534.0	166.0	691.409012046655	124.0	11.3162679342588	1	4	7.283193239977970
1790	148	31	4	120	0	262.0	459.0	197.0	594.137300622556	166.0	3.0931294959618	1	4	-0.9399451983190340
1791	148	32	4	60	0	370.0	542.0	172.0	590.992523042147	114.0	12.490926250745	1	4	8.457851556464170
1792	149	33	4	150	0	252.0	455.0	203.0	587.500268293895	182.0	15.9947627772559	1	4	11.961688082975100
1793	149	34	4	120	0	316.0	484.0	168.0	711.313399082582	154.0	13.6358669323573	1	4	9.602792238076470
1794	149	35	4	30	0	294.0	463.0	169.0	625.236869282542	118.0	2.40955581260474	1	4	-1.6235188816760900
1795	149	36	4	60	0	358.0	534.0	176.0	674.713056308481	158.0	15.7576663949756	1	4	11.724591700694800
1796	150	37	4	30	0	344.0	496.0	152.0	696.155911694623	100.0	11.8783990489289	1	4	7.845324354648070
1797	150	38	4	150	0	304.0	464.0	160.0	718.618822116169	140.0	16.0994608816767	1	4	12.066386187395900
1798	150	39	4	120	0	324.0	488.0	164.0	731.171323673548	142.0	10.7385507165318	1	4	6.7054760222509700
1799	150	40	4	60	0	322.0	492.0	170.0	645.475586765223	128.0	7.72633057020315	1	4	3.6932558759223200
1800	1	1	1	150	0	364.0	572.0	208.0	481.901324828284	116.0	-4.14920906715165	1	5	-8.028771102374900
1801	1	2	1	60	0	374.0	547.0	173.0	562.984257524343	158.0	1.92142355473396	1	5	-1.9581384804892900
1802	1	3	1	30	0	334.0	488.0	154.0	695.981727189147	94.0	3.94783516246781	1	5	0.06827312724456430
1803	1	4	1	120	0	528.0	727.0	199.0	549.520243179651	118.0	-1.68656554682016	1	5	-5.566127582043410
1804	2	5	1	30	0	392.0	564.0	172.0	598.926580838322	102.0	1.66350025520657	1	5	-2.2160617800166800
1805	2	6	1	120	0	382.0	589.0	207.0	550.469818088638	150.0	0.893754664497848	1	5	-2.9858073707254000
1806	2	7	1	60	0	344.0	573.0	229.0	511.226155088345	176.0	-2.43159899637534	1	5	-6.311161031598590
1807	2	8	1	150	0	342.0	555.0	213.0	463.170958915964	136.0	3.89694324720392	1	5	0.017381211980674200
1808	3	9	1	120	0	362.0	563.0	201.0	565.100357468555	156.0	2.29546904558686	1	5	-1.5840929896363900
1809	3	10	1	60	0	298.0	493.0	195.0	541.629930470176	156.0	-2.17674256459785	1	5	-6.056304599821100
1810	3	11	1	150	0	304.0	505.0	201.0	482.582599625301	116.0	-0.073734505225417	1	5	-3.9532965404486600
1811	3	12	1	30	0	342.0	547.0	205.0	495.223433929601	130.0	-0.0318933385364382	1	5	-3.9114553737596800
1812	4	13	1	120	0	320.0	493.0	173.0	627.321621794916	120.0	0.64739807620812	1	5	-3.232163959015130
1813	4	14	1	30	0	348.0	493.0	145.0	718.309476759681	86.0	6.35493949693555	1	5	2.4753774617123000
1814	4	15	1	60	0	312.0	471.0	159.0	735.476421731198	134.0	-2.22252033969922	1	5	-6.102082374922470
1815	4	16	1	150	0	330.0	504.0	174.0	628.492991799894	138.0	0.122317730844742	1	5	-3.7572443043785000
1816	5	17	1	150	0	322.0	489.0	167.0	756.091127874593	158.0	-6.93593329597249	1	5	-10.815495331195700
1817	5	18	1	120	0	286.0	450.0	164.0	694.0557176657	122.0	-0.430510318285386	1	5	-4.310072353508630
1818	5	19	1	30	0	340.0	513.0	173.0	676.244509177854	164.0	7.39971877028425	1	5	3.520156735061000
1819	5	20	1	60	0	332.0	515.0	183.0	712.317344666997	168.0	4.24635938095327	1	5	0.3667973457300240
1820	6	21	1	120	0	316.0	471.0	155.0	682.255649694501	114.0	1.52493894881088	1	5	-2.3546230864123700
1821	6	22	1	60	0	292.0	435.0	143.0	834.894044176982	126.0	0.311880980247459	1	5	-3.5676810549757900
1822	6	23	1	150	0	324.0	493.0	169.0	675.158581184846	130.0	-6.92601491416463	1	5	-10.805576949387900
1823	6	24	1	30	0	306.0	459.0	153.0	747.726775483746	148.0	9.78566471737234	1	5	5.906102682149090
1824	7	25	1	150	0	310.0	477.0	167.0	670.794673961661	142.0	-0.245813788485663	1	5	-4.125375823708910
1825	7	26	1	120	0	288.0	443.0	155.0	716.948763089096	112.0	-3.87978630046292	1	5	-7.759348335686170
1826	7	27	1	60	0	322.0	467.0	145.0	888.340892052629	164.0	2.27212891691179	1	5	-1.6074331183114600
1827	7	28	1	30	0	338.0	469.0	131.0	775.861313382477	76.0	11.8303040122266	1	5	7.9507419770033500
1828	8	29	1	120	0	298.0	452.0	154.0	761.878348318046	132.0	-0.68945182934435	1	5	-4.569013864567600
1829	8	30	1	60	0	294.0	443.0	149.0	873.374503359223	166.0	4.66591330529187	1	5	0.7863512700686240
1830	8	31	1	150	0	326.0	492.0	166.0	700.226468977491	152.0	2.13151047099555	1	5	-1.7480515642277000
1831	8	32	1	30	0	380.0	526.0	146.0	826.301014396876	152.0	11.3542938046582	1	5	7.474731769434950
1832	9	33	1	150	0	334.0	493.0	159.0	708.656911966556	144.0	-3.84018925821772	1	5	-7.719751293440970
1833	9	34	1	60	0	302.0	438.0	136.0	906.206721120994	116.0	2.95193428445048	1	5	-0.9276277507727660
1834	9	35	1	120	0	302.0	452.0	150.0	868.555383601901	142.0	6.97521760801007	1	5	3.095655572786820
1835	9	36	1	30	0	358.0	534.0	176.0	867.50691404758	176.0	5.41026496077732	1	5	1.530702925554070
1836	10	37	1	120	0	292.0	431.0	139.0	932.448448002276	138.0	5.48962033705544	1	5	1.6100583018321900
1837	10	38	1	150	0	298.0	460.0	162.0	790.003477504059	180.0	3.54821601455467	1	5	-0.33134602066857600
1838	10	39	1	60	0	292.0	434.0	142.0	918.504638240222	150.0	0.853160971235553	1	5	-3.0264010639876900
1839	10	40	1	30	0	324.0	481.0	157.0	831.535542486265	176.0	7.32110686145965	1	5	3.441544826236400
1840	11	41	1	150	0	296.0	468.0	172.0	724.408044181581	174.0	-1.26724301978541	1	5	-5.146805055008660
1841	11	42	1	60	0	310.0	458.0	148.0	830.436817134541	168.0	2.44643030614105	1	5	-1.4331317290822000
1842	11	43	1	30	0	314.0	464.0	150.0	799.716264772321	176.0	11.0809632828627	1	5	7.2014012476394500
1843	11	44	1	120	0	314.0	467.0	153.0	809.539693357122	136.0	2.94366344083397	1	5	-0.9358985943892760
1844	12	45	1	30	0	296.0	442.0	146.0	954.31005805192	150.0	8.38324523898558	1	5	4.503683203762340
1845	12	46	1	120	0	300.0	447.0	147.0	864.213004074235	136.0	2.09988147580395	1	5	-1.7796805594193000
1846	12	47	1	60	0	340.0	490.0	150.0	821.552716884293	152.0	3.37585220593346	1	5	-0.5037098292897860
1847	12	48	1	150	0	318.0	476.0	158.0	858.028835503486	170.0	-3.38091413235327	1	5	-7.260476167576520
1848	13	49	1	120	0	322.0	460.0	138.0	930.205628399154	138.0	1.75646831019709	1	5	-2.1230937250261600
1849	13	50	1	60	0	352.0	480.0	128.0	1026.20720536482	142.0	5.29175383537434	1	5	1.4121918001510900
1850	13	51	1	150	0	326.0	488.0	162.0	827.978342271397	188.0	-1.45716533592744	1	5	-5.336727371150690
1851	13	52	1	30	0	316.0	451.0	135.0	898.352843169597	146.0	8.66427557346366	1	5	4.784713538240420
1852	14	53	1	120	0	272.0	409.0	137.0	974.940519691223	142.0	1.40466200772177	1	5	-2.4749000275014800
1853	14	54	1	30	0	292.0	438.0	146.0	772.377929761959	122.0	8.47394576641016	1	5	4.594383731186920
1854	14	55	1	60	0	310.0	438.0	128.0	1037.86790722103	154.0	9.45471145966255	1	5	5.575149424439300
1855	14	56	1	150	0	310.0	467.0	157.0	782.151448774894	156.0	9.01096047563834	1	5	5.1313984404150900
1856	15	57	1	150	0	380.0	534.0	154.0	939.559617038529	186.0	2.76475060013752	1	5	-1.1148114350857300
1857	15	58	1	120	0	318.0	472.0	154.0	864.002749957899	150.0	2.11885746182651	1	5	-1.7607045733967400
1858	15	59	1	30	0	340.0	494.0	154.0	879.571569547777	152.0	7.76367629768554	1	5	3.884114262462290
1859	15	60	1	60	0	342.0	481.0	139.0	897.69943579607	150.0	7.07692281841273	1	5	3.1973607831894800
1860	16	61	1	120	0	316.0	468.0	152.0	901.378201792094	162.0	9.67051188822703	1	5	5.7909498530037800
1861	16	62	1	60	0	358.0	519.0	161.0	932.879482160673	182.0	7.14230351196829	1	5	3.2627414767450400
1862	16	63	1	150	0	354.0	506.0	152.0	954.613018212804	170.0	7.55153569801698	1	5	3.671973662793730
1863	16	64	1	30	0	362.0	515.0	153.0	937.31650831586	192.0	12.8388807748871	1	5	8.959318739663850
1864	17	65	1	150	0	336.0	493.0	157.0	811.27560401267	164.0	-0.184645869299374	1	5	-4.06420790452262
1865	17	66	1	120	0	436.0	584.0	148.0	1017.88755710304	174.0	9.80942571051145	1	5	5.929863675288200
1866	17	67	1	60	0	336.0	476.0	140.0	1040.20567036088	144.0	5.70690930763273	1	5	1.8273472724094800
1867	17	68	1	30	0	334.0	479.0	145.0	772.486264287092	118.0	8.92564465700772	1	5	5.046082621784470
1868	18	69	1	120	0	316.0	464.0	148.0	862.31839560087	150.0	7.50436397673175	1	5	3.6248019415085000
1869	18	70	1	60	0	290.0	434.0	144.0	961.004781704308	154.0	7.2741730388814	1	5	3.394611003658150
1870	18	71	1	150	0	298.0	459.0	161.0	825.497217948682	174.0	5.08798397582765	1	5	1.2084219406044000
1871	18	72	1	30	0	290.0	430.0	140.0	985.907960379328	172.0	11.9482378326658	1	5	8.068675797442560
1872	19	73	1	150	0	342.0	515.0	173.0	744.122102803657	192.0	6.79161940833231	1	5	2.9120573731090600
1873	19	74	1	60	0	362.0	494.0	132.0	1008.58163318316	150.0	4.4780231354046	1	5	0.5984611001813540
1874	19	75	1	120	0	302.0	452.0	150.0	891.06833867717	146.0	8.16861851687227	1	5	4.289056481649020
1875	19	76	1	30	0	306.0	450.0	144.0	922.54178459274	188.0	12.0242392494019	1	5	8.144677214178650
1876	20	77	1	120	0	292.0	446.0	154.0	898.096082041931	158.0	5.68073375204099	1	5	1.8011717168177400
1877	20	78	1	150	0	296.0	446.0	150.0	938.633349906426	162.0	6.49477268211808	1	5	2.615210646894830
1878	20	79	1	60	0	320.0	456.0	136.0	951.892537186857	132.0	4.42051289532283	1	5	0.540950860099584
1879	20	80	1	30	0	308.0	463.0	155.0	839.132453965605	170.0	6.92956909064177	1	5	3.050007055418530
1880	21	1	2	30	0	390.0	517.0	127.0	873.303373711899	94.0	9.40839915948708	1	5	5.528837124263840
1881	21	2	2	150	0	304.0	498.0	194.0	577.063927201064	164.0	-2.24749708150475	1	5	-6.127059116728000
1882	21	3	2	120	0	302.0	456.0	154.0	770.07028002767	130.0	6.60347811726695	1	5	2.7239160820437000
1883	21	4	2	60	0	308.0	450.0	142.0	796.281323145151	98.0	0.0079977205056422	1	5	-3.8715643147176000
1884	22	5	2	150	0	290.0	459.0	169.0	633.732283371504	114.0	4.85656013839335	1	5	0.9769981031701050
1885	22	6	2	60	0	300.0	443.0	143.0	730.605099523651	110.0	3.24319004313713	1	5	-0.6363719920861160
1886	22	7	2	30	0	318.0	484.0	166.0	696.912720729255	134.0	3.10626825620177	1	5	-0.7732937790214760
1887	22	8	2	120	0	296.0	484.0	188.0	572.117966917159	126.0	4.93569653500793	1	5	1.056134499784680
1888	23	9	2	30	0	308.0	506.0	198.0	507.470440746662	124.0	5.00993142458081	1	5	1.1303693893575600
1889	23	10	2	60	0	324.0	488.0	164.0	656.593736837557	140.0	2.08973209360272	1	5	-1.7898299416205300
1890	23	11	2	120	0	412.0	585.0	173.0	628.667420625368	122.0	2.70093743722754	1	5	-1.1786245979957100
1891	23	12	2	150	0	346.0	542.0	196.0	555.466338318342	128.0	-5.77061905712355	1	5	-9.650181092346800
1892	24	13	2	120	0	298.0	456.0	158.0	681.486791219443	118.0	6.32153639679524	1	5	2.4419743615719900
1893	24	14	2	150	0	354.0	559.0	205.0	559.238589515088	156.0	-1.35633916981368	1	5	-5.235901205036930
1894	24	15	2	60	0	326.0	502.0	176.0	608.273015307576	144.0	-0.540963486831693	1	5	-4.420525522054940
1895	24	16	2	30	0	304.0	509.0	205.0	516.558441518021	126.0	-2.0795711210696	1	5	-5.959133156292850
1896	25	17	2	120	0	294.0	489.0	195.0	566.634342844398	148.0	-0.100383468265079	1	5	-3.9799455034883200
1897	25	18	2	150	0	302.0	501.0	199.0	551.523833838177	144.0	1.61946940992141	1	5	-2.2600926253018400
1898	25	19	2	30	0	314.0	514.0	200.0	488.268653057221	138.0	7.08856869226618	1	5	3.2090066570429300
1899	25	20	2	60	0	368.0	560.0	192.0	552.256489072492	126.0	0.648220001168056	1	5	-3.2313420340551900
1900	26	21	2	150	0	400.0	590.0	190.0	628.945049231004	150.0	1.12565878496241	1	5	-2.7539032502608400
1901	26	22	2	120	0	368.0	534.0	166.0	731.132970081312	134.0	5.04590851725503	1	5	1.1663464820317800
1902	26	23	2	60	0	302.0	467.0	165.0	600.207704518451	98.0	2.46514978385114	1	5	-1.4144122513721100
1903	26	24	2	30	0	314.0	501.0	187.0	512.292000486967	112.0	1.11314947645164	1	5	-2.7664125587716100
1904	27	25	2	120	0	312.0	484.0	172.0	675.457067296576	134.0	6.67938301359713	1	5	2.7998209783738800
1905	27	26	2	30	0	356.0	544.0	188.0	624.627474076883	152.0	4.11286973982062	1	5	0.23330770459737400
1906	27	27	2	150	0	338.0	535.0	197.0	536.468641153414	138.0	0.692786948185073	1	5	-3.1867750870381700
1907	27	28	2	60	0	390.0	559.0	169.0	620.947416428791	130.0	3.18610855959254	1	5	-0.6934534756307060
1908	28	29	2	30	0	340.0	543.0	203.0	495.993127486356	88.0	5.58601808279612	1	5	1.7064560475728700
1909	28	30	2	120	0	326.0	510.0	184.0	596.324279300329	130.0	2.02790988481812	1	5	-1.8516521504051300
1910	28	31	2	150	0	372.0	547.0	175.0	609.292455099577	122.0	3.70424305915236	1	5	-0.17531897607088600
1911	28	32	2	60	0	284.0	456.0	172.0	648.301969093723	136.0	-1.87202850200099	1	5	-5.751590537224240
1912	29	33	2	150	0	330.0	556.0	226.0	471.245195027806	162.0	2.82871616756421	1	5	-1.0508458676590400
1913	29	34	2	60	0	348.0	514.0	166.0	635.474822659015	116.0	-0.908528554151154	1	5	-4.7880905893744000
1914	29	35	2	120	0	284.0	460.0	176.0	613.355045394979	138.0	1.2513717084822	1	5	-2.628190326741050
1915	29	36	2	30	0	538.0	747.0	209.0	558.196564918186	154.0	1.58003760208643	1	5	-2.2995244331368200
1916	30	37	2	30	0	332.0	527.0	195.0	546.738406331343	136.0	2.24527482248011	1	5	-1.6342872127431400
1917	30	38	2	150	0	320.0	500.0	180.0	569.246055395397	118.0	-3.88068497263532	1	5	-7.760247007858570
1918	30	39	2	120	0	362.0	547.0	185.0	616.427764016563	142.0	1.63036470082679	1	5	-2.2491973343964600
1919	30	40	2	60	0	332.0	518.0	186.0	502.807217884163	98.0	-0.229906588955487	1	5	-4.109468624178730
1920	31	41	2	30	0	388.0	584.0	196.0	519.014416779309	122.0	-0.649795333491969	1	5	-4.529357368715220
1921	31	42	2	150	0	328.0	522.0	194.0	552.919426368067	130.0	-3.70788055799969	1	5	-7.587442593222940
1922	31	43	2	120	0	328.0	535.0	207.0	519.794312682861	150.0	2.76814478499807	1	5	-1.1114172502251800
1923	31	44	2	60	0	316.0	489.0	173.0	563.465495262923	88.0	1.54844302625138	1	5	-2.3311190089718700
1924	32	45	2	150	0	332.0	521.0	189.0	555.509304949744	130.0	-2.09749908598067	1	5	-5.977061121203920
1925	32	46	2	60	0	322.0	475.0	153.0	646.630867018786	88.0	1.99080842768291	1	5	-1.8887536075403400
1926	32	47	2	30	0	310.0	473.0	163.0	626.401362448594	96.0	4.86703941259843	1	5	0.9874773773751850
1927	32	48	2	120	0	306.0	513.0	207.0	503.598838123628	130.0	1.32684581849736	1	5	-2.5527162167258900
1928	33	49	2	30	0	376.0	598.0	222.0	556.395000962058	176.0	0.60481301917012	1	5	-3.274749016053130
1929	33	50	2	60	0	312.0	481.0	169.0	615.866247185723	122.0	1.48797134772126	1	5	-2.391590687501990
1930	33	51	2	120	0	324.0	513.0	189.0	556.949387440173	122.0	1.22430409736015	1	5	-2.6552579378631000
1931	33	52	2	150	0	338.0	563.0	225.0	473.274878731832	102.0	-3.67930982665484	1	5	-7.558871861878090
1932	34	53	2	120	0	376.0	569.0	193.0	592.09939366721	132.0	2.81133171070877	1	5	-1.0682303245144800
1933	34	54	2	150	0	302.0	502.0	200.0	564.672809360375	146.0	8.56889754191062	1	5	4.689335506687370
1934	34	55	2	60	0	328.0	526.0	198.0	488.121972042997	136.0	-1.56417365737248	1	5	-5.443735692595730
1935	34	56	2	30	0	336.0	518.0	182.0	579.479482332909	114.0	2.14044591995744	1	5	-1.7391161152658100
1936	35	57	2	120	0	346.0	564.0	218.0	471.031153960267	140.0	-0.284227786429042	1	5	-4.163789821652290
1937	35	58	2	150	0	352.0	572.0	220.0	492.704867468769	164.0	2.05330948066469	1	5	-1.8262525545585600
1938	35	59	2	30	0	336.0	514.0	178.0	567.945716112828	98.0	2.78029874267045	1	5	-1.0992632925528000
1939	35	60	2	60	0	378.0	575.0	197.0	507.190102206233	112.0	1.59036855522362	1	5	-2.289193479999630
1940	36	61	2	150	0	382.0	589.0	207.0	509.403886062561	128.0	-3.41052259293261	1	5	-7.290084628155860
1941	36	62	2	120	0	444.0	642.0	198.0	533.341856312565	126.0	6.1048716575154	1	5	2.225309622292150
1942	36	63	2	60	0	370.0	542.0	172.0	639.748386446686	136.0	-3.80601734269098	1	5	-7.685579377914230
1943	36	64	2	30	0	360.0	572.0	212.0	481.076888555365	128.0	0.190317426242604	1	5	-3.6892446089806400
1944	37	65	2	120	0	388.0	563.0	175.0	605.321101635004	120.0	4.56990416262656	1	5	0.6903421274033150
1945	37	66	2	30	0	426.0	623.0	197.0	521.197399210245	134.0	-0.959373801475358	1	5	-4.838935836698600
1946	37	67	2	150	0	324.0	518.0	194.0	554.080293183336	128.0	-0.388651722480205	1	5	-4.2682137577034500
1947	37	68	2	60	0	342.0	513.0	171.0	549.909662976089	120.0	7.28613173140188	1	5	3.406569696178630
1948	38	69	2	30	0	338.0	538.0	200.0	548.376149495024	140.0	3.55984956616535	1	5	-0.31971246905789600
1949	38	70	2	120	0	374.0	559.0	185.0	565.789601720932	112.0	2.15819875858659	1	5	-1.7213632766366600
1950	38	71	2	150	0	368.0	560.0	192.0	568.841435280995	138.0	4.95104010764348	1	5	1.0714780724202300
1951	38	72	2	60	0	332.0	527.0	195.0	544.636533082552	150.0	-0.288374499682178	1	5	-4.167936534905420
1952	39	73	2	150	0	322.0	544.0	222.0	483.433971941143	140.0	-0.846472993644454	1	5	-4.7260350288677
1953	39	74	2	60	0	342.0	554.0	212.0	515.840194414359	160.0	-0.333819561200734	1	5	-4.21338159642398
1954	39	75	2	120	0	328.0	531.0	203.0	521.52763687836	130.0	2.6930539709245	1	5	-1.1865080642987500
1955	39	76	2	30	0	382.0	610.0	228.0	457.930260538642	156.0	2.54495264359129	1	5	-1.3346093916319600
1956	40	77	2	30	0	442.0	671.0	229.0	470.368408710307	142.0	2.80887759720754	1	5	-1.0706844380157100
1957	40	78	2	150	0	360.0	546.0	186.0	556.510573506446	116.0	-3.8487780679244	1	5	-7.728340103147650
1958	40	79	2	120	0	346.0	526.0	180.0	589.116326394353	126.0	1.48735389936266	1	5	-2.3922081358605900
1959	40	80	2	60	0	344.0	521.0	177.0	598.607184130497	98.0	-3.51895977359348	1	5	-7.398521808816730
1960	41	1	3	60	-15	742.0	884.0	142.0	760.154575114506	140.0	-3.5334554111576	1	5	-7.413017446380850
1961	41	2	3	120	-15	380.0	539.0	159.0	688.961658486996	120.0	3.73969335637562	1	5	-0.13986867884762600
1962	41	3	3	30	-15	408.0	551.0	143.0	765.043154363464	90.0	1.56019825616381	1	5	-2.3193637790594400
1963	41	4	3	150	-15	400.0	581.0	181.0	605.09513189033	136.0	0.724168316562924	1	5	-3.1553937186603200
1964	42	5	3	30	-15	392.0	551.0	159.0	623.489361528432	108.0	5.79952162921568	1	5	1.9199595939924300
1965	42	6	3	120	-15	414.0	584.0	170.0	640.713775383397	128.0	8.72656982874139	1	5	4.847007793518140
1966	42	7	3	150	-15	422.0	585.0	163.0	700.421218371178	132.0	6.34968771025027	1	5	2.470125675027020
1967	42	8	3	60	-15	380.0	551.0	171.0	614.091592810157	132.0	8.11067549117314	1	5	4.231113455949890
1968	43	9	3	30	-15	362.0	546.0	184.0	658.76212901834	142.0	7.53363347781906	1	5	3.6540714425958100
1969	43	10	3	120	-15	304.0	485.0	181.0	627.596172719065	148.0	7.77464456040822	1	5	3.895082525184970
1970	43	11	3	60	-15	318.0	488.0	170.0	654.858312842077	120.0	10.6923730138475	1	5	6.812810978624260
1971	43	12	3	150	-15	330.0	501.0	171.0	641.564899103722	126.0	7.77109020111814	1	5	3.8915281658948900
1972	44	13	3	120	-15	296.0	460.0	164.0	673.221544639405	132.0	10.8591363327417	1	5	6.979574297518460
1973	44	14	3	30	-15	368.0	531.0	163.0	674.300441704188	124.0	7.44271448500513	1	5	3.5631524497818800
1974	44	15	3	60	-15	324.0	480.0	156.0	698.823073375603	112.0	12.0697491000338	1	5	8.190187064810560
1975	44	16	3	150	-15	338.0	505.0	167.0	676.539243973593	130.0	6.49424511576666	1	5	2.614683080543410
1976	45	17	3	60	-15	356.0	521.0	165.0	639.997826054997	114.0	13.3227649253601	1	5	9.443202890136860
1977	45	18	3	30	-15	386.0	572.0	186.0	592.334263211893	136.0	17.5649923068885	1	5	13.685430271665300
1978	45	19	3	150	-15	360.0	530.0	170.0	642.486467958981	120.0	3.61341314394514	1	5	-0.2661488912781060
1979	45	20	3	120	-15	370.0	543.0	173.0	615.334287195724	124.0	7.59624399405529	1	5	3.7166819588320400
1980	46	21	3	150	-15	312.0	472.0	160.0	696.857316517852	114.0	19.2809265806196	1	5	15.401364545396400
1981	46	22	3	30	-15	330.0	522.0	192.0	589.247689770467	146.0	21.1167201154518	1	5	17.237158080228600
1982	46	23	3	60	-15	328.0	476.0	148.0	727.003608434121	92.0	15.8432459882504	1	5	11.963683953027200
1983	46	24	3	120	-15	310.0	489.0	179.0	635.842021451926	146.0	15.4733773565362	1	5	11.593815321313000
1984	47	25	3	120	-15	330.0	501.0	171.0	619.961954949038	122.0	13.4747353704024	1	5	9.595173335179160
1985	47	26	3	60	-15	326.0	494.0	168.0	627.326625729229	114.0	14.0363981530041	1	5	10.156836117780900
1986	47	27	3	30	-15	338.0	526.0	188.0	524.485996586737	102.0	11.0447689062849	1	5	7.165206871061660
1987	47	28	3	150	-15	358.0	538.0	180.0	573.370635718819	124.0	8.82098975566248	1	5	4.941427720439230
1988	48	29	3	60	-15	316.0	481.0	165.0	644.734697774022	126.0	15.295177939516	1	5	11.415615904292800
1989	48	30	3	150	-15	276.0	446.0	170.0	689.307574443131	142.0	14.6833081755112	1	5	10.803746140288000
1990	48	31	3	120	-15	308.0	476.0	168.0	648.253559249073	128.0	15.0598776304785	1	5	11.180315595255300
1991	48	32	3	30	-15	338.0	518.0	180.0	582.78081818225	100.0	17.3721398015689	1	5	13.492577766345700
1992	49	33	3	60	-15	410.0	581.0	171.0	639.815922762586	118.0	18.2812631850554	1	5	14.401701149832200
1993	49	34	3	120	-15	334.0	538.0	204.0	532.491563735162	122.0	14.945260459275	1	5	11.065698424051800
1994	49	35	3	30	-15	368.0	564.0	196.0	548.847901479049	94.0	21.4659695255652	1	5	17.586407490342000
1995	49	36	3	150	-15	386.0	531.0	145.0	844.520747215539	114.0	18.948509420958	1	5	15.068947385734800
1996	50	37	3	60	-15	290.0	446.0	156.0	708.608046785027	96.0	15.8293113950247	1	5	11.949749359801500
1997	50	38	3	30	-15	312.0	493.0	181.0	591.279301461875	116.0	18.4897254271703	1	5	14.610163391947100
1998	50	39	3	120	-15	334.0	498.0	164.0	671.58483950006	128.0	19.4438767370535	1	5	15.564314701830300
[truncated: 5,201 more rows]
