# Supplementary material for: Evidence for an efferent-based prediction contributing to implicit motor adaptation
Source: PLoS One. 2025 Apr 29;20(4):e0322627. doi: 10.1371/journal.pone.0322627 (PMC12040108; doi:10.1371/journal.pone.0322627)
Supplement: S2 File — (TXT) [file pone.0322627.s005.txt]

#!/usr/bin/env python
# coding: utf-8

# In[1]:


# import packages for analysis
import pandas as pd 
import numpy as np
import matplotlib.pyplot as plt
import seaborn as sns
import math
from scipy import stats
# get_ipython().run_line_magic('config', "InlineBackend.figure_format = 'retina'")
from matplotlib import rcParams

# Set the font family and serif font
rcParams['font.family'] = 'serif'
rcParams['font.serif'] = 'Times New Roman'
rcParams['font.size'] = 20

print('done')


# In[2]:


# load in dataframes

df = pd.read_csv('iso_data.csv')
df_reach = pd.read_csv('reaching_data.csv')


# In[3]:


# group data for plotting

plot = df.groupby(['Participant','epicycle']).mean()
plot_reach = df_reach.groupby(['Participant','epicycle']).mean()


# In[4]:


# plot implicit adaptation: reaching and isometric data

fig, ax = plt.subplots(figsize=(10,6))

sns.lineplot(ax=ax,
             data=plot_reach,
             x='epicycle',
             y='FilteredAngErrEnd',
             marker='o',
             linestyle='none',
             color='deepskyblue',
             # color='#7030A0',
             zorder=2,
             markersize=6,
             errorbar=('ci', 95),
             )
sns.lineplot(ax=ax,
             data=plot,
             x='epicycle',
             y='FilteredAngErrEnd',
             marker=(4,1,0),
             markersize=9,
             linestyle='none',
             color='hotpink',
             zorder=2,
             errorbar=('ci', 95),
             )

plt.ylabel('Angular Endpoint Error ($\\degree$)')
plt.xlabel('Cycle (4 trials)')
plt.xlim([0, 151])
plt.ylim([-10, 70])
ax.grid(False)
ax.spines[['top', 'right']].set_visible(False)
ax.axvline(x=40, linestyle='--', color='lightgrey', zorder=1)
ax.axvline(x=20, linestyle='--', color='lightgrey', zorder=1)
ax.axvline(x=140, linestyle='--', color='lightgrey', zorder=1)
ax.axhline(y=0, linestyle='--', color='lightgrey', zorder=1)
# plt.savefig("manuscript_2.svg")
plt.show()


# In[5]:


# summary measures for isometric movements

df_baseline = pd.DataFrame()
df_baseline['Participant'] = df.loc[(df['epicycle'] >= 31) & (df['epicycle'] <= 40),'Participant']
df_baseline['epicycle'] = df.loc[(df['epicycle'] >= 31) & (df['epicycle'] <= 40), 'epicycle']
df_baseline['FilteredAngErrEnd'] = df.loc[(df['epicycle'] >= 31) & (df['epicycle'] <= 40), 'FilteredAngErrEnd']
df_baseline['measure'] = 'baseline'

df_adaptation = pd.DataFrame()
df_adaptation['Participant'] = df.loc[(df['epicycle'] >= 131) & (df['epicycle'] <= 140),'Participant']
df_adaptation['epicycle'] = df.loc[(df['epicycle'] >= 131) & (df['epicycle'] <= 140), 'epicycle']
df_adaptation['FilteredAngErrEnd'] = df.loc[(df['epicycle'] >= 131) & (df['epicycle'] <= 140), 'FilteredAngErrEnd']
df_adaptation['measure'] = 'adaptation'

df_aftereffect = pd.DataFrame()
df_aftereffect['Participant'] = df.loc[(df['epicycle'] == 141),'Participant']
df_aftereffect['epicycle'] = df.loc[(df['epicycle'] == 141), 'epicycle']
df_aftereffect['FilteredAngErrEnd'] = df.loc[(df['epicycle'] == 141), 'FilteredAngErrEnd']
df_aftereffect['measure'] = 'aftereffect'

measures = pd.DataFrame()
measures = pd.concat([df_baseline, df_adaptation, df_aftereffect], axis=0)


# In[6]:


# summary measures for reaching movements

df_baseline_reach = pd.DataFrame()
df_baseline_reach['Participant'] = df_reach.loc[(df_reach['epicycle'] >= 31) & (df_reach['epicycle'] <= 40),'Participant']
df_baseline_reach['epicycle'] = df_reach.loc[(df_reach['epicycle'] >= 31) & (df_reach['epicycle'] <= 40), 'epicycle']
df_baseline_reach['FilteredAngErrEnd'] = df_reach.loc[(df_reach['epicycle'] >= 31) & (df_reach['epicycle'] <= 40), 'FilteredAngErrEnd']
df_baseline_reach['measure'] = 'baseline'

df_adaptation_reach = pd.DataFrame()
df_adaptation_reach['Participant'] = df_reach.loc[(df_reach['epicycle'] >= 131) & (df_reach['epicycle'] <= 140),'Participant']
df_adaptation_reach['epicycle'] = df_reach.loc[(df_reach['epicycle'] >= 131) & (df_reach['epicycle'] <= 140), 'epicycle']
df_adaptation_reach['FilteredAngErrEnd'] = df_reach.loc[(df_reach['epicycle'] >= 131) & (df_reach['epicycle'] <= 140), 'FilteredAngErrEnd']
df_adaptation_reach['measure'] = 'adaptation'

df_aftereffect_reach = pd.DataFrame()
df_aftereffect_reach['Participant'] = df_reach.loc[(df_reach['epicycle'] == 141),'Participant']
df_aftereffect_reach['epicycle'] = df_reach.loc[(df_reach['epicycle'] == 141), 'epicycle']
df_aftereffect_reach['FilteredAngErrEnd'] = df_reach.loc[(df_reach['epicycle'] == 141), 'FilteredAngErrEnd']
df_aftereffect_reach['measure'] = 'aftereffect'

measures_reach = pd.DataFrame()
measures_reach = pd.concat([df_baseline_reach, df_adaptation_reach, df_aftereffect_reach], axis=0)


# In[7]:


# group summary measures for plotting

plot_measures = measures.groupby(['Participant', 'measure']).mean()
plot_measures_reach = measures_reach.groupby(['Participant', 'measure']).mean()


# In[8]:


fig, ax = plt.subplots(figsize=(6,6))

pink_palette = ["#ffd3da"]
blue_palette = ['#d6ecf3']
purple_palette = ['#E0D5EA']

with plt.rc_context({'lines.linewidth': 0.7}):
    sns.pointplot(ax=ax,
                data=plot_measures,
                x='measure',
                y='FilteredAngErrEnd',
                hue='Participant',
                units='Participant',
                legend=False,
                errorbar=None,
                markersize=6,
                order=['baseline', 'adaptation', 'aftereffect'],
                palette=pink_palette,
                markers=(4,1,0),
                )
    
with plt.rc_context({'lines.linewidth': 0.7}):
    sns.pointplot(ax=ax,
                data=plot_measures_reach,
                x='measure',
                y='FilteredAngErrEnd',
                hue='Participant',
                units='Participant',
                legend=False,
                errorbar=None,
                markersize=4,
                order=['baseline', 'adaptation', 'aftereffect'],
                # palette=blue_palette,
                palette=purple_palette,
                )

sns.pointplot(ax=ax,
            data=measures,
            x='measure',
            y='FilteredAngErrEnd',
            errorbar=('ci', 95),
            color='hotpink',
            estimator='mean',
            units='Participant',
            markers=(4,1,0),
            markersize=12,
            # n_boot=10000
             )

sns.pointplot(ax=ax,
            data=measures_reach,
            x='measure',
            y='FilteredAngErrEnd',
            color='deepskyblue',
            estimator='mean',
            units='Participant',
            errorbar=('ci', 95),
            markersize=8,
            # n_boot=10000
             )

ax.spines[['top', 'right']].set_visible(False)
ax.set_ylabel('Angular Endpoint Error ($\\degree$)')
ax.set_xlabel('Phase', labelpad=10)
plt.xticks([0,1,2],["Baseline", "Late Adaptation", "Aftereffect"],fontsize=14)
plt.ylim([-10, 70])
plt.tight_layout()
# plt.savefig("manuscript_4.svg")
plt.show()


# In[9]:


# statistics: isometric adaptation data

# reset index to create csv file:
grouped_measures = plot_measures.reset_index('measure')

iso_data_measures = pd.DataFrame()
iso_data_measures['baseline'] = grouped_measures.loc[grouped_measures['measure'] == 'baseline', 'FilteredAngErrEnd']
iso_data_measures['adaptation'] = grouped_measures.loc[grouped_measures['measure'] == 'adaptation', 'FilteredAngErrEnd']
iso_data_measures['aftereffect'] = grouped_measures.loc[grouped_measures['measure'] == 'aftereffect', 'FilteredAngErrEnd']
iso_data_measures['group'] = 'iso'
# iso_data_measures.to_csv('iso_data_summary_measures.csv')


# In[10]:


# statistics: reaching adaptation data

# reset index to create csv file:
grouped_measures_reach = plot_measures_reach.reset_index('measure')

reach_data_measures = pd.DataFrame()
reach_data_measures['baseline'] = grouped_measures_reach.loc[grouped_measures_reach['measure'] == 'baseline', 'FilteredAngErrEnd']
reach_data_measures['adaptation'] = grouped_measures_reach.loc[grouped_measures_reach['measure'] == 'adaptation', 'FilteredAngErrEnd']
reach_data_measures['aftereffect'] = grouped_measures_reach.loc[grouped_measures_reach['measure'] == 'aftereffect', 'FilteredAngErrEnd']
reach_data_measures['group'] = 'reach'
# reach_data_measures.to_csv('reach_data_summary_measures.csv')


# In[11]:


# statistics: iso + reaching adaptation data 

data_all = pd.DataFrame()
data_all = pd.concat([iso_data_measures, reach_data_measures], axis=0)
# data_all.to_csv('all_data_summary_measures.csv')


# In[12]:


# statistics: reaction times for isometric data

RT_df = pd.DataFrame()
RT_df_bnf = pd.DataFrame()
RT_df_bf = pd.DataFrame()
RT_df_early = pd.DataFrame()
RT_df_late = pd.DataFrame()
RT_df_ae = pd.DataFrame()

RT_df_bnf['RT'] = df.loc[(df['Phase'] == 1), 'MoveStart']
RT_df_bnf['Participant'] = df.loc[(df['Phase'] == 1),'Participant']
RT_df_bnf['Phase'] = 'baseline no fb'

RT_df_bf['RT'] = df.loc[(df['Phase'] == 2), 'MoveStart']
RT_df_bf['Participant'] = df.loc[(df['Phase'] == 2),'Participant']
RT_df_bf['Phase'] = 'baseline fb'

RT_df_early['RT'] = df.loc[(df['epicycle'] >= 41) & (df['epicycle'] <= 50),'MoveStart']
RT_df_early['Participant'] =df.loc[(df['epicycle'] >= 41) & (df['epicycle'] <= 50),'Participant']
RT_df_early['Phase'] = 'early adaptation'
            
RT_df_late['RT'] = df.loc[(df['epicycle'] >= 131) & (df['epicycle'] <= 140),'MoveStart']
RT_df_late['Participant'] = df.loc[(df['epicycle'] >= 131) & (df['epicycle'] <= 140),'Participant']
RT_df_late['Phase'] = 'late adaptation'

RT_df_ae['RT'] = df.loc[(df['epicycle'] >= 141) & (df['epicycle'] <= 150),'MoveStart']
RT_df_ae['Participant'] = df.loc[(df['epicycle'] >= 141) & (df['epicycle'] <= 150),'Participant']
RT_df_ae['Phase'] = 'after effect'

RT_df = pd.concat([RT_df_bnf, RT_df_bf, RT_df_early, RT_df_late, RT_df_ae],axis=0, ignore_index=True)
RT_df_grouped = RT_df.groupby(['Participant','Phase']).median()

#reset index
RT_df_grouped = RT_df_grouped.reset_index()

#export measures
RT_stats = pd.DataFrame()
RT_stats['Participant'] = RT_df_grouped['Participant']
RT_stats['baseline no fb'] = RT_df_grouped.loc[RT_df_grouped['Phase'] == 'baseline no fb', 'RT']
RT_stats['baseline fb'] = RT_df_grouped.loc[RT_df_grouped['Phase'] == 'baseline fb', 'RT']
RT_stats['early adaptation'] = RT_df_grouped.loc[RT_df_grouped['Phase'] == 'early adaptation', 'RT']
RT_stats['late adaptation'] = RT_df_grouped.loc[RT_df_grouped['Phase'] == 'late adaptation', 'RT']
RT_stats['after effect'] = RT_df_grouped.loc[RT_df_grouped['Phase'] == 'after effect', 'RT']
RT_stats = RT_stats.groupby('Participant').mean()
# RT_stats.to_csv('RT_stats.csv')
print('done')


# In[13]:


# statistics: movement times for isometric data

MT_df = pd.DataFrame()
MT_df_bnf = pd.DataFrame()
MT_df_bf = pd.DataFrame()
MT_df_early = pd.DataFrame()
MT_df_late = pd.DataFrame()
MT_df_ae = pd.DataFrame()

MT_df_bnf['MT'] = df.loc[(df['Phase'] == 1), 'MoveTime']
MT_df_bnf['Participant'] = df.loc[(df['Phase'] == 1),'Participant']
MT_df_bnf['Phase'] = 'baseline no fb'

MT_df_bf['MT'] = df.loc[(df['Phase'] == 2), 'MoveTime']
MT_df_bf['Participant'] = df.loc[(df['Phase'] == 2),'Participant']
MT_df_bf['Phase'] = 'baseline fb'

MT_df_early['MT'] = df.loc[(df['epicycle'] >= 41) & (df['epicycle'] <= 50),'MoveTime']
MT_df_early['Participant'] =df.loc[(df['epicycle'] >= 41) & (df['epicycle'] <= 50),'Participant']
MT_df_early['Phase'] = 'early adaptation'
            
MT_df_late['MT'] = df.loc[(df['epicycle'] >= 131) & (df['epicycle'] <= 140),'MoveTime']
MT_df_late['Participant'] = df.loc[(df['epicycle'] >= 131) & (df['epicycle'] <= 140),'Participant']
MT_df_late['Phase'] = 'late adaptation'

MT_df_ae['MT'] = df.loc[(df['epicycle'] >= 141) & (df['epicycle'] <= 150),'MoveTime']
MT_df_ae['Participant'] = df.loc[(df['epicycle'] >= 141) & (df['epicycle'] <= 150),'Participant']
MT_df_ae['Phase'] = 'after effect'

MT_df = pd.concat([MT_df_bnf, MT_df_bf, MT_df_early, MT_df_late, MT_df_ae],axis=0, ignore_index=True)
MT_df_grouped = MT_df.groupby(['Participant','Phase']).median()

# reset index
MT_df_grouped = MT_df_grouped.reset_index()

#export the measures
MT_stats = pd.DataFrame()
MT_stats['Participant'] = MT_df_grouped['Participant']
MT_stats['baseline no fb'] = MT_df_grouped.loc[MT_df_grouped['Phase'] == 'baseline no fb', 'MT']
MT_stats['baseline fb'] = MT_df_grouped.loc[MT_df_grouped['Phase'] == 'baseline fb', 'MT']
MT_stats['early adaptation'] = MT_df_grouped.loc[MT_df_grouped['Phase'] == 'early adaptation', 'MT']
MT_stats['late adaptation'] = MT_df_grouped.loc[MT_df_grouped['Phase'] == 'late adaptation', 'MT']
MT_stats['after effect'] = MT_df_grouped.loc[MT_df_grouped['Phase'] == 'after effect', 'MT']
MT_stats = MT_stats.groupby('Participant').mean()
# MT_stats.to_csv('MT_stats.csv')
print('done')


# In[14]:


## Force traces

# load in the data:
df_force = pd.read_csv('force_traces.csv')


# In[15]:


# plot X, Y, and resultant forces

# change font size + create colour palettes
rcParams['font.size'] = 18
med_blue_palette = ['#0019A1']
med_blue = '#0019A1'

fig, ax = plt.subplots(3,1,figsize=(8, 10))

# each trial
sns.lineplot(data=df_force,x='new_time', y='X', hue='trial_num',
             ax=ax[0], legend=False, palette=med_blue_palette, alpha=0.2)
sns.lineplot(data=df_force,x='new_time', y='Y', hue='trial_num', 
             ax=ax[1], legend=False, palette=med_blue_palette, alpha=0.2)
sns.lineplot(data=df_force,x='new_time', y='resultant', hue='trial_num', 
             ax=ax[2],legend=False, palette=med_blue_palette, alpha=0.2)

# averaged
sns.lineplot(data=df_force,x='new_time', y='X', ax=ax[0], 
             color=med_blue, errorbar=None, linewidth=3)
sns.lineplot(data=df_force,x='new_time', y='Y', ax=ax[1], 
             color=med_blue, errorbar=None, linewidth=3)
sns.lineplot(data=df_force,x='new_time', y='resultant', ax=ax[2],
             color=med_blue, errorbar=None, linewidth=3)

# set x axis labels
ax[0].set_xlabel('')
ax[1].set_xlabel('')
ax[2].set_xlabel('Time (ms)')

ax[0].set_ylabel('$F_x\\; (N)$')
ax[1].set_ylabel('$F_y\\; (N)$')
ax[2].set_ylabel('Resultant Force (N)')

# set axis lims, plot shaded regions
for i in [0,1,2]:
    ax[i].set_xlim([-100, 350])
    ax[i].set_ylim([-1.5, 6.5]) 
    ax[i].spines[['top', 'right']].set_visible(False)
    ax[i].axvspan(131.5, 153.5, color='lightgrey', alpha=0.3, zorder=0)  # Light grey shaded region

plt.tight_layout()
# plt.savefig("force_traces.svg")
plt.show()
